# Supplementary material for: Therapeutic targeting of the PLK1-PRC1-axis triggers cell death in genomically silent childhood cancer
Source: Nat Commun. 2021 Sep 16;12:5356. doi: 10.1038/s41467-021-25553-z (PMC8445938; doi:10.1038/s41467-021-25553-z)
Supplement: Supplementary file 4 — Supplementary Data 1 [file 41467_2021_25553_MOESM4_ESM.xlsx]

## Sheet: Supplementary Data 1
Evaluation of risk-factors of prognosis in 96 primary EwS patients by multivariate Cox regression analysis
Factor	HR (95% CI)	P
Age >20 years	not included in the variants	0.39
Sex	not included in the variants	0.72
Low PRC1 expression	1
High PRC1 expression	3.1 (1.1–9.2)	0.04
w/o metastasis	1
with metastasis	3.4 (1.3–8.7)	0.01
w/o recurrence	not included in the variants
with recurrence		0.21
