# Supplementary material for: Therapeutic targeting of the PLK1-PRC1-axis triggers cell death in genomically silent childhood cancer
Source: Nat Commun. 2021 Sep 16;12:5356. doi: 10.1038/s41467-021-25553-z (PMC8445938; doi:10.1038/s41467-021-25553-z)
Supplement: Supplementary file 5 — Supplementary Data 2 [file 41467_2021_25553_MOESM5_ESM.xlsx]

## Sheet: Supplementary_Data_2
Transcriptome profiling data from EwS cell lines with/without Dox-induced silencing of PRC1 compared to a negative control shRNA
Probe-set ID	ENTREZG	GENE	DESCRIPTION	Chromosome	Strand	Group	Start	Stop	SK-N-MC_shControl_dox-	SK-N-MC_shControl_dox+	SK-N-MC_shPRC1_cds_dox-	SK-N-MC_shPRC1_cds_dox+	SK-N-MC_shPRC1_utr_dox-	SK-N-MC_shPRC1_utr_dox+	RDES_shControl_dox-	RDES_shControl_dox+	RDES_shPRC1_cds_dox-	RDES_shPRC1_cds_dox+	RDES_shPRC1_utr_dox-	RDES_shPRC1_utr_dox+
TC1900009040.hg.1	503538	A1BG-AS1	A1BG antisense RNA 1	chr19	+	Multiple_Complex	58347203	58355509	6.34443	5.88717	6.19858	6.16084	6.4276	6.26036	6.14654	5.82153	6.36474	6.09766	6.27439	6.05891
TC1000010642.hg.1	29974	A1CF	APOBEC1 complementation factor	chr10	-	Multiple_Complex	50799409	50885675	4.28653	4.72806	4.17233	4.01743	4.21825	4.73136	4.57424	4.3504	4.30574	3.7207	4.20564	4.33046
TC1200009847.hg.1	2	A2M	alpha-2-macroglobulin	chr12	-	Multiple_Complex	9067664	9116229	5.5483	5.37085	5.79429	5.72566	5.62264	5.65868	5.68312	5.17707	5.66474	5.92503	5.60202	5.24444
TC1200006736.hg.1	144568	A2ML1	alpha-2-macroglobulin-like 1	chr12	+	Multiple_Complex	8822472	8887001	5.73018	6.5998	6.82502	6.85662	6.6917	6.76212	5.3488	6.05605	8.44708	9.10947	8.24749	8.55341
TC1200009854.hg.1	3	A2MP1	alpha-2-macroglobulin pseudogene 1	chr12	-	Multiple_Complex	9228533	9275817	4.32812	4.15469	4.13725	4.50548	4.03276	4.25637	4.44768	4.23751	4.01737	4.18098	3.87249	3.70318
TC0100013650.hg.1	127550	A3GALT2	alpha 1,3-galactosyltransferase 2	chr1	-	Coding	33306766	33321098	4.79635	4.68033	4.34296	4.9222	4.51628	4.29462	4.80179	4.13538	4.3367	4.85293	5.05552	4.29802
TC2200008888.hg.1	53947	A4GALT	alpha 1,4-galactosyltransferase	chr22	-	Multiple_Complex	42692121	42721298	5.2572	5.16201	4.26394	4.63635	4.45245	4.84301	4.45743	4.07817	7.84507	7.62599	8.07374	8.21481
TC0300012566.hg.1	51146	A4GNT	alpha-1,4-N-acetylglucosaminyltransferase	chr3	-	Coding	138123718	138132387	4.53536	5.43295	4.52731	5.16633	4.45022	4.21172	4.50764	4.48258	4.61076	4.45512	4.72106	5.37336
TC1200010798.hg.1	8086	AAAS	achalasia, adrenocortical insufficiency, alacrimia	chr12	-	Multiple_Complex	53307456	53324864	14.7649	15.0616	14.7063	15.225	15.113	15.1521	15.2473	15.3016	15.1408	15.2148	15.7826	15.9715
TC1200009303.hg.1	65985	AACS	acetoacetyl-CoA synthetase	chr12	+	Multiple_Complex	125065379	125143333	8.79735	9.17003	9.27637	9.03755	9.57493	9.20043	9.10245	9.17458	9.45592	9.12239	9.43029	9.35035
TC0500013029.hg.1	729522	AACSP1	acetoacetyl-CoA synthetase pseudogene 1	chr5	-	Multiple_Complex	178764861	178819536	5.56268	5.49937	5.49017	6.00659	5.70302	5.95054	5.44637	5.55136	5.1498	5.3695	5.85684	5.18774
TC0300009192.hg.1	13	AADAC	arylacetamide deacetylase	chr3	+	Coding	151814037	151828488	4.51714	4.88573	5.02756	5.26654	4.67583	5.13498	4.84654	4.7824	5.26194	5.13126	4.87318	5.16082
TC0300009189.hg.1	344752	AADACL2	arylacetamide deacetylase-like 2	chr3	+	Coding	151733916	151761339	4.56309	4.53658	4.86942	5.09458	4.86614	5.79213	4.56386	5.04674	4.1418	4.84904	4.84527	4.42499
TC0100006903.hg.1	126767	AADACL3	arylacetamide deacetylase-like 3	chr1	+	Multiple_Complex	12716115	12728759	5.43526	5.28706	5.96411	5.91022	5.52953	6.12181	5.21186	5.13932	5.61181	5.69929	5.51526	5.59101
TC0100006900.hg.1	343066	AADACL4	arylacetamide deacetylase-like 4	chr1	+	Coding	12644547	12667086	4.52618	4.58061	4.06985	4.21513	3.61007	4.83353	3.90553	3.85657	5.90304	6.25143	4.84731	6.05
TC0300009190.hg.1	201651	AADACP1	arylacetamide deacetylase pseudogene 1	chr3	+	Multiple_Complex	151770428	151784894	4.45417	4.53995	4.28264	4.63863	3.97636	4.98849	4.03379	4.31061	4.47704	4.7504	4.49394	5.21189
TC0400012396.hg.1	51166	AADAT	aminoadipate aminotransferase	chr4	-	Multiple_Complex	170060222	170091699	9.42886	9.57975	9.22765	8.67468	9.73186	9.22952	9.08756	9.47275	6.52124	5.65816	7.17428	7.14574
TC0900010920.hg.1	195827	AAED1	AhpC/TSA antioxidant enzyme domain containing 1	chr9	-	Multiple_Complex	96639577	96655317	9.93077	9.8874	10.4208	10.0742	10.6616	9.71762	11.2769	10.9216	9.02587	8.74575	8.93508	8.82352
TC0200012961.hg.1	22848	AAK1	AP2 associated kinase 1	chr2	-	Multiple_Complex	69457995	69674349	10.4657	10.5788	10.493	10.1345	10.4434	10.1524	10.6741	10.3362	10.8986	10.2653	10.3563	10.4807
TC1100008541.hg.1	28971	AAMDC	adipogenesis associated, Mth938 domain containing	chr11	+	Multiple_Complex	77821109	77918432	10.5058	10.4	10.2439	10.2174	10.1555	10.1454	10.3004	10.2579	10.2214	10.5296	10.3856	10.6507
TC0200015720.hg.1	14	AAMP	angio-associated migratory cell protein	chr2	-	Multiple_Complex	218264123	218270257	7.05291	7.18182	7.17488	7.4497	7.23785	6.75092	7.57511	7.24829	7.92237	8.45006	7.39132	7.79396
TC1700008946.hg.1	15	AANAT	aralkylamine N-acetyltransferase	chr17	+	Multiple_Complex	76453351	76470117	4.56058	4.66819	4.39727	4.57352	4.94374	4.66291	4.55665	4.30877	4.79496	4.68743	4.51872	5.04634
TC2000007243.hg.1	25980	AAR2	AAR2 splicing factor homolog	chr20	+	Multiple_Complex	36236417	36270918	9.94965	9.98165	10.3933	11.2602	10.501	10.4117	10.26	10.2186	10.843	11.4502	11.0127	11.319
TC0800008631.hg.1	441376	AARD	alanine and arginine rich domain containing protein	chr8	+	Multiple_Complex	116938199	116944487	6.77047	6.29268	6.38752	6.79443	6.469	6.77629	6.46711	6.54399	6.48068	6.45631	6.23855	6.59384
TC1600010752.hg.1	16	AARS	alanyl-tRNA synthetase	chr16	-	Multiple_Complex	70252295	70289543	14.9498	15.3216	14.8465	14.8975	15.0384	15.475	15.1986	15.4655	14.062	13.6975	14.1696	14.5055
TC0600011915.hg.1	57505	AARS2	alanyl-tRNA synthetase 2, mitochondrial	chr6	-	Multiple_Complex	44298726	44313326	6.39537	6.41395	6.58616	6.33047	6.61802	6.29309	6.55607	5.94416	6.48547	6.73889	6.27247	6.5147
TC0400010768.hg.1	132949	AASDH	aminoadipate-semialdehyde dehydrogenase	chr4	-	Multiple_Complex	56338285	56387508	9.2829	9.23392	8.31767	8.2787	8.78899	8.36169	8.61715	8.65045	9.75051	9.89395	9.53937	9.86909
TC1100008955.hg.1	60496	AASDHPPT	aminoadipate-semialdehyde dehydrogenase-phosphopantetheinyl transferase	chr11	+	Multiple_Complex	106075501	106098710	14.3024	14.2846	13.6981	13.2527	13.8855	14.1317	14.7212	14.5638	14.2317	13.782	14.0695	14.4061
TC0700012439.hg.1	10157	AASS	aminoadipate-semialdehyde synthase	chr7	-	Multiple_Complex	122073544	122144290	13.9995	14.1359	13.9028	12.4282	13.9706	13.2806	14.3445	14.2391	12.7749	11.6807	12.1951	12.4253
TC1700007658.hg.1	26574	AATF	apoptosis antagonizing transcription factor	chr17	+	Multiple_Complex	36948875	37056871	14.0344	14.0986	13.9698	14.3281	14.2556	14.074	14.5358	14.2425	12.863	12.0771	12.9328	13.4089
TC1700012015.hg.1	9625	AATK	apoptosis-associated tyrosine kinase	chr17	-	Multiple_Complex	81117295	81166077	7.17231	7.2118	6.86384	7.32962	6.64014	7.44047	6.14491	6.57838	6.71406	7.00297	6.89458	6.73541
TC1600006826.hg.1	18	ABAT	4-aminobutyrate aminotransferase	chr16	+	Multiple_Complex	8674565	8784575	5.1295	5.84033	5.6062	5.49957	5.58892	5.3882	5.38508	5.70212	6.00515	5.53573	6.00094	5.76833
TC0900011072.hg.1	19	ABCA1	ATP binding cassette subfamily A member 1	chr9	-	Multiple_Complex	104781002	104928246	4.62655	4.85024	4.51334	5.20727	5.05816	5.36498	4.91887	5.44138	4.72957	5.19386	4.84273	5.28961
TC1700012459.hg.1	10349	ABCA10	ATP binding cassette subfamily A member 10	chr17	-	Multiple_Complex	69147214	69244846	5.4566	5.68205	5.78662	5.31199	5.92424	5.43614	6.07377	5.93011	4.80335	5.28116	4.9427	5.44037
TC0200015645.hg.1	26154	ABCA12	ATP binding cassette subfamily A member 12	chr2	-	Multiple_Complex	214931542	215138428	5.17904	4.8852	5.33849	5.1609	5.18373	5.18979	5.69417	5.2689	4.88145	4.54257	5.14311	5.0612
TC0700007479.hg.1	154664	ABCA13	ATP binding cassette subfamily A member 13	chr7	+	Multiple_Complex	48171458	48647496	5.48599	5.79036	5.88614	6.27878	5.20884	6.06937	5.59521	5.5319	5.05053	5.88151	4.45612	5.92282
TC1600006607.hg.1	650655	ABCA17P	ATP binding cassette subfamily A member 17, pseudogene	chr16	+	Multiple_Complex	2339150	2426699	5.44821	5.27763	5.96502	5.48712	5.55816	5.67071	5.54851	5.07693	4.3876	4.37797	4.2138	4.39444
TC0900012025.hg.1	20	ABCA2	ATP binding cassette subfamily A member 2	chr9	-	Multiple_Complex	137007227	137028922	6.43268	6.76616	5.79314	6.43483	6.60484	6.04603	6.30188	6.53026	6.52533	6.75327	6.59808	6.84391
TC1600009105.hg.1	21	ABCA3	ATP binding cassette subfamily A member 3	chr16	-	Multiple_Complex	2275877	2340746	6.85037	7.38149	7.49742	7.03837	7.6373	6.63389	7.2298	7.17605	6.43528	6.28927	6.39994	7.00327
TC0100014977.hg.1	24	ABCA4	ATP binding cassette subfamily A member 4	chr1	-	Multiple_Complex	93992835	94121149	5.68564	4.93559	5.6707	5.78953	4.92038	5.6702	4.75034	5.07735	5.21948	5.10176	5.6412	5.34326
TC1700012460.hg.1	23461	ABCA5	ATP binding cassette subfamily A member 5	chr17	-	Multiple_Complex	69244311	69327244	12.028	12.2111	11.747	11.8551	11.8964	11.9628	12.6331	12.3359	7.36572	8.20901	7.50453	7.20591
TC1700011578.hg.1	23460	ABCA6	ATP binding cassette subfamily A member 6	chr17	-	Multiple_Complex	69078702	69141888	6.43021	6.14924	5.76217	5.75329	5.71684	6.18179	6.25138	5.10296	5.15733	5.98243	5.81626	5.15696
TC1900006508.hg.1	10347	ABCA7	ATP binding cassette subfamily A member 7	chr19	+	Multiple_Complex	1040101	1065572	7.80342	8.51487	8.73789	8.25947	8.77603	8.13673	7.87019	7.96422	6.88327	6.88262	6.86575	6.86347
TC1700011574.hg.1	10351	ABCA8	ATP binding cassette subfamily A member 8	chr17	-	Multiple_Complex	68867287	68955392	9.79342	9.77244	8.29089	8.51648	8.43334	8.43063	9.54655	10.098	5.88215	5.97505	6.13073	5.65388
TC1700011575.hg.1	10350	ABCA9	ATP binding cassette subfamily A member 9	chr17	-	Multiple_Complex	68974488	69061064	6.9127	6.64756	6.22037	6.40838	6.89397	6.18046	6.59625	5.96699	5.25216	6.01626	5.65025	5.50499
TC0700011706.hg.1	5243	ABCB1	ATP binding cassette subfamily B member 1	chr7	-	Multiple_Complex	87503633	87713412	4.57019	4.8124	4.87352	4.86897	5.46981	5.68686	4.94508	5.05691	4.68374	4.71719	4.20373	4.68461
TC0100017666.hg.1	23456	ABCB10	ATP binding cassette subfamily B member 10	chr1	-	Multiple_Complex	229516582	229558695	10.2744	10.5544	10.2015	9.02817	10.0997	10.418	10.2806	10.3728	11.0525	10.1374	10.7448	10.9084
TC1500006524.hg.1	56476	ABCB10P1	ATP binding cassette subfamily B member 10 pseudogene 1	chr15	+	Multiple_Complex	23179869	23182049	5.51585	5.44214	6.24549	4.71701	5.9668	5.44949	6.07107	5.71778	5.79379	5.64264	5.69207	5.95126
TC1500006668.hg.1	728248	ABCB10P3	ATP binding cassette subfamily B member 10 pseudogene 3	chr15	+	Multiple_Complex	28402868	28405033	7.32276	6.7709	7.3502	6.92478	7.39911	7.38679	7.41009	7.43862	7.46343	6.8874	7.20213	7.26034
TC1500008808.hg.1	100132289	ABCB10P4	ATP binding cassette subfamily B member 10 pseudogene 4	chr15	-	Multiple_Complex	28506625	28508808	5.76608	5.96482	5.55665	5.62429	5.63177	5.63875	5.42806	5.53386	5.46264	5.78198	6.43515	5.65638
TC0200014848.hg.1	8647	ABCB11	ATP binding cassette subfamily B member 11	chr2	-	Multiple_Complex	168922938	169031323	5.39803	4.97319	4.74109	5.45037	5.12128	4.99058	4.49964	4.93128	4.97399	5.04246	5.17041	5.36258
TC0700011705.hg.1	5244	ABCB4	ATP binding cassette subfamily B member 4	chr7	-	Multiple_Complex	87401697	87480435	6.1087	5.96721	6.08444	6.37906	6.01034	6.23812	5.91366	6.08493	5.79138	6.57504	6.35931	6.36014
TC0700006852.hg.1	340273	ABCB5	ATP binding cassette subfamily B member 5	chr7	+	Multiple_Complex	20615207	20777038	4.77896	5.2938	5.17677	5.38319	4.86137	5.13715	4.76709	4.78571	4.70785	4.69137	5.65128	4.95621
TC0200016774.hg.1	10058	ABCB6	ATP binding cassette subfamily B member 6 (Langereis blood group)	chr2	-	Multiple_Complex	219209766	219218990	9.49953	9.7607	9.95747	9.49623	9.85891	9.54772	9.78857	9.71967	9.53118	10.0981	8.9835	9.82756
TC0X00010099.hg.1	22	ABCB7	ATP binding cassette subfamily B member 7	chrX	-	Multiple_Complex	75053172	75156732	11.0084	11.1532	11.1923	11.1488	11.27	10.8819	11.0566	11.0738	10.9435	10.8658	10.4776	10.7419
TC0700009690.hg.1	11194	ABCB8	ATP binding cassette subfamily B member 8	chr7	+	Multiple_Complex	151028422	151047782	6.73849	7.27393	7.29662	7.47495	7.38636	7.42105	6.72537	7.20893	5.90165	5.96618	5.68581	5.42622
TC1200012256.hg.1	23457	ABCB9	ATP binding cassette subfamily B member 9	chr12	-	Multiple_Complex	122920951	122981649	6.38332	6.94817	7.17928	7.20067	7.30018	6.70854	6.94393	7.02683	6.70044	6.93347	6.83157	7.23681
TC1600007022.hg.1	4363	ABCC1	ATP binding cassette subfamily C member 1	chr16	+	Multiple_Complex	15949577	16143074	10.8691	11.4134	11.2568	11.156	10.8371	10.4606	11.006	10.9053	11.9765	11.8161	11.9656	11.6442
TC0600008087.hg.1	89845	ABCC10	ATP binding cassette subfamily C member 10	chr6	+	Multiple_Complex	43427366	43450430	8.04328	8.07577	8.31542	8.5836	8.02839	7.57378	7.79832	7.73389	7.71975	7.61473	7.73821	8.09857
TC1600010216.hg.1	85320	ABCC11	ATP binding cassette subfamily C member 11	chr16	-	Multiple_Complex	48164952	48247568	5.30041	5.52769	5.64083	5.21286	5.11856	5.18973	5.3394	4.95069	5.88069	5.97681	5.38259	5.76903
TC1600010215.hg.1	94160	ABCC12	ATP binding cassette subfamily C member 12	chr16	-	Multiple_Complex	48082973	48156018	6.93503	6.58454	6.89285	7.17105	6.89909	6.77239	6.93628	6.48712	6.80763	6.70367	6.61322	6.7425
TC2100006586.hg.1	150000	ABCC13	ATP binding cassette subfamily C member 13, pseudogene	chr21	+	Multiple_Complex	14236206	14362754	3.83441	4.14744	3.91776	4.22222	3.90938	3.97944	3.39606	3.98729	3.77312	4.20717	3.55832	4.22196
TC1000008628.hg.1	1244	ABCC2	ATP binding cassette subfamily C member 2	chr10	+	Multiple_Complex	99782598	99852192	4.06904	4.57028	4.24422	4.52693	4.59385	5.09681	3.63187	3.46832	4.40709	4.08514	3.62301	4.23429
TC1700008263.hg.1	8714	ABCC3	ATP binding cassette subfamily C member 3	chr17	+	Multiple_Complex	50634777	50692252	4.09154	4.19584	4.42826	4.0808	4.66375	4.20119	4.67282	4.80146	4.9018	4.56551	4.31676	4.64036
TC1300009505.hg.1	10257	ABCC4	ATP binding cassette subfamily C member 4	chr13	-	Multiple_Complex	95019829	95301446	10.6454	10.9387	10.6189	11.0287	11.0215	10.6831	11.6422	11.2684	10.984	10.9962	11.2802	11.2725
TC0300013360.hg.1	10057	ABCC5	ATP binding cassette subfamily C member 5	chr3	-	Multiple_Complex	183919934	184018015	8.67173	9.07525	8.80626	9.15335	9.02402	8.27858	8.62661	8.85163	9.17933	9.11259	8.57295	8.85042
TC0300009684.hg.1	100873982	ABCC5-AS1	ABCC5 antisense RNA 1	chr3	+	Multiple_Complex	184006338	184011419	3.04859	3.32131	3.6712	4.08158	4.02145	3.20741	4.33517	3.57028	4.25265	3.87494	4.15248	4.25947
TC1600009545.hg.1	368	ABCC6	ATP binding cassette subfamily C member 6	chr16	-	Multiple_Complex	16148928	16223522	5.83372	5.9889	5.81274	6.31316	5.97	5.78971	5.74079	6.03414	5.97846	5.82486	6.31849	6.48262
TC1600007088.hg.1	653190	ABCC6P1	ATP binding cassette subfamily C member 6 pseudogene 1 (functional)	chr16	+	Multiple_Complex	18571162	18598328	4.98402	5.38609	5.1919	4.84631	4.77614	4.94763	5.08336	4.75695	5.67535	5.97486	6.19683	5.78397
TC1600009493.hg.1	730013	ABCC6P2	ATP binding cassette subfamily C member 6 pseudogene 2	chr16	-	Multiple_Complex	14820792	14824706	4.69392	4.62373	3.34191	3.56098	3.7498	4.55094	4.12144	3.84289	5.02855	5.44996	4.75197	4.60235
TC1100010237.hg.1	6833	ABCC8	ATP binding cassette subfamily C member 8	chr11	-	Multiple_Complex	17392885	17476845	3.95577	3.99476	4.01482	4.41798	4.04255	4.2656	4.04348	3.94126	3.68803	4.03753	4.14562	3.922
TC1600010063.hg.1	26982	ABCD1P3	ATP binding cassette subfamily D member 1 pseudogene 3	chr16	-	Multiple_Complex	32475051	32478250	6.12591	6.27448	6.60328	6.48581	6.82322	6.93763	6.19004	5.69502	6.00651	6.41652	6.26292	5.86918
TC1400009690.hg.1	5826	ABCD4	ATP binding cassette subfamily D member 4	chr14	-	Multiple_Complex	74285277	74303064	7.22592	8.07071	7.61914	8.13025	7.97249	7.29289	7.85392	7.92506	7.78466	8.36102	7.52995	8.08636
TC0400008902.hg.1	6059	ABCE1	ATP binding cassette subfamily E member 1	chr4	+	Multiple_Complex	145097932	145129524	14.5144	14.5248	14.7387	15.2089	14.8968	14.7506	14.7619	14.6419	14.6471	14.7921	13.9559	14.278
TC0600007535.hg.1	23	ABCF1	ATP binding cassette subfamily F member 1	chr6	+	Multiple_Complex	30571376	30597179	10.565	10.7416	10.9044	11.3537	11.139	10.9968	10.721	10.878	11.0718	10.5432	10.8258	10.862
TC0700013065.hg.1	10061	ABCF2	ATP binding cassette subfamily F member 2	chr7	-	Multiple_Complex	151207837	151227374	9.20153	9.46291	9.70512	10.4274	9.93809	9.46681	9.86491	9.52723	8.99216	8.97644	9.14979	9.44098
TC0300009694.hg.1	55324	ABCF3	ATP binding cassette subfamily F member 3	chr3	+	Multiple_Complex	184186023	184194012	8.01301	7.95961	7.92391	7.93306	8.02564	7.74318	8.34771	8.5871	8.61333	8.1098	8.04228	8.82889
TC2100007241.hg.1	9619	ABCG1	ATP binding cassette subfamily G member 1	chr21	+	Multiple_Complex	42199689	42297244	4.28247	5.46196	5.51116	5.00629	5.28309	5.44688	4.89534	5.60271	5.09923	4.62963	5.15116	5.28323
TC0400011279.hg.1	9429	ABCG2	ATP binding cassette subfamily G member 2 (Junior blood group)	chr4	-	Multiple_Complex	88090264	88231322	5.87199	6.41811	6.46251	6.64732	6.40917	5.73306	6.64509	6.30415	5.93473	6.27471	6.43512	6.85438
TC1100009242.hg.1	64137	ABCG4	ATP binding cassette subfamily G member 4	chr11	+	Multiple_Complex	119149012	119162665	6.27403	6.16171	6.57936	6.32876	6.45639	6.70132	6.4045	5.9916	6.69452	6.73155	6.41521	7.2099
TC0200012417.hg.1	64240	ABCG5	ATP binding cassette subfamily G member 5	chr2	-	Multiple_Complex	43812472	43838865	4.15191	4.39134	4.62835	4.26444	4.40463	4.53218	4.25424	4.10127	4.35555	5.11216	3.82122	3.93778
TC0200007402.hg.1	64241	ABCG8	ATP binding cassette subfamily G member 8	chr2	+	Coding	43838964	43878466	4.85028	4.83976	5.20125	4.84899	4.99492	5.14663	4.499	4.69944	4.59111	5.39247	4.61316	4.50665
TC0200007054.hg.1	84696	ABHD1	abhydrolase domain containing 1	chr2	+	Multiple_Complex	27123789	27130812	4.00796	4.05932	3.85099	4.06485	4.02765	4.10042	3.87848	3.66317	3.7382	4.15002	4.70857	3.81533
TC0300008331.hg.1	55347	ABHD10	abhydrolase domain containing 10	chr3	+	Multiple_Complex	111978876	111993368	8.16738	8.90609	8.26467	8.2208	8.40792	8.09521	8.53837	8.72491	9.08159	9.5346	8.74675	8.89009
TC0700011502.hg.1	83451	ABHD11	abhydrolase domain containing 11	chr7	-	Multiple_Complex	73736094	73738867	6.89666	6.71642	7.29135	7.36315	7.46906	7.42001	7.12711	7.32724	6.64965	6.1133	6.289	6.69402
TC2000008741.hg.1	26090	ABHD12	abhydrolase domain containing 12	chr20	-	Multiple_Complex	25294743	25390983	8.0854	8.3776	8.59706	8.63609	8.66982	8.46754	8.10398	8.31676	9.24519	8.91552	9.1537	9.68903
TC1400007133.hg.1	145447	ABHD12B	abhydrolase domain containing 12B	chr14	+	Multiple_Complex	50872160	50904970	5.43735	5.48629	5.14881	5.16379	4.94117	5.65708	5.14036	5.27317	5.21418	5.02344	4.74808	5.23985
TC1300007969.hg.1	84945	ABHD13	abhydrolase domain containing 13	chr13	+	Coding	108218379	108234255	10.5076	10.5559	10.3964	10.819	11.0798	10.7229	10.7823	10.7188	10.4687	10.3955	10.5836	10.9477
TC0300013838.hg.1	25864	ABHD14A	abhydrolase domain containing 14A	chr3	+	Multiple_Complex	51971426	51981200	6.47613	6.44712	6.36144	6.3069	5.97998	5.53967	6.6606	6.22868	6.54488	6.65415	5.86132	6.69074
TC0300013840.hg.1	100526760	ABHD14A-ACY1	ABHD14A-ACY1 readthrough	chr3	+	Multiple_Complex	51975026	51989202	8.83848	8.96033	9.18211	9.08113	9.16912	9.21335	8.63284	8.92598	8.68436	9.51138	8.59687	8.48368
TC0300013989.hg.1	84836	ABHD14B	abhydrolase domain containing 14B	chr3	-	Multiple_Complex	51968510	51983409	7.72966	8.28181	8.08112	8.11769	8.32652	8.15358	8.1106	7.93962	7.14917	7.6233	6.50148	6.97076
TC1700010247.hg.1	116236	ABHD15	abhydrolase domain containing 15	chr17	-	Coding	29560547	29567137	6.17672	6.03952	5.8533	5.58261	5.69263	5.44416	6.02749	5.81664	6.04717	5.77821	5.36305	6.22966
TC0600014262.hg.1	7920	ABHD16A	abhydrolase domain containing 16A	chr6	-	Multiple_Complex	31686949	31703444	10.0962	9.85935	9.99667	9.77627	10.1671	10.1195	10.3523	10.175	9.98737	9.36914	9.99891	10.355
TC2000008094.hg.1	140701	ABHD16B	abhydrolase domain containing 16B	chr20	+	Coding	63861213	63863306	6.07192	6.52334	6.4717	6.93965	6.51421	6.7468	6.34769	6.58167	5.8571	6.34015	6.03108	6.26073
TC1900009192.hg.1	81926	ABHD17A	abhydrolase domain containing 17A	chr19	-	Multiple_Complex	1876810	1885547	7.15916	7.47622	8.11605	8.21413	8.45283	7.47964	7.63869	7.6346	6.2622	6.61969	6.19759	6.58636
TC2200008052.hg.1	729495	ABHD17AP4	abhydrolase domain containing 17A pseudogene P4 [Source:HGNC Symbol;Acc:HGNC:34042]	chr22	-	Multiple_Complex	20667813	20671237	7.12837	6.72727	7.49892	7.04493	7.60403	6.90522	6.51101	6.99742	6.65854	5.85754	5.92142	6.59979
TC1700007242.hg.1	644988	ABHD17AP6	abhydrolase domain containing 17A pseudogene 6 [Source:HGNC Symbol;Acc:HGNC:34044]	chr17	+	Multiple_Complex	20814620	20844478	6.89789	7.25365	8.08984	7.41107	7.72325	7.59215	7.35359	7.59959	6.6549	7.1068	6.51236	6.93547
TC1600007574.hg.1	647144	ABHD17AP8	abhydrolase domain containing 17A pseudogene 8 [Source:HGNC Symbol;Acc:HGNC:38509]	chr16	+	Multiple_Complex	32199902	32202822	4.51339	4.44561	5.02103	4.44728	4.80547	4.5801	4.99464	4.69252	4.65456	4.82353	4.12724	4.70229
TC0900010390.hg.1	51104	ABHD17B	abhydrolase domain containing 17B	chr9	-	Multiple_Complex	71862452	71911232	12.3201	12.3794	12.6996	12.0995	12.7279	12.5122	12.7467	12.7702	12.1069	11.2858	12.2301	12.3107
TC1500008043.hg.1	58489	ABHD17C	abhydrolase domain containing 17C	chr15	+	Multiple_Complex	80679684	80755621	7.83643	8.35494	8.44518	8.51844	8.41016	8.44106	8.47257	8.37022	8.911	8.42687	8.41566	9.03875
TC0400008666.hg.1	80167	ABHD18	abhydrolase domain containing 18	chr4	+	Multiple_Complex	127965306	128039711	8.59284	8.56432	8.19247	7.02314	7.91144	6.81434	7.36955	7.76172	9.73297	9.92207	9.4733	9.81679
TC1500008245.hg.1	11057	ABHD2	abhydrolase domain containing 2	chr15	+	Multiple_Complex	89087459	89202360	12.8172	12.932	12.9713	13.0893	13.0638	12.8642	13.1429	13.1814	12.2502	12.5357	12.4387	12.3312
TC1400006652.hg.1	63874	ABHD4	abhydrolase domain containing 4	chr14	+	Multiple_Complex	22598237	22613215	5.80528	6.66583	7.05002	6.98446	6.97755	6.22836	6.50478	6.44072	5.93252	5.81707	5.93855	6.1749
TC0300007194.hg.1	51099	ABHD5	abhydrolase domain containing 5	chr3	+	Multiple_Complex	43690113	43734371	7.11655	8.21216	8.0573	7.69255	7.81669	7.8061	7.75873	7.83855	6.89148	6.49786	6.0616	6.51104
TC0300007606.hg.1	57406	ABHD6	abhydrolase domain containing 6	chr3	+	Multiple_Complex	58237506	58295693	13.9198	14.0574	13.7867	14.4529	13.8964	13.9232	14.6712	14.6568	14.6616	14.7471	15.0434	14.7703
TC1900009959.hg.1	79575	ABHD8	abhydrolase domain containing 8	chr19	-	Multiple_Complex	17292131	17310236	6.44276	6.54435	6.81171	6.90404	6.72033	6.74375	6.7597	6.46292	6.27234	6.6085	6.38192	6.67881
TC1000010101.hg.1	10006	ABI1	abl-interactor 1	chr10	-	Multiple_Complex	26746593	26861087	13.272	13.4858	13.4934	13.2881	13.7583	13.2127	13.3083	13.3933	12.7725	13.0884	13.1511	13.1941
TC0200010518.hg.1	10152	ABI2	abl-interactor 2	chr2	+	Multiple_Complex	203328219	203447723	11.5712	11.8875	11.395	11.3906	11.4184	11.4813	11.7053	11.8361	11.6383	11.4661	11.7493	12.1531
TC1700008194.hg.1	51225	ABI3	ABI family, member 3	chr17	+	Multiple_Complex	49210227	49223225	4.15546	4.1403	3.8516	4.07489	4.16749	4.06183	3.74761	3.49936	4.64063	4.84431	4.69632	4.64733
TC0300011849.hg.1	25890	ABI3BP	ABI family, member 3 (NESH) binding protein	chr3	-	Multiple_Complex	100749156	100993515	7.69692	8.23402	8.92678	8.35688	8.57418	6.63594	7.78236	8.0699	6.48071	7.8398	5.94362	5.84782
TC0900008969.hg.1	25	ABL1	ABL proto-oncogene 1, non-receptor tyrosine kinase	chr9	+	Multiple_Complex	130713881	130887675	11.9245	12.1425	11.529	11.6953	11.3878	11.162	12.1859	12.1531	11.6374	11.5603	11.2792	11.7982
TC0100016548.hg.1	27	ABL2	ABL proto-oncogene 2, non-receptor tyrosine kinase	chr1	-	Multiple_Complex	179099327	179229684	11.6714	11.8461	12.1064	11.7982	11.964	11.9403	11.7274	11.8512	12.5363	12.1612	12.0501	12.5239
TC1000011904.hg.1	3983	ABLIM1	actin binding LIM protein 1	chr10	-	Multiple_Complex	114431110	114685003	12.9667	13.3323	14.0855	13.8348	14.0706	13.7898	13.4116	13.4366	14.2243	14.4217	14.1015	14.5124
TC0400009958.hg.1	84448	ABLIM2	actin binding LIM protein family, member 2	chr4	-	Multiple_Complex	7965310	8158832	5.79719	6.16399	5.73966	5.42538	5.24561	5.12921	5.47135	5.56173	5.71653	6.03373	5.7334	6.09423
TC0500009055.hg.1	22885	ABLIM3	actin binding LIM protein family, member 3	chr5	+	Multiple_Complex	149141483	149260542	4.75721	4.74451	4.51236	4.6601	5.31291	4.72333	5.12172	4.58621	4.90821	4.26679	4.85227	4.92136
TC0900011837.hg.1	28	ABO	ABO blood group (transferase A, alpha 1-3-N-acetylgalactosaminyltransferase; transferase B, alpha 1-3-galactosyltransferase)	chr9	-	Multiple_Complex	133249882	133275215	3.33679	3.95666	3.65829	3.77548	3.68971	3.87829	3.90999	3.73134	3.68537	3.60172	3.30197	3.73482
TC1700012324.hg.1	29	ABR	active BCR-related	chr17	-	Multiple_Complex	1003518	1229021	9.24285	9.4163	9.53825	8.95959	9.63523	8.81881	9.24718	9.25025	10.3414	9.15242	9.82684	10.4147
TC0800011437.hg.1	137735	ABRA	actin binding Rho activating protein	chr8	-	Coding	106759483	106770245	6.00612	5.88998	6.08073	5.43662	5.28911	5.69389	5.88461	5.57812	5.55508	5.58311	5.5355	5.86678
TC0600009626.hg.1	58527	ABRACL	ABRA C-terminal like	chr6	+	Multiple_Complex	139028682	139043302	9.63911	9.46197	9.85057	9.92856	9.65027	9.38996	9.94626	9.74048	8.31456	7.93202	8.16963	8.36918
TC0600007313.hg.1	29777	ABT1	activator of basal transcription 1	chr6	+	Multiple_Complex	26596943	26600744	7.6277	7.95647	8.16492	8.66288	7.96928	7.32137	7.89526	7.89012	8.08199	7.91771	7.14267	7.98766
TC0400011399.hg.1	100420695	ABT1P1	activator of basal transcription 1 pseudogene 1 [Source:HGNC Symbol;Acc:HGNC:39557]	chr4	-	Multiple_Complex	99022311	99023131	5.9369	5.97834	5.88663	6.12398	6.18563	6.10113	6.07102	6.04966	5.93503	5.57474	5.81205	6.21103
TC0300008705.hg.1	80325	ABTB1	ankyrin repeat and BTB (POZ) domain containing 1	chr3	+	Multiple_Complex	127672935	127680926	5.62182	5.83909	5.58215	5.57755	5.91769	5.67383	5.35805	5.6896	5.07698	5.33625	5.53066	5.38628
TC1100010505.hg.1	25841	ABTB2	ankyrin repeat and BTB (POZ) domain containing 2	chr11	-	Multiple_Complex	34150987	34358008	7.82373	8.66742	8.264	8.23504	8.8151	7.72746	8.21584	8.73901	5.46077	5.22651	5.46691	5.20381
TC0300010744.hg.1	30	ACAA1	acetyl-CoA acyltransferase 1	chr3	-	Multiple_Complex	38103129	38137242	11.775	11.8707	12.2692	11.3824	12.318	12.0719	11.8116	12.1039	11.4699	11.1219	11.8854	11.856
TC1800009289.hg.1	10449	ACAA2	acetyl-CoA acyltransferase 2	chr18	-	Multiple_Complex	49782167	49813960	13.9687	14.1499	14.064	14.0503	14.1462	13.9366	13.9221	13.9186	13.5031	13.4058	13.8568	14.071
TC1200008795.hg.1	32	ACACB	acetyl-CoA carboxylase beta	chr12	+	Multiple_Complex	109116595	109268226	10.8535	11.2656	10.9065	10.2564	10.6127	9.851	10.714	10.6607	11.0853	11.1735	10.2503	10.5106
TC1200012706.hg.1	80724	ACAD10	acyl-CoA dehydrogenase family, member 10	chr12	+	Multiple_Complex	111686053	111757107	9.94075	10.0678	9.65237	9.60628	10.2964	9.68219	10.3024	10.3861	10.4607	11.1567	10.1129	10.6023
TC0300014049.hg.1	84129	ACAD11	acyl-CoA dehydrogenase family, member 11	chr3	-	Multiple_Complex	132558138	132660723	8.09091	8.91943	8.70909	8.83892	8.82992	8.56901	9.15348	8.97985	8.13978	8.07802	7.34657	8.02708
TC1100009616.hg.1	27034	ACAD8	acyl-CoA dehydrogenase family, member 8	chr11	+	Multiple_Complex	134253495	134265855	8.59749	8.96343	8.68311	9.34452	9.11895	9.25546	8.95317	8.61366	10.1666	9.7806	9.66706	10.246
TC0300008746.hg.1	28976	ACAD9	acyl-CoA dehydrogenase family, member 9	chr3	+	Multiple_Complex	128879490	128916067	12.4546	12.6343	13.1078	13.0274	12.7523	12.449	13.3687	13.1375	12.0241	11.3248	11.6551	12.0627
TC0200015603.hg.1	33	ACADL	acyl-CoA dehydrogenase, long chain	chr2	-	Multiple_Complex	210187939	210225491	7.37101	7.49276	7.39045	7.89012	7.44148	7.02508	7.91424	7.59399	7.24739	7.54085	7.00921	7.44843
TC0100018236.hg.1	34	ACADM	acyl-CoA dehydrogenase, C-4 to C-12 straight chain	chr1	+	Multiple_Complex	75724347	75763679	12.8661	12.9697	12.3317	12.2226	12.629	12.2337	13.0846	12.9327	11.9308	11.6455	11.6399	11.7548
TC1200009141.hg.1	35	ACADS	acyl-CoA dehydrogenase, C-2 to C-3 short chain	chr12	+	Multiple_Complex	120725735	120740008	6.09301	6.11775	6.55838	6.5174	6.42847	5.89827	6.44557	6.84594	6.14836	6.11397	5.705	6.13378
TC1000009169.hg.1	36	ACADSB	acyl-CoA dehydrogenase, short/branched chain	chr10	+	Multiple_Complex	123008913	123058311	8.63599	8.81131	9.45018	8.36404	9.46033	8.63596	8.56034	8.33669	8.43565	8.21669	8.75893	8.54661
TC1700006729.hg.1	37	ACADVL	acyl-CoA dehydrogenase, very long chain	chr17	+	Multiple_Complex	7217125	7225273	10.0693	9.70212	10.0453	9.61915	9.91624	9.32936	9.25968	9.40051	9.69377	9.2547	9.41276	10.0308
TC1500008236.hg.1	176	ACAN	aggrecan	chr15	+	Multiple_Complex	88803436	88875354	3.12705	3.52764	4.19259	3.92191	3.7246	3.635	2.78368	3.21177	3.23654	3.05825	3.32465	3.16387
TC1700006740.hg.1	9744	ACAP1	ArfGAP with coiled-coil, ankyrin repeat and PH domains 1	chr17	+	Multiple_Complex	7336529	7351478	6.86826	6.19504	6.14468	6.99495	6.34347	6.81085	6.58211	6.12583	6.34273	6.09721	6.11913	6.4544
TC0300013635.hg.1	23527	ACAP2	ArfGAP with coiled-coil, ankyrin repeat and PH domains 2	chr3	-	Multiple_Complex	195274736	195443088	10.2874	10.3673	10.7978	10.5433	10.6008	10.2042	10.5679	10.5713	10.5705	10.8299	10.2084	10.545
TC0100012463.hg.1	116983	ACAP3	ArfGAP with coiled-coil, ankyrin repeat and PH domains 3	chr1	-	Multiple_Complex	1292376	1309609	9.38094	9.75133	9.5605	9.98004	9.99894	9.38169	9.79579	9.88416	8.84656	8.58824	8.63237	8.51858
TC1100008983.hg.1	38	ACAT1	acetyl-CoA acetyltransferase 1	chr11	+	Multiple_Complex	108121516	108148164	12.728	13.0084	12.9957	13.1755	13.0559	12.6877	12.9411	12.7315	11.9539	12.0323	11.7995	11.8683
TC0600010057.hg.1	39	ACAT2	acetyl-CoA acetyltransferase 2	chr6	+	Multiple_Complex	159760328	159779112	14.2886	14.3281	14.2616	14.0188	14.2042	13.9644	14.6625	14.4751	12.3693	12.1202	12.411	12.3326
TC0100017519.hg.1	64746	ACBD3	acyl-CoA binding domain containing 3	chr1	-	Multiple_Complex	226144679	226186730	12.0909	11.7387	11.9061	11.9915	11.834	11.6158	11.8653	11.4844	11.7561	12.0662	11.1241	11.6341
TC1700008032.hg.1	79777	ACBD4	acyl-CoA binding domain containing 4	chr17	+	Multiple_Complex	45132600	45144181	6.21202	6.33112	6.07546	5.97085	6.28979	6.08626	5.98676	6.33495	5.34123	6.03533	5.51284	5.63971
TC1000010117.hg.1	91452	ACBD5	acyl-CoA binding domain containing 5	chr10	-	Multiple_Complex	27195214	27242139	10.2405	10.486	10.5004	10.5075	10.5187	10.4132	10.1174	9.94676	9.83057	10.2084	9.40333	9.9296
TC0100018540.hg.1	84320	ACBD6	acyl-CoA binding domain containing 6	chr1	-	Multiple_Complex	180286983	180502954	9.71361	10.0304	10.5966	10.6677	10.2962	10.0587	10.0145	9.96173	10.2691	10.083	9.59268	9.61409
TC1000012525.hg.1	414149	ACBD7	acyl-CoA binding domain containing 7	chr10	-	Multiple_Complex	15075475	15088776	7.43803	5.68744	6.52116	6.94813	5.95709	6.95994	6.48805	6.28004	8.19982	6.91319	6.9384	7.57752
TC1100007387.hg.1	84680	ACCS	1-aminocyclopropane-1-carboxylate synthase homolog (inactive)	chr11	+	Multiple_Complex	44065925	44084222	4.09431	4.55213	4.11556	4.68986	4.28248	4.19192	4.44698	4.0375	4.06766	4.86106	4.14472	4.67138
TC1100007386.hg.1	390110	ACCSL	1-aminocyclopropane-1-carboxylate synthase (inactive)-like	chr11	+	Multiple_Complex	44047981	44059977	5.2947	4.95267	4.73315	5.1744	5.57529	5.00668	4.71504	5.05371	5.01287	4.88352	5.16485	4.9703
TC1600010647.hg.1	65057	ACD	adrenocortical dysplasia homolog (mouse)	chr16	-	Multiple_Complex	67657512	67660815	9.10823	9.54502	8.2783	9.1332	8.82285	9.12685	9.35075	9.1784	9.34693	8.77097	9.15488	9.56102
TC1700012291.hg.1	1636	ACE	angiotensin I converting enzyme	chr17	+	Multiple_Complex	63477061	63498380	4.3137	4.1418	4.6223	4.82704	4.44568	4.12706	4.15777	4.06979	4.52782	4.10836	4.30786	4.41624
TC0X00009128.hg.1	59272	ACE2	angiotensin I converting enzyme 2	chrX	-	Multiple_Complex	15561033	15602148	4.14015	3.79682	4.05346	4.09893	4.36396	4.47466	4.32715	4.46659	4.28024	4.90832	4.3257	4.76996
TC1900009421.hg.1	125981	ACER1	alkaline ceramidase 1	chr19	-	Coding	6306142	6333629	3.94966	3.38613	3.64964	3.94909	3.90649	3.53079	3.61452	3.43865	3.59991	3.63461	4.47835	3.68
TC0900006762.hg.1	340485	ACER2	alkaline ceramidase 2	chr9	+	Multiple_Complex	19408927	19452502	6.02136	6.34219	6.31987	6.40011	6.67332	6.25905	6.26477	6.09788	5.61309	6.23478	5.96958	5.90177
TC1100008518.hg.1	55331	ACER3	alkaline ceramidase 3	chr11	+	Multiple_Complex	76860867	77026797	10.6686	10.6395	10.3274	10.5853	10.526	10	11.1292	10.1986	10.6961	10.4638	10.3954	10.6742
TC0700013599.hg.1	43	ACHE	acetylcholinesterase (Yt blood group)	chr7	-	Coding	100889994	100896133	6.41585	6.29687	6.74219	7.02241	6.65278	6.53513	6.20339	6.42584	6.19175	6.06245	6.20346	6.11682
TC0100018307.hg.1	2532	ACKR1	atypical chemokine receptor 1 (Duffy blood group)	chr1	+	Coding	159204013	159206500	4.55603	4.24571	3.85132	4.30975	4.06312	4.39774	4.1124	4.013	4.15387	4.20899	4.21424	4.39856
TC0300013813.hg.1	1238	ACKR2	atypical chemokine receptor 2	chr3	+	Multiple_Complex	42804752	42900336	5.81992	6.11576	5.60684	6.01515	6.28834	6.14029	6.032	6.11172	5.69329	5.75406	5.81878	5.61992
TC0200011219.hg.1	57007	ACKR3	atypical chemokine receptor 3	chr2	+	Multiple_Complex	236558365	236582358	6.42689	6.39402	5.56966	5.93366	5.39368	5.33063	6.02262	6.52882	9.02777	9.0957	9.44556	9.72933
TC0300008847.hg.1	51554	ACKR4	atypical chemokine receptor 4	chr3	+	Coding	132597237	132618967	4.58464	4.21206	4.80324	5.12956	4.77272	5.24504	4.96191	4.5414	4.96143	5.42786	5.23249	4.82469
TC1700010693.hg.1	47	ACLY	ATP citrate lyase	chr17	-	Multiple_Complex	41866908	41930634	16.1349	16.2218	16.2256	15.8261	16.3679	16.0237	16.28	16.2902	15.7817	15.4835	15.7494	15.7775
TC0200009424.hg.1	130013	ACMSD	aminocarboxymuconate semialdehyde decarboxylase	chr2	+	Multiple_Complex	134838547	134902034	7.60296	7.65349	7.67574	7.77159	7.66264	7.7617	7.5801	7.36689	7.53503	7.51803	7.82958	7.67637
TC0900006937.hg.1	48	ACO1	aconitase 1, soluble	chr9	+	Multiple_Complex	32384603	32454769	10.9562	11.1003	11.1823	11.0668	11.0413	10.4567	10.1712	10.3172	12.0571	12.3496	11.9345	12.1496
TC2200007477.hg.1	50	ACO2	aconitase 2, mitochondrial	chr22	+	Multiple_Complex	41469124	41528989	12.196	12.4476	12.1213	12.6223	13.0867	12.7587	12.4243	12.4539	12.5374	12.4741	12.8001	13.0385
TC1400007644.hg.1	641371	ACOT1	acyl-CoA thioesterase 1	chr14	+	Coding	73537114	73543794	5.64809	5.74644	6.02786	5.92174	5.44462	5.0029	5.03978	4.8286	5.87051	5.88652	5.98492	6.14388
TC0100008398.hg.1	26027	ACOT11	acyl-CoA thioesterase 11	chr1	+	Multiple_Complex	54542257	54639192	4.7385	4.51075	4.58324	4.56643	4.27915	4.55455	5.1888	5.38482	4.50364	4.24198	5.1085	4.68153
TC0500011296.hg.1	134526	ACOT12	acyl-CoA thioesterase 12	chr5	-	Multiple_Complex	81330005	81394179	4.15965	4.25241	4.67225	4.81762	4.44156	4.4024	5.00039	4.97005	4.75199	4.8134	4.83333	5.189
TC0600007203.hg.1	55856	ACOT13	acyl-CoA thioesterase 13	chr6	+	Multiple_Complex	24667035	24705067	13.9793	13.7333	13.9797	13.7004	14.1062	13.8219	13.8427	13.5619	12.35	12.4016	11.8314	12.2234
TC1400007647.hg.1	10965	ACOT2	acyl-CoA thioesterase 2	chr14	+	Multiple_Complex	73567620	73575658	5.75244	5.71243	5.53905	5.7693	5.25221	5.42608	5.26953	4.66134	5.92867	6.79009	6.45326	6.70412
TC1400007649.hg.1	122970	ACOT4	acyl-CoA thioesterase 4	chr14	+	Coding	73591706	73596496	4.68946	4.37099	4.27032	4.58327	4.43477	4.45543	4.03432	4.07996	4.29455	4.43187	4.57381	4.70309
TC1400007650.hg.1	641372	ACOT6	acyl-CoA thioesterase 6	chr14	+	Coding	73610945	73619888	3.95745	3.95898	3.85662	3.91357	3.67391	4.08511	3.66425	3.71608	4.47682	4.09251	4.29554	3.7918
TC0100012675.hg.1	11332	ACOT7	acyl-CoA thioesterase 7	chr1	-	Multiple_Complex	6264269	6394391	12.6684	12.9817	13.0556	13.084	12.8592	12.707	13.1296	13.2953	12.189	11.5621	12.8093	12.8242
TC2000009245.hg.1	10005	ACOT8	acyl-CoA thioesterase 8	chr20	-	Multiple_Complex	45841721	45857409	7.51408	7.82657	7.77984	8.03535	8.05866	7.82901	7.63213	8.00128	8.54913	8.22138	7.8968	8.68379
TC0X00009250.hg.1	23597	ACOT9	acyl-CoA thioesterase 9	chrX	-	Multiple_Complex	23702253	23766475	11.3863	11.4728	11.8926	11.805	11.7443	11.4822	12.0122	11.7818	10.1972	9.53653	9.46533	9.97779
TC1700011779.hg.1	51	ACOX1	acyl-CoA oxidase 1, palmitoyl	chr17	-	Multiple_Complex	75941507	75979434	9.56202	10.2104	9.89906	9.68662	10.1793	9.96792	9.95162	10.1967	9.59817	9.83028	9.62138	10.0345
TC0300011309.hg.1	8309	ACOX2	acyl-CoA oxidase 2, branched chain	chr3	-	Multiple_Complex	58505136	58537319	5.34214	5.13932	5.31374	5.50462	5.36955	5.52119	4.83509	4.76474	4.9813	5.20049	5.08735	4.9929
TC0400009978.hg.1	8310	ACOX3	acyl-CoA oxidase 3, pristanoyl	chr4	-	Multiple_Complex	8366282	8440725	9.19295	9.30299	8.56892	8.93337	8.85989	8.34975	9.07667	9.17747	9.08328	9.55046	9.07797	9.54429
TC0200008867.hg.1	55289	ACOXL	acyl-CoA oxidase-like	chr2	+	Multiple_Complex	110732573	111118222	6.11148	6.12341	5.82799	6.27933	6.28672	6.3908	6.34503	5.94285	6.14369	6.49951	6.32745	6.50846
TC0200006440.hg.1	52	ACP1	acid phosphatase 1, soluble	chr2	+	Multiple_Complex	264140	278283	12.1808	12.5353	13.0002	13.5632	13.0249	12.7412	13.3023	12.9559	14.0238	14.0096	13.6762	13.681
TC1100010730.hg.1	53	ACP2	acid phosphatase 2, lysosomal	chr11	-	Multiple_Complex	47239302	47248906	8.68324	9.22647	9.24814	8.86012	9.30253	8.78027	8.74808	8.83591	10.1665	9.86561	10.5807	11.1257
TC1900009684.hg.1	54	ACP5	acid phosphatase 5, tartrate resistant	chr19	-	Multiple_Complex	11574660	11579008	5.19188	4.84697	5.40583	5.58115	4.93558	5.40664	4.66655	5.11657	5.47111	5.10858	5.42962	5.16082
TC0100015634.hg.1	51205	ACP6	acid phosphatase 6, lysophosphatidic	chr1	-	Multiple_Complex	147629652	147670512	8.69124	9.22857	8.9951	8.836	8.80778	8.6216	8.50228	8.75993	10.1626	10.9232	9.75084	10.2417
TC0300008839.hg.1	55	ACPP	acid phosphatase, prostate	chr3	+	Multiple_Complex	132317367	132368302	7.15665	7.07155	6.94229	7.04862	7.2851	6.23617	7.76662	7.57886	6.37223	8.00943	5.91116	5.13804
TC1900008603.hg.1	93650	ACPT	acid phosphatase, testicular	chr19	+	Coding	50790415	50795224	5.6212	6.07886	6.06604	6.31558	5.91075	6.47833	5.79799	6.07288	6.17057	6.03746	6.05812	5.18399
TC2200007826.hg.1	49	ACR	acrosin	chr22	+	Multiple_Complex	50738196	50745334	4.567	4.75253	4.22311	4.42633	4.74682	4.19065	4.11127	3.90556	4.64211	5.23014	4.33055	4.7591
TC1200009746.hg.1	84519	ACRBP	acrosin binding protein	chr12	-	Multiple_Complex	6638075	6647460	3.21573	3.94089	4.13696	3.5889	3.45883	2.9592	3.87079	3.75667	4.05342	4.11633	4.22425	5.38757
TC0X00007574.hg.1	93953	ACRC	acidic repeat containing	chrX	+	Multiple_Complex	71578024	71613583	7.6529	6.69473	7.00609	7.04422	6.62476	6.42143	7.19337	7.23706	6.79716	6.31297	6.72039	6.78966
TC1100012712.hg.1	56	ACRV1	acrosomal vesicle protein 1	chr11	-	Coding	125671522	125681123	5.92757	5.84938	6.05197	6.12611	5.73817	5.3762	5.63538	5.94758	6.16101	5.91097	6.21164	6.64431
TC1500010136.hg.1	23205	ACSBG1	acyl-CoA synthetase bubblegum family member 1	chr15	-	Multiple_Complex	78167468	78245688	4.8908	5.17126	5.03487	5.10138	5.28735	5.34781	5.32686	5.19172	5.30875	5.06701	4.92165	5.46289
TC1900006789.hg.1	81616	ACSBG2	acyl-CoA synthetase bubblegum family member 2	chr19	+	Multiple_Complex	6135247	6193103	3.72143	4.68387	4.44823	4.08452	4.12409	3.73703	4.16089	4.59304	4.33702	4.60172	4.42876	4.34238
TC1700008254.hg.1	80221	ACSF2	acyl-CoA synthetase family member 2	chr17	+	Multiple_Complex	50426158	50474845	7.80322	8.46773	8.64303	8.01939	8.87645	8.06355	8.01497	7.93664	6.54888	6.15323	6.55283	6.6543
TC1600008865.hg.1	197322	ACSF3	acyl-CoA synthetase family member 3	chr16	+	Multiple_Complex	89088375	89155846	8.59821	8.54944	9.17534	8.85254	8.81946	8.92179	8.52837	8.68408	8.30574	8.37239	8.6183	8.70124
TC0400012621.hg.1	2180	ACSL1	acyl-CoA synthetase long-chain family member 1	chr4	-	Multiple_Complex	184755595	184826818	5.06779	5.8315	6.83919	6.37935	6.47276	5.98155	5.97535	5.5199	7.16866	6.91309	7.15069	7.61059
TC0200010907.hg.1	2181	ACSL3	acyl-CoA synthetase long-chain family member 3	chr2	+	Multiple_Complex	222860934	222944639	12.6409	12.7568	12.6998	12.2739	12.6905	12.2352	12.7501	12.8193	12.2739	11.7819	12.4157	12.536
TC0X00011382.hg.1	2182	ACSL4	acyl-CoA synthetase long-chain family member 4	chrX	-	Multiple_Complex	109641335	109733403	9.67248	9.57725	10.3434	10.1906	10.2712	9.8978	9.72848	9.46519	9.12974	9.57469	9.17165	9.15766
TC1000008926.hg.1	51703	ACSL5	acyl-CoA synthetase long-chain family member 5	chr10	+	Multiple_Complex	112374018	112428380	5.64825	5.6844	5.79488	5.80051	5.45971	5.8449	6.02266	5.98311	5.5096	5.40303	5.75065	5.8287
TC0500013353.hg.1	23305	ACSL6	acyl-CoA synthetase long-chain family member 6	chr5	-	Multiple_Complex	131949973	132012243	4.30746	4.23007	4.72948	4.46078	4.59169	4.0836	4.48449	4.55085	4.5033	4.32329	4.74145	4.57595
TC1600009664.hg.1	116285	ACSM1	acyl-CoA synthetase medium-chain family member 1	chr16	-	Multiple_Complex	20623237	20698890	4.92868	4.59416	4.74621	4.96699	4.66704	4.91223	4.84347	4.4787	4.55522	4.44457	4.06516	5.17176
TC1600007131.hg.1	123876	ACSM2A	acyl-CoA synthetase medium-chain family member 2A	chr16	+	Multiple_Complex	20451461	20487669	6.8979	6.92255	6.64723	6.96531	6.72093	6.95486	6.87063	6.83582	6.96941	6.93545	6.78307	6.98301
TC1600009659.hg.1	348158	ACSM2B	acyl-CoA synthetase medium-chain family member 2B	chr16	-	Multiple_Complex	20536226	20576427	5.73887	5.38966	5.2931	5.2696	4.86697	5.2395	5.34345	5.15305	5.04968	5.01517	5.15868	5.07027
TC1600011362.hg.1	6296	ACSM3	acyl-CoA synthetase medium-chain family member 3	chr16	+	Multiple_Complex	20749418	20797581	5.87285	5.70474	5.79426	6.01012	5.9749	5.78951	5.97944	5.89585	5.88359	6.12475	5.75606	5.77967
TC1200006676.hg.1	341392	ACSM4	acyl-CoA synthetase medium-chain family member 4	chr12	+	Multiple_Complex	7304284	7328724	5.54415	6.13197	6.02912	6.2895	5.91334	5.9914	5.78707	6.08341	5.83159	5.51108	5.94662	5.39167
TC1600007130.hg.1	54988	ACSM5	acyl-CoA synthetase medium-chain family member 5	chr16	+	Multiple_Complex	20409534	20441336	4.13922	5.44313	4.70239	4.46571	4.12103	4.56148	4.78777	4.55369	4.29852	4.47589	4.38753	4.12735
TC1600009660.hg.1	100421779	ACSM5P1	acyl-CoA synthetase medium-chain family member 5 pseudogene 1	chr16	-	Multiple_Complex	20586550	20607107	5.18692	4.42753	4.66344	4.38853	4.7236	4.53886	4.88016	4.87159	4.47056	4.83219	4.96785	4.84502
TC1000008516.hg.1	142827	ACSM6	acyl-CoA synthetase medium-chain family member 6	chr10	+	Coding	95194200	95228929	4.96991	5.56687	4.93656	5.93289	5.43752	5.07607	5.18286	5.30367	5.05743	5.28902	4.92456	4.95257
TC2000008722.hg.1	84532	ACSS1	acyl-CoA synthetase short-chain family member 1	chr20	-	Multiple_Complex	25006230	25058980	6.09149	6.60861	6.74421	7.2012	6.6799	6.60695	6.6103	6.3748	6.79972	7.20088	7.36748	7.03487
TC2000007202.hg.1	55902	ACSS2	acyl-CoA synthetase short-chain family member 2	chr20	+	Multiple_Complex	34872146	34927966	7.96306	7.96146	8.96124	8.01677	8.94396	7.68102	7.8189	8.17562	8.50993	7.97954	8.1053	8.48016
TC1200012680.hg.1	79611	ACSS3	acyl-CoA synthetase short-chain family member 3	chr12	+	Multiple_Complex	81077211	81261205	7.45393	6.97788	5.36873	5.57599	5.35034	5.63191	6.06329	6.14319	9.37693	9.79853	7.55965	7.71875
TC0100017663.hg.1	58	ACTA1	actin, alpha 1, skeletal muscle	chr1	-	Coding	229431245	229434098	9.37949	10.096	9.90916	10.1428	10.1693	9.93089	10.4136	10.1604	9.66851	9.38916	9.34147	9.43497
TC1000011370.hg.1	59	ACTA2	actin, alpha 2, smooth muscle, aorta	chr10	-	Multiple_Complex	88935074	88991390	7.67863	8.04094	7.47118	9.34545	8.41046	8.1222	8.44928	8.10776	10.5726	10.6402	10.7503	10.7197
TC0700010167.hg.1	60	ACTB	actin, beta	chr7	-	Multiple_Complex	5527148	5563784	12.2392	12.468	12.6035	12.6941	13.1088	12.0824	13.2254	12.9458	12.0481	11.8826	11.7775	12.061
TC0500010822.hg.1	345651	ACTBL2	actin, beta-like 2	chr5	-	Multiple_Complex	57480016	57482809	4.55888	4.91475	5.10999	5.00406	4.98215	5.36387	4.92027	4.90627	5.22045	4.732	4.89385	4.80132
TC0100017454.hg.1	644220	ACTBP11	actin, beta pseudogene 11 [Source:HGNC Symbol;Acc:HGNC:33971]	chr1	-	Multiple_Complex	223863380	223864851	7.11666	6.25856	6.87004	6.83633	7.08844	6.96813	6.93404	7.43293	6.41085	6.10518	6.09269	6.36255
TC0300011086.hg.1	389120	ACTBP13	actin, beta pseudogene 13 [Source:HGNC Symbol;Acc:HGNC:44626]	chr3	-	Multiple_Complex	49873347	49877980	3.87763	4.41969	3.87933	3.98059	3.98935	4.01309	3.80751	3.91404	4.50143	4.18025	4.08031	3.81896
TC0500011994.hg.1	64	ACTBP4	Transcript Identified by AceView, Entrez Gene ID(s) 64	chr5	-	Coding	131659106	131659481	6.67258	6.57372	7.12106	7.14688	7.32664	7.47886	7.39179	7.65388	6.81905	6.37291	6.13674	6.74574
TC0800008117.hg.1	66	ACTBP6	actin, beta pseudogene 6	chr8	+	Multiple_Complex	84948585	84949674	3.95303	3.91886	4.43227	4.34897	4.15955	5.42937	4.50015	4.08709	4.14619	4.75134	4.29868	4.16405
TC1500009002.hg.1	70	ACTC1	actin, alpha, cardiac muscle 1	chr15	-	Multiple_Complex	34788096	34796139	6.91699	6.98627	6.88712	6.98333	7.18348	6.82888	7.32884	7.17039	6.84984	6.39858	6.7102	6.69213
TC1700012052.hg.1	71	ACTG1	actin gamma 1	chr17	-	Multiple_Complex	81509971	81523847	17.2876	17.4466	17.3101	17.4789	17.5207	17.2999	17.6993	17.5529	17.4392	17.375	17.371	17.3416
TC0300008973.hg.1	73	ACTG1P1	actin gamma 1 pseudogene 1	chr3	+	Multiple_Complex	139493809	139494937	10.1884	10.2274	10.371	10.377	10.6055	10.439	10.6026	10.4948	10.4622	10.4077	9.93758	10.1689
TC0300011823.hg.1	100418920	ACTG1P13	actin gamma 1 pseudogene 13 [Source:HGNC Symbol;Acc:HGNC:49058]	chr3	-	Multiple_Complex	99215224	99216266	3.24501	3.23248	3.53349	3.36583	3.40848	3.23078	3.69714	3.0837	3.75904	3.1187	3.56685	3.60673
TC1600010255.hg.1	100418960	ACTG1P16	actin gamma 1 pseudogene 16 [Source:HGNC Symbol;Acc:HGNC:51496]	chr16	-	Multiple_Complex	50058150	50059231	6.31795	6.34299	6.56595	6.429	6.21242	6.89888	6.52228	6.46879	6.54829	6.90408	6.68752	6.74567
TC1500010247.hg.1	283693	ACTG1P17	actin gamma 1 pseudogene 17	chr15	-	Multiple_Complex	82725873	82739780	7.16942	7.39139	6.7087	7.11369	7.06024	7.08225	7.33426	7.44319	6.91239	7.48762	7.49876	7.24088
TC0600012678.hg.1	100418924	ACTG1P18	actin gamma 1 pseudogene 18 [Source:HGNC Symbol;Acc:HGNC:51498]	chr6	-	Multiple_Complex	101430411	101431553	3.37589	3.97805	3.7666	4.10466	3.94644	3.52302	3.97295	4.1734	3.4154	3.39747	3.44545	3.46203
TC0200007661.hg.1	100131953	ACTG1P22	actin gamma 1 pseudogene 22 [Source:HGNC Symbol;Acc:HGNC:51502]	chr2	+	Multiple_Complex	57755428	57766052	4.38406	4.47567	4.86298	5.15686	4.42053	4.51734	5.08537	4.49611	4.9771	5.17497	5.29818	4.58854
TC0300013199.hg.1	442097	ACTG1P23	actin gamma 1 pseudogene 23 [Source:HGNC Symbol;Acc:HGNC:51503]	chr3	-	Multiple_Complex	175977497	175978570	8.02167	7.64447	7.88113	8.21101	8.26668	8.18008	8.16624	8.05924	7.80035	7.31843	7.61069	8.24866
TC0200008062.hg.1	72	ACTG2	actin, gamma 2, smooth muscle, enteric	chr2	+	Multiple_Complex	73892314	73919865	8.60814	9.55268	9.49813	10.5284	9.96756	10.0986	10.7872	10.3911	6.65167	7.06954	6.60118	6.67468
TC2000007162.hg.1	170487	ACTL10	actin-like 10	chr20	+	Coding	33666498	33668525	4.96606	4.91505	4.94345	4.83705	5.03467	4.95625	4.77765	4.8696	5.26375	5.12211	5.1344	5.26758
TC0300009609.hg.1	86	ACTL6A	actin-like 6A	chr3	+	Multiple_Complex	179562880	179588420	12.8657	12.7589	13.1253	13.5059	13.0938	13.1049	13.5443	13.4099	12.3373	11.6328	12.1356	12.2888
TC0700012011.hg.1	51412	ACTL6B	actin-like 6B	chr7	-	Multiple_Complex	100643097	100656461	4.54533	4.63528	4.79127	4.70793	4.2368	4.44047	4.97349	4.47274	4.26689	4.74034	4.74343	4.90025
TC0900008379.hg.1	10881	ACTL7A	actin-like 7A	chr9	+	Coding	108862228	108863759	6.18367	6.22993	6.4355	6.87973	6.38086	6.64897	6.78023	6.44645	6.30054	5.69881	5.67116	6.40782
TC0900011145.hg.1	10880	ACTL7B	actin-like 7B	chr9	-	Coding	108854585	108856967	6.30403	6.04255	6.67503	6.54901	6.60586	6.4794	6.33098	6.14107	6.82268	6.56652	6.63665	6.17631
TC0100007127.hg.1	81569	ACTL8	actin-like 8	chr1	+	Multiple_Complex	17755313	17827063	6.10162	6.06679	6.1256	6.30444	6.32915	6.34037	6.05793	5.94131	5.7778	6.04907	5.88992	5.35926
TC1900009555.hg.1	284382	ACTL9	actin-like 9	chr19	-	Coding	8697397	8698830	4.11551	4.66979	4.27418	4.81455	4.73482	4.71821	4.5708	4.17846	3.89719	3.93959	4.61637	4.2294
TC0100012099.hg.1	88	ACTN2	actinin, alpha 2	chr1	+	Multiple_Complex	236686454	236764631	11.4032	10.7494	11.0843	11.4996	11.2475	10.9747	11.3384	11.4207	11.8033	12.2354	11.4637	11.7132
TC1100008090.hg.1	89	ACTN3	actinin, alpha 3 (gene/pseudogene)	chr11	+	Multiple_Complex	66546395	66563329	3.78353	3.94134	4.37293	4.16797	4.18728	3.95561	4.16089	4.56299	3.84615	4.10096	3.45425	3.64345
TC1900008020.hg.1	81	ACTN4	actinin, alpha 4	chr19	+	Multiple_Complex	38647627	38731583	14.1427	14.4888	14.4953	14.8418	14.6616	14.3907	15.1282	14.8961	13.5008	13.4916	13.1537	13.0982
TC1400007298.hg.1	55860	ACTR10	actin-related protein 10 homolog (S. cerevisiae)	chr14	+	Multiple_Complex	58200080	58235636	12.0431	11.9916	12.0611	12.4323	12.1429	11.7373	12.3565	12.3424	11.7621	12.0777	11.6823	11.7299
TC1000011683.hg.1	10121	ACTR1A	ARP1 actin-related protein 1 homolog A, centractin alpha (yeast)	chr10	-	Multiple_Complex	102479229	102502755	13.2402	13.2471	13.6049	13.5142	13.4347	12.7998	12.9112	13.0296	13.5768	13.6438	13.365	13.2012
TC0200013573.hg.1	10120	ACTR1B	ARP1 actin-related protein 1 homolog B, centractin beta (yeast)	chr2	-	Multiple_Complex	97655939	97664107	10.095	9.75086	10.2313	10.3914	9.99273	10.2228	10.2528	9.74202	10.784	10.8099	10.3878	10.5636
TC0200007835.hg.1	10097	ACTR2	ARP2 actin-related protein 2 homolog (yeast)	chr2	+	Multiple_Complex	65227695	65271256	16.2857	16.4493	16.5751	16.6574	16.6196	16.4485	16.5554	16.3939	16.5853	16.8116	16.3187	16.5358
TC0200008996.hg.1	10096	ACTR3	ARP3 actin-related protein 3 homolog (yeast)	chr2	+	Multiple_Complex	113889934	113962596	15.8394	15.5562	15.8326	15.9099	15.7143	15.7123	15.8869	15.7521	15.5132	15.0974	15.0483	15.3215
TC0700009748.hg.1	57180	ACTR3B	ARP3 actin-related protein 3 homolog B (yeast)	chr7	+	Multiple_Complex	152759749	152855379	11.0964	11.3122	11.1152	11.3967	11.16	11.0582	11.1799	10.9929	10.6892	11.0318	10.4578	11.0043
TC0Y00006617.hg.1	643050	ACTR3BP1	ACTR3B pseudogene 1 [Source:HGNC Symbol;Acc:HGNC:37724]	chrY	+	Multiple_Complex	11395699	11397076	6.59509	5.74081	6.45046	5.90034	6.822	6.73879	6.46917	6.53695	6.40614	6.40985	7.1182	5.99176
TC0200008431.hg.1	440888	ACTR3BP2	ACTR3B pseudogene 2	chr2	+	Multiple_Complex	91940668	91942470	4.19423	4.82601	4.60411	4.26021	4.51814	4.31483	4.31071	4.85148	4.62245	4.30273	3.92552	4.74744
TC1000007357.hg.1	399746	ACTR3BP5	ACTR3B pseudogene 5	chr10	+	Multiple_Complex	38696424	38698240	4.83595	5.001	5.25374	4.9375	4.74434	4.9605	4.81947	5.07437	4.28018	4.53308	4.83093	4.56681
TC0700013022.hg.1	653857	ACTR3C	ARP3 actin-related protein 3 homolog C (yeast)	chr7	-	Multiple_Complex	150243916	150323725	9.48718	9.8529	9.38377	9.36063	9.56037	9.21043	9.56227	9.3078	8.75941	8.8618	8.34466	8.8625
TC0X00007505.hg.1	100129013	ACTR3P2	ACTR3 pseudogene 2 [Source:HGNC Symbol;Acc:HGNC:38676]	chrX	+	Multiple_Complex	68771322	68772578	7.65579	7.32984	7.51749	7.60184	7.87749	7.8328	7.9475	8.04074	7.26118	7.05098	6.98429	7.41504
TC0300008159.hg.1	100128020	ACTR3P3	ACTR3 pseudogene 3 [Source:HGNC Symbol;Acc:HGNC:38679]	chr3	+	Multiple_Complex	101163094	101163986	5.90601	5.6439	6.19183	5.65695	6.04087	6.15768	5.83026	5.80326	5.5001	5.70711	5.8749	6.21884
TC2000007329.hg.1	79913	ACTR5	ARP5 actin-related protein 5 homolog (yeast)	chr20	+	Multiple_Complex	38748442	38772520	7.16018	8.03678	7.96273	8.13349	7.84296	7.32569	7.66932	7.49496	8.55703	8.52948	9.07188	8.97289
TC1200008591.hg.1	64431	ACTR6	ARP6 actin-related protein 6 homolog (yeast)	chr12	+	Multiple_Complex	100199122	100241865	11.9815	12.4333	13.1473	11.405	13.1005	12.9241	13.1097	12.6966	13.0331	11.5134	12.7441	12.8524
TC0400011534.hg.1	100421495	ACTR6P1	ACTR6 pseudogene 1 [Source:HGNC Symbol;Acc:HGNC:44210]	chr4	-	Multiple_Complex	106836498	106837601	4.31183	4.87607	4.52134	4.77373	4.51246	4.55552	4.43481	4.3856	4.75954	4.81753	4.93206	4.39623
TC0300011222.hg.1	93973	ACTR8	ARP8 actin-related protein 8 homolog (yeast)	chr3	-	Multiple_Complex	53867066	53882269	8.28834	8.57379	8.53171	8.68364	8.78909	7.85094	8.69369	8.51764	9.49378	10.0961	9.59752	9.68056
TC0X00010770.hg.1	139741	ACTRT1	actin-related protein T1	chrX	-	Coding	128050962	128052403	5.70136	5.03089	5.47879	5.3068	5.32253	5.18941	5.59568	5.66333	5.49444	5.15736	5.96784	5.38787
TC0100006602.hg.1	140625	ACTRT2	actin-related protein T2	chr1	+	Coding	3021482	3022903	4.74062	5.27255	4.84586	5.24678	5.10412	5.39064	5.10743	5.18558	4.79535	4.66521	5.04157	4.93039
TC0300013080.hg.1	84517	ACTRT3	actin-related protein T3	chr3	-	Coding	169766921	169769895	4.88213	4.86385	4.90402	4.84231	4.79533	5.15471	5.5601	4.98465	4.68597	4.84082	4.74682	5.57099
TC0200014697.hg.1	90	ACVR1	activin A receptor type I	chr2	-	Multiple_Complex	157736444	157875862	7.94821	8.78127	8.24181	7.93178	8.18484	8.23218	8.89754	8.9963	7.51427	7.9039	7.81517	8.40687
TC1200007647.hg.1	91	ACVR1B	activin A receptor type IB	chr12	+	Multiple_Complex	51951667	51997079	9.40308	9.78663	9.70121	10.0374	9.88683	9.68267	10.0671	9.94825	11.1632	11.4857	10.991	11.525
TC0200014694.hg.1	130399	ACVR1C	activin A receptor type IC	chr2	-	Multiple_Complex	157526767	157629005	5.10491	4.90649	5.66613	5.74729	5.52627	5.48406	5.73341	5.50931	5.22641	5.1293	4.87881	5.10127
TC0200009596.hg.1	92	ACVR2A	activin A receptor type IIA	chr2	+	Multiple_Complex	147844517	147930827	9.65397	9.92182	9.21857	9.01353	9.16219	9.1229	9.95229	9.71713	10.9715	11.7354	10.759	11.0746
TC0300007077.hg.1	93	ACVR2B	activin A receptor type IIB	chr3	+	Multiple_Complex	38453851	38493142	6.55071	6.70805	6.75014	6.74259	6.94573	6.37148	7.22618	6.88524	9.59039	9.24684	8.24966	7.79112
TC1200007646.hg.1	94	ACVRL1	activin A receptor type IL	chr12	+	Multiple_Complex	51906908	51923361	4.75143	5.24694	5.2864	5.36769	5.42226	5.27811	5.5666	5.47731	5.479	5.91862	5.46147	5.79892
TC0300013839.hg.1	95	ACY1	aminoacylase 1	chr3	+	Multiple_Complex	51983284	51989202	7.33986	8.11116	7.50835	7.70698	8.03169	7.45688	7.36862	7.49869	7.20499	7.42234	6.76525	7.15206
TC1100011348.hg.1	91703	ACY3	aminoacylase 3	chr11	-	Coding	67642555	67650659	4.19409	4.27658	4.57199	4.84138	4.68793	4.6412	4.86898	5.00881	4.77627	4.44473	4.76621	4.93418
TC1400009710.hg.1	97	ACYP1	acylphosphatase 1, erythrocyte (common) type	chr14	-	Multiple_Complex	75053221	75069528	8.85903	9.0853	8.8821	8.93038	9.39528	8.0353	8.93225	8.82865	8.17121	8.00516	8.07163	8.44237
TC2000009198.hg.1	100	ADA	adenosine deaminase	chr20	-	Multiple_Complex	44619522	44652233	6.16516	6.27074	6.78954	6.83395	6.67559	6.14646	6.14842	6.24239	7.04644	6.29793	7.02957	7.36032
TC0400008613.hg.1	132612	ADAD1	adenosine deaminase domain containing 1	chr4	+	Multiple_Complex	122378966	122429802	4.17069	4.13285	3.77033	4.01257	4.23997	3.76557	4.12228	3.6735	3.59954	4.60926	3.821	4.27882
TC1800007308.hg.1	100422407	ADAD1P2	adenosine deaminase domain containing 1 pseudogene 2 [Source:HGNC Symbol;Acc:HGNC:44552]	chr18	+	Multiple_Complex	50063795	50064440	4.20243	4.13134	4.03865	3.76342	4.19717	4.45536	4.37971	4.48042	4.31902	3.96285	3.97171	3.36939
TC1600008640.hg.1	161931	ADAD2	adenosine deaminase domain containing 2	chr16	+	Multiple_Complex	84191117	84197168	5.80708	5.71736	5.99361	5.88505	5.78118	5.9131	6.09792	5.6751	5.71808	5.8996	5.56886	5.72939
TC1500007056.hg.1	161823	ADAL	adenosine deaminase-like	chr15	+	Multiple_Complex	43330356	43359960	10.8441	11.1924	11.2723	11.5794	11.0363	10.7584	11.1333	10.7516	10.8399	11.1188	10.3937	11.0478
TC1500009574.hg.1	102	ADAM10	ADAM metallopeptidase domain 10	chr15	-	Multiple_Complex	58588807	58749978	13.9547	14.2055	13.7717	13.7037	14.003	13.9481	14.4061	14.2901	13.5872	13.5254	13.2786	13.362
TC1700008014.hg.1	4185	ADAM11	ADAM metallopeptidase domain 11	chr17	+	Multiple_Complex	44759031	44781846	5.38473	5.1227	5.55778	5.4812	5.59111	4.99624	4.81481	4.8276	4.93756	4.86494	4.4754	5.46491
TC1000012169.hg.1	8038	ADAM12	ADAM metallopeptidase domain 12	chr10	-	Multiple_Complex	126012381	126388558	4.2407	4.82645	4.91519	4.99008	4.27913	5.07103	4.41818	4.20823	4.33135	4.70626	4.7482	4.79587
TC0100018300.hg.1	8751	ADAM15	ADAM metallopeptidase domain 15	chr1	+	Multiple_Complex	155050946	155062776	9.96398	10.7153	9.91382	9.98253	10.2735	9.65228	10.0113	10.155	8.82173	8.54492	8.55006	8.13547
TC0200011688.hg.1	6868	ADAM17	ADAM metallopeptidase domain 17	chr2	-	Multiple_Complex	9488486	9555792	10.7208	10.881	10.9375	11.3494	11.0748	10.9374	11.2123	11.0998	11.6842	11.8188	10.9525	11.3073
TC0800007377.hg.1	8749	ADAM18	ADAM metallopeptidase domain 18	chr8	+	Multiple_Complex	39584489	39730064	5.16645	5.07546	4.90375	5.44752	5.25464	5.1766	5.06904	5.09015	4.95688	5.15791	4.77196	5.52502
TC0500012599.hg.1	8728	ADAM19	ADAM metallopeptidase domain 19	chr5	-	Multiple_Complex	157395534	157575823	4.81936	5.83808	5.92594	5.6093	5.25178	6.14185	5.00232	4.77077	4.91116	5.06227	5.60269	4.95553
TC1200008898.hg.1	100420505	ADAM1B	ADAM metallopeptidase domain 1B (pseudogene) [Source:HGNC Symbol;Acc:HGNC:44366]	chr12	+	Multiple_Complex	111927018	111929017	4.40566	4.57901	4.44643	4.405	4.80293	4.05643	5.135	4.7497	5.34419	4.47484	5.56144	4.87193
TC0800010204.hg.1	2515	ADAM2	ADAM metallopeptidase domain 2	chr8	-	Multiple_Complex	39743735	39838289	5.97654	5.4976	5.55838	6.05277	5.7813	6.45208	5.60216	5.58548	5.88556	5.87561	5.64089	5.37
TC1400009579.hg.1	8748	ADAM20	ADAM metallopeptidase domain 20	chr14	-	Coding	70522358	70535015	5.81123	6.38508	6.09186	5.54398	6.61301	6.12976	5.82557	5.57518	4.54632	4.62449	4.61825	5.65244
TC0400009372.hg.1	100533671	ADAM20P2	ADAM metallopeptidase domain 20 pseudogene 2 [Source:HGNC Symbol;Acc:HGNC:43901]	chr4	+	Multiple_Complex	175574868	175576140	3.50026	3.65539	3.7225	3.47673	3.39722	3.77214	3.56345	3.37416	3.71557	3.45444	3.49655	3.5751
TC0400012689.hg.1	644325	ADAM20P3	ADAM metallopeptidase domain 20 pseudogene 3 [Source:HGNC Symbol;Acc:HGNC:43902]	chr4	-	Multiple_Complex	187746094	187748199	4.78908	4.37966	3.54393	4.48975	4.91031	4.90529	4.81634	4.88567	4.52786	4.62066	4.59601	4.88999
TC1400007576.hg.1	8747	ADAM21	ADAM metallopeptidase domain 21	chr14	+	Multiple_Complex	70452157	70459905	3.5622	4.08214	4.27874	3.73414	4.13658	4.03065	3.53518	3.86912	3.63821	3.75653	3.87405	4.02089
TC1400009574.hg.1	145241	ADAM21P1	ADAM metallopeptidase domain 21 pseudogene 1	chr14	-	Multiple_Complex	70245491	70247801	3.56595	3.40086	3.99183	3.88404	3.68685	3.38712	4.09816	3.74048	3.85829	3.59341	3.9332	3.49419
TC0700008265.hg.1	53616	ADAM22	ADAM metallopeptidase domain 22	chr7	+	Multiple_Complex	87934143	88202889	12.0392	12.1138	12.7388	11.4538	12.6429	12.2447	12.3675	12.3144	10.0737	9.02457	9.53719	9.64524
TC0200010577.hg.1	8745	ADAM23	ADAM metallopeptidase domain 23	chr2	+	Multiple_Complex	206443539	206621131	7.17618	7.51445	8.42705	7.71418	7.93335	7.34888	8.6696	8.41605	8.79131	7.87428	8.49001	8.90736
TC0800006868.hg.1	646479	ADAM24P	ADAM metallopeptidase domain 24, pseudogene [Source:HGNC Symbol;Acc:HGNC:203]	chr8	+	Multiple_Complex	17469518	17471618	3.48673	2.85512	2.74013	2.99139	2.69038	2.86264	2.84045	2.56995	3.22411	2.38435	3.04684	2.55656
TC0800007040.hg.1	10863	ADAM28	ADAM metallopeptidase domain 28	chr8	+	Multiple_Complex	24274056	24359018	5.24958	5.84852	5.66612	5.65251	6.12921	5.64278	5.94748	5.93107	6.31431	6.53613	6.35164	5.93418
TC0400012865.hg.1	11086	ADAM29	ADAM metallopeptidase domain 29	chr4	+	Multiple_Complex	174918358	174978180	5.74041	6.34262	6.04217	6.98856	6.25377	6.90983	5.7943	6.05796	6.10934	6.24683	6.32245	6.28385
TC0100015481.hg.1	11085	ADAM30	ADAM metallopeptidase domain 30	chr1	-	Coding	119893533	119896524	4.26061	3.76693	4.02978	4.01467	4.15526	3.96514	3.90622	4.02961	3.99654	3.80999	3.90917	4.0569
TC0800007370.hg.1	203102	ADAM32	ADAM metallopeptidase domain 32	chr8	+	Multiple_Complex	39106990	39284917	5.69374	5.91587	5.79825	6.43201	5.78357	5.77165	5.16144	4.9914	5.66991	5.40868	4.96077	6.13343
TC2000008227.hg.1	80332	ADAM33	ADAM metallopeptidase domain 33	chr20	-	Multiple_Complex	3667965	3682246	4.6598	5.70797	5.0287	5.19433	4.83064	4.98803	4.63951	4.78011	4.73952	4.95329	4.87804	4.40845
TC0800010201.hg.1	1587	ADAM3A	ADAM metallopeptidase domain 3A (pseudogene)	chr8	-	Multiple_Complex	39451045	39522989	4.21313	4.65253	4.05728	4.25995	4.38452	4.18445	4.17981	4.42917	4.23719	4.35842	4.29745	4.21223
TC1600010247.hg.1	1596	ADAM3B	ADAM metallopeptidase domain 3B (pseudogene)	chr16	-	Multiple_Complex	49517646	49518601	6.97308	6.7835	7.09953	6.70128	7.06902	6.78173	7.66293	7.60191	6.5002	6.28062	6.68712	7.01033
TC0800007372.hg.1	255926	ADAM5	ADAM metallopeptidase domain 5 (pseudogene)	chr8	+	Multiple_Complex	39314582	39417721	4.68496	3.81952	3.66716	4.06118	3.5914	3.87909	4.18439	5.03871	4.49035	3.93837	4.15615	4.91017
TC1400010465.hg.1	8755	ADAM6	ADAM metallopeptidase domain 6 (pseudogene)	chr14	-	Multiple_Complex	105969729	105972269	5.19437	4.65564	5.09084	5.05835	5.06481	4.96062	4.95462	5.10122	5.06343	5.12931	4.81141	4.67433
TC0800007043.hg.1	8756	ADAM7	ADAM metallopeptidase domain 7	chr8	+	Coding	24440930	24526970	4.9448	4.4969	4.89937	4.77634	4.46182	5.14188	4.90115	5.00669	4.54341	4.24061	4.22428	4.63067
TC1000012389.hg.1	101	ADAM8	ADAM metallopeptidase domain 8	chr10	-	Multiple_Complex	133262403	133276903	5.2636	5.63839	5.09249	5.39819	5.32903	5.36121	5.60231	5.08687	5.10822	5.40413	5.16428	5.43034
TC0800007367.hg.1	8754	ADAM9	ADAM metallopeptidase domain 9	chr8	+	Multiple_Complex	38996869	39105260	10.1935	10.844	10.8419	10.7391	10.8966	10.6408	10.5327	10.5077	10.6792	10.6184	10.7309	10.2338
TC0800007042.hg.1	27299	ADAMDEC1	ADAM-like, decysin 1	chr8	+	Multiple_Complex	24384285	24406013	4.94642	4.78151	4.62538	5.2711	5.35357	5.5148	5.12383	5.28462	5.6776	5.12414	5.38057	5.44236
TC2100007821.hg.1	9510	ADAMTS1	ADAM metallopeptidase with thrombospondin type 1 motif 1	chr21	-	Multiple_Complex	26835747	26845409	8.74368	8.61255	9.34362	9.90373	8.6468	8.48763	8.61572	8.48707	11.2807	10.8405	11.3859	11.2853
TC1900009550.hg.1	81794	ADAMTS10	ADAM metallopeptidase with thrombospondin type 1 motif 10	chr19	-	Multiple_Complex	8580240	8610735	6.41772	6.86105	6.14686	6.27245	6.19887	5.45528	6.25927	6.31833	5.97897	6.24506	5.22498	5.53522
TC0500010453.hg.1	81792	ADAMTS12	ADAM metallopeptidase with thrombospondin type 1 motif 12	chr5	-	Multiple_Complex	33523535	33892192	4.23163	4.4946	4.36518	4.86154	4.78964	4.61535	4.16492	4.24391	4.28166	4.84494	4.89562	4.65871
TC0900009077.hg.1	11093	ADAMTS13	ADAM metallopeptidase with thrombospondin type 1 motif 13	chr9	+	Multiple_Complex	133414339	133459403	5.72899	6.31202	5.19475	5.08823	4.64081	5.25076	5.12777	5.64834	6.64916	6.37508	4.98553	6.3367
TC1000007934.hg.1	140766	ADAMTS14	ADAM metallopeptidase with thrombospondin type 1 motif 14	chr10	+	Multiple_Complex	70672803	70762441	5.22058	5.14827	5.30913	5.38552	5.43682	5.37463	5.60292	5.69031	4.97866	5.67312	5.79278	5.59318
TC1100009533.hg.1	170689	ADAMTS15	ADAM metallopeptidase with thrombospondin type 1 motif 15	chr11	+	Multiple_Complex	130448974	130476644	4.90723	4.44667	5.05147	5.3934	5.42587	5.25634	4.79734	4.78937	4.64984	4.95422	4.58858	4.63397
TC0500006613.hg.1	170690	ADAMTS16	ADAM metallopeptidase with thrombospondin type 1 motif 16	chr5	+	Multiple_Complex	5140330	5320304	4.95738	4.94567	4.64116	4.75859	4.78456	5.31357	4.7243	4.88313	4.59618	5.47854	4.50093	5.25319
TC1500010630.hg.1	170691	ADAMTS17	ADAM metallopeptidase with thrombospondin type 1 motif 17	chr15	-	Multiple_Complex	99971438	100342005	7.00115	6.99379	7.13529	7.3293	7.11666	7.13235	6.63185	7.03927	9.14878	8.30819	7.82478	8.46906
TC1600010914.hg.1	170692	ADAMTS18	ADAM metallopeptidase with thrombospondin type 1 motif 18	chr16	-	Multiple_Complex	77247813	77435114	3.33622	3.79639	3.73682	3.96771	3.78796	3.78128	3.79371	4.23078	3.8954	3.67846	3.77207	3.27192
TC0500008586.hg.1	171019	ADAMTS19	ADAM metallopeptidase with thrombospondin type 1 motif 19	chr5	+	Multiple_Complex	129460265	129738683	5.19139	6.13058	6.05711	6.2679	5.61953	5.87936	5.47815	5.92234	5.79591	5.29619	5.46044	5.64953
TC0500013039.hg.1	9509	ADAMTS2	ADAM metallopeptidase with thrombospondin type 1 motif 2	chr5	-	Multiple_Complex	179110851	179345430	5.57713	5.81282	5.58981	5.67974	5.8022	5.83823	5.64165	5.46055	5.72774	5.70017	5.84639	5.86108
TC1200010475.hg.1	80070	ADAMTS20	ADAM metallopeptidase with thrombospondin type 1 motif 20	chr12	-	Multiple_Complex	43353866	43551921	5.40575	4.63642	5.14228	4.07926	4.76726	4.73487	4.80772	4.76495	6.57795	5.32193	5.91977	6.76475
TC0400010989.hg.1	9508	ADAMTS3	ADAM metallopeptidase with thrombospondin type 1 motif 3	chr4	-	Multiple_Complex	72280969	72568799	5.5721	5.54122	5.76485	5.23538	5.02345	5.44516	5.99798	5.49693	5.02433	5.56109	5.41836	5.14878
TC0100016163.hg.1	9507	ADAMTS4	ADAM metallopeptidase with thrombospondin type 1 motif 4	chr1	-	Multiple_Complex	161184308	161199056	10.9431	11.1425	11.227	11.5687	11.4064	11.0244	11.2718	11.4561	9.24868	8.97589	9.20382	9.68644
TC2100007822.hg.1	11096	ADAMTS5	ADAM metallopeptidase with thrombospondin type 1 motif 5	chr21	-	Multiple_Complex	26917912	26967120	4.77062	5.23469	5.17959	5.07125	5.24152	5.00449	4.79593	4.48683	4.72089	4.42283	4.93867	4.58103
TC0500010924.hg.1	11174	ADAMTS6	ADAM metallopeptidase with thrombospondin type 1 motif 6	chr5	-	Multiple_Complex	65148736	65481920	5.86959	5.54163	6.18155	5.23253	6.45128	5.4867	5.60479	5.49261	5.3785	5.01297	5.19872	5.18899
TC1500010157.hg.1	11173	ADAMTS7	ADAM metallopeptidase with thrombospondin type 1 motif 7	chr15	-	Multiple_Complex	78759203	78811431	6.54047	7.36554	7.50813	6.29187	6.87109	5.92129	7.15472	6.84867	7.46841	6.95966	7.18816	7.406
TC1500008088.hg.1	390660	ADAMTS7P1	ADAMTS7 pseudogene 1	chr15	+	Multiple_Complex	82293283	82334609	5.46605	6.34368	5.86263	5.49536	6.31976	6.00063	5.83731	5.58316	5.61598	5.07997	5.45428	5.74977
TC1500010773.hg.1	400406	ADAMTS7P3	ADAMTS7 pseudogene 3 [Source:HGNC Symbol;Acc:HGNC:49409]	chr15	+	Multiple_Complex	77986374	77988590	5.19795	4.64849	5.03033	5.37777	4.76559	4.88663	5.284	5.382	5.87107	5.57609	4.90505	6.13844
TC1100012834.hg.1	11095	ADAMTS8	ADAM metallopeptidase with thrombospondin type 1 motif 8	chr11	-	Multiple_Complex	130404923	130428993	5.05426	5.44969	5.02045	5.29486	5.32332	5.36678	4.61317	5.1134	5.43917	5.3566	5.14817	5.31847
TC0300011391.hg.1	56999	ADAMTS9	ADAM metallopeptidase with thrombospondin type 1 motif 9	chr3	-	Multiple_Complex	64515654	64688000	5.18036	4.93468	5.99972	5.4469	5.86263	4.91421	5.71062	5.2831	5.11491	5.43179	5.20696	5.78884
TC0900006748.hg.1	92949	ADAMTSL1	ADAMTS like 1	chr9	+	Multiple_Complex	18473894	18910950	4.7249	4.54052	4.60035	4.7222	4.48575	4.88899	4.57555	4.41491	4.70762	4.55625	4.42028	4.62999
TC0900009084.hg.1	9719	ADAMTSL2	ADAMTS like 2	chr9	+	Coding	133532164	133575519	3.89071	3.90137	4.06854	3.8363	4.41679	4.57618	3.79562	3.61384	3.8097	4.16279	4.12863	4.33364
TC1500008127.hg.1	57188	ADAMTSL3	ADAMTS like 3	chr15	+	Multiple_Complex	83654086	84039842	7.44895	7.1259	6.64174	6.89213	7.13686	6.72018	7.86821	7.57239	7.63382	7.94928	7.49417	7.27234
TC0100009913.hg.1	54507	ADAMTSL4	ADAMTS like 4	chr1	+	Multiple_Complex	150549369	150560937	5.84943	6.14283	6.00481	5.94783	5.54084	6.22191	6.17814	5.44222	5.35496	5.70517	6.01689	5.74403
TC0100018485.hg.1	574406	ADAMTSL4-AS1	ADAMTSL4 antisense RNA 1	chr1	-	Multiple_Complex	150560202	150574552	5.40767	5.8892	5.5587	6.08595	5.51072	5.48458	5.79061	5.68209	5.87754	5.82549	5.407	5.46636
TC1900009165.hg.1	339366	ADAMTSL5	ADAMTS like 5	chr19	-	Multiple_Complex	1505018	1513604	6.03451	6.4688	6.11164	6.3929	6.24344	6.38165	6.23038	6.23189	6.23405	6.32353	6.42351	5.90717
TC0700013500.hg.1	11033	ADAP1	ArfGAP with dual PH domains 1	chr7	-	Multiple_Complex	897900	955407	5.40727	5.06394	5.23565	5.61388	4.67133	5.44329	4.98179	4.93259	5.21609	5.43603	5.68061	5.6416
TC1700012226.hg.1	55803	ADAP2	ArfGAP with dual PH domains 2	chr17	+	Multiple_Complex	30921680	30959322	5.74399	5.86267	6.06477	5.84846	6.02444	5.45855	6.02256	5.52462	5.66971	6.00159	5.20609	5.69035
TC0100015921.hg.1	103	ADAR	adenosine deaminase, RNA-specific	chr1	-	Multiple_Complex	154582058	154627999	12.7371	12.7433	12.6185	12.7154	12.5218	12.4469	13.3056	13.3003	12.5207	11.9043	12.1386	12.8081
TC2100007402.hg.1	104	ADARB1	adenosine deaminase, RNA-specific, B1	chr21	+	Multiple_Complex	45073853	45226563	10.6894	10.7841	10.8442	11.2074	10.8081	11.0698	10.9579	10.5042	11.0578	10.8798	10.9573	11.4223
TC1000009541.hg.1	105	ADARB2	adenosine deaminase, RNA-specific, B2 (inactive)	chr10	-	Multiple_Complex	1177313	1737476	5.60936	5.27525	5.88285	5.70246	5.78827	5.23067	5.56855	5.15466	4.91654	5.03803	4.95994	5.11634
TC1600011569.hg.1	23536	ADAT1	adenosine deaminase, tRNA-specific 1	chr16	-	Multiple_Complex	75596981	75623323	12.2182	12.4058	11.4012	11.8518	12.003	11.4588	12.337	12.2854	12.4682	12.7068	12.7063	12.8533
TC0600013425.hg.1	134637	ADAT2	adenosine deaminase, tRNA-specific 2	chr6	-	Multiple_Complex	143422832	143450704	10.7374	10.5925	10.2741	10.4183	10.2819	9.98382	10.3009	10.2175	10.6689	10.3953	9.56233	9.90863
TC1400007769.hg.1	57143	ADCK1	aarF domain containing kinase 1	chr14	+	Multiple_Complex	77800083	77935012	6.97592	7.13614	6.63217	7.32366	7.53269	6.92165	7.15251	6.98511	6.90201	7.01649	6.95457	6.89858
TC0700013467.hg.1	90956	ADCK2	aarF domain containing kinase 2	chr7	+	Multiple_Complex	140673153	140696261	7.87196	8.13866	9.0154	9.18901	8.79397	8.42722	8.50347	8.24745	8.0273	7.41016	6.94136	7.3461
TC0800009254.hg.1	203054	ADCK5	aarF domain containing kinase 5	chr8	+	Multiple_Complex	144373101	144393242	9.97432	10.0283	9.77821	10.0825	9.62697	9.08317	9.39214	9.6283	9.0769	9.12051	9.1195	8.97873
TC0700007426.hg.1	107	ADCY1	adenylate cyclase 1 (brain)	chr7	+	Multiple_Complex	45574140	45723116	4.75597	4.29898	4.67767	5.37393	5.19177	4.90314	4.69114	5.20259	7.03456	6.15394	6.65423	6.84926
TC0100016316.hg.1	55811	ADCY10	adenylate cyclase 10 (soluble)	chr1	-	Multiple_Complex	167809388	167914226	5.39052	4.96692	5.0246	5.37684	5.16795	5.36136	4.48243	5.10152	5.04184	4.86304	5.38151	5.37256
TC0600014124.hg.1	221442	ADCY10P1	adenylate cyclase 10 (soluble) pseudogene 1	chr6	+	Multiple_Complex	41101022	41140835	5.23386	5.56256	5.86928	5.6093	5.24056	5.35557	5.50548	5	5.61606	5.71697	5.53826	6.17575
TC0200011991.hg.1	109	ADCY3	adenylate cyclase 3	chr2	-	Multiple_Complex	24819169	24919839	6.00407	6.16994	6.47565	6.6685	6.60805	6.00244	6.37436	6.4683	5.81082	5.82898	5.58145	6.18867
TC1400010726.hg.1	196883	ADCY4	adenylate cyclase 4	chr14	-	Multiple_Complex	24318349	24335093	4.48406	4.78728	4.94203	4.85609	4.6334	4.91616	4.28199	4.75579	5.17088	6.00205	5.73703	5.7341
TC0300012206.hg.1	111	ADCY5	adenylate cyclase 5	chr3	-	Multiple_Complex	123282296	123449758	6.01254	6.08305	6.61754	6.59388	6.13333	5.90352	7.0557	6.2616	5.07102	5.57075	4.65555	5.01683
TC1200010592.hg.1	112	ADCY6	adenylate cyclase 6; microRNA 4701	chr12	-	Multiple_Complex	48766191	48789096	9.3495	9.34068	9.54296	9.56164	9.64525	9.23569	9.30993	9.37658	9.68011	9.57284	9.19563	9.493
TC1600007814.hg.1	113	ADCY7	adenylate cyclase 7	chr16	+	Multiple_Complex	50246137	50318135	5.72194	5.88548	5.99547	5.84455	5.94656	5.5081	5.80748	5.59533	5.43577	5.34972	5.14743	5.50641
TC0800011844.hg.1	114	ADCY8	adenylate cyclase 8 (brain)	chr8	-	Multiple_Complex	130780301	131042426	4.4938	4.49704	4.51297	5.14583	4.71333	4.76972	4.04209	3.76011	4.64051	4.52871	4.38565	4.62366
TC1600009210.hg.1	115	ADCY9	adenylate cyclase 9	chr16	-	Multiple_Complex	3953387	4116185	8.07225	8.61045	8.06856	8.57355	8.18162	7.55166	8.47199	8.22303	7.85211	7.67674	6.89505	6.89248
TC1800006461.hg.1	116	ADCYAP1	adenylate cyclase activating polypeptide 1 (pituitary)	chr18	+	Multiple_Complex	904943	912172	3.84141	4.12313	3.81742	4.29547	4.45265	4.04347	4.2749	4.33448	4.14796	3.98723	4.09515	4.41068
TC0700007105.hg.1	117	ADCYAP1R1	adenylate cyclase activating polypeptide 1 (pituitary) receptor type I	chr7	+	Multiple_Complex	31052461	31111479	6.4554	6.8685	6.41049	7.14802	6.82358	6.08501	7.43913	7.5249	6.10819	5.78301	6.04132	5.53423
TC0400006579.hg.1	118	ADD1	adducin 1 (alpha)	chr4	+	Multiple_Complex	2843857	2930076	13.9667	13.863	13.3843	13.2324	13.497	13.4604	14.1395	14.0158	13.9981	13.6461	13.8413	14.0684
TC0200013001.hg.1	119	ADD2	adducin 2 (beta)	chr2	-	Multiple_Complex	70607618	70768243	10.7153	11.1479	11.5133	10.8918	11.5234	10.6114	11.3194	11.3677	10.2427	9.04476	10.0611	10.4758
TC1000008875.hg.1	120	ADD3	adducin 3 (gamma)	chr10	+	Multiple_Complex	109996368	110135565	10.0998	10.504	11.2623	10.7808	10.9117	10.3971	10.7132	10.4471	10.128	10.1211	10.3872	10.5273
TC0600009745.hg.1	79747	ADGB	androglobin	chr6	+	Multiple_Complex	146598965	146815462	4.59848	4.56084	4.51456	4.74388	4.36196	4.53156	4.49864	4.47849	4.42025	4.59145	3.96934	4.80827
TC1000009444.hg.1	84435	ADGRA1	adhesion G protein-coupled receptor A1	chr10	+	Multiple_Complex	133070929	133131675	8.92432	9.13103	8.5793	9.27599	9.07234	8.59899	8.61897	8.57092	9.22995	9.62192	9.61405	9.33773
TC0800007311.hg.1	25960	ADGRA2	adhesion G protein-coupled receptor A2	chr8	+	Multiple_Complex	37784191	37844896	11.9179	12.5178	13.1205	12.7197	12.7226	12.0614	11.8396	11.9558	11.4141	11.1804	11.542	11.4602
TC0400012907.hg.1	166647	ADGRA3	adhesion G protein-coupled receptor A3	chr4	-	Multiple_Complex	22387374	22516054	12.3663	12.6906	12.4552	12.0964	12.2591	12.0484	12.7496	12.8526	13.0235	12.6193	12.663	12.8239
TC0800009143.hg.1	575	ADGRB1	adhesion G protein-coupled receptor B1	chr8	+	Multiple_Complex	142449430	142545009	7.54477	7.27575	7.06959	7.60592	7.04041	7.55329	6.4065	6.66756	7.00275	7.15678	7.27701	6.60452
TC0100013578.hg.1	576	ADGRB2	adhesion G protein-coupled receptor B2	chr1	-	Multiple_Complex	31727105	31764893	6.06828	6.13356	6.1139	6.03293	6.09104	5.77918	6.16677	6.46611	5.88572	5.15507	5.76212	5.54079
TC0600008447.hg.1	577	ADGRB3	adhesion G protein-coupled receptor B3	chr6	+	Multiple_Complex	68635367	69389511	9.99876	10.4336	10.1073	10.0453	10.2815	10.132	9.96944	9.73623	9.7755	10.4721	8.83685	9.2612
TC1200009420.hg.1	283383	ADGRD1	adhesion G protein-coupled receptor D1	chr12	+	Multiple_Complex	130953907	131141469	5.63577	5.44262	5.51752	6.06038	5.67997	6.05662	5.77671	5.04143	5.63967	5.80491	5.78224	5.5074
TC1900006827.hg.1	2015	ADGRE1	adhesion G protein-coupled receptor E1	chr19	+	Multiple_Complex	6887549	6940459	5.58035	5.8975	6.1645	6.40306	5.93561	6.02378	5.8726	5.91183	8.65184	8.78721	8.35171	8.21643
TC1900009838.hg.1	30817	ADGRE2	adhesion G protein-coupled receptor E2	chr19	-	Multiple_Complex	14732393	14778541	5.84566	6.66701	6.73461	6.42342	7.41142	6.37274	6.12251	6.39408	5.314	5.38699	5.42003	5.77913
TC1900009832.hg.1	84658	ADGRE3	adhesion G protein-coupled receptor E3	chr19	-	Coding	14619117	14690027	5.25623	5.36853	5.94316	5.58335	5.7052	5.50363	5.61961	5.20201	5.68188	5.45494	5.23511	5.48787
TC1900009452.hg.1	326342	ADGRE4P	adhesion G protein-coupled receptor E4, pseudogene	chr19	-	Multiple_Complex	6952500	6990846	3.82801	3.34495	3.8587	3.73463	3.70649	3.85038	3.76747	3.97593	3.6045	3.83945	3.68257	3.92413
TC1900007173.hg.1	976	ADGRE5	adhesion G protein-coupled receptor E5	chr19	+	Multiple_Complex	14380501	14408725	10.4731	10.6704	11.4254	10.8375	11.6273	11.105	10.6105	10.7527	8.4777	8.95927	8.28702	8.6062
TC0600011957.hg.1	266977	ADGRF1	adhesion G protein-coupled receptor F1	chr6	-	Multiple_Complex	46997703	47042363	5.10155	6.08435	5.93056	6.5307	6.33701	5.98188	6.23328	5.90573	6.08169	6.09085	6.55398	6.12317
TC0600014135.hg.1	222611	ADGRF2	adhesion G protein-coupled receptor F2	chr6	+	Coding	47656436	47697797	4.55664	4.69458	4.85917	3.81868	4.52443	4.95702	4.60071	4.60196	4.51852	4.01406	4.54739	4.88371
TC0200012035.hg.1	165082	ADGRF3	adhesion G protein-coupled receptor F3	chr2	-	Multiple_Complex	26308173	26346817	6.63818	6.69423	6.96263	6.90073	6.91615	5.59748	6.1462	6.22634	8.0204	7.78202	7.35141	7.79363
TC0600014136.hg.1	221393	ADGRF4	adhesion G protein-coupled receptor F4	chr6	+	Coding	47698553	47722021	5.93987	5.94377	5.71303	6.46575	5.92284	6.20878	6.05331	5.38263	5.88409	6.17099	5.72166	5.84195
TC0600011956.hg.1	221395	ADGRF5	adhesion G protein-coupled receptor F5	chr6	-	Multiple_Complex	46852506	46954943	4.51749	4.79892	5.55533	5.39824	5.28382	4.61861	5.37168	5.00521	4.91951	5.18867	4.87091	5.1773
TC0900007299.hg.1	441416	ADGRF5P2	adhesion G protein-coupled receptor F5 pseudogene 2 [Source:HGNC Symbol;Acc:HGNC:32921]	chr9	+	Multiple_Complex	42795392	42800681	4.23312	3.87277	3.62495	3.44095	4.15724	3.55256	4.24726	3.67498	3.95139	3.66488	4.54412	4.02264
TC1600008005.hg.1	9289	ADGRG1	adhesion G protein-coupled receptor G1	chr16	+	Multiple_Complex	57610652	57665580	3.35391	3.58767	3.67607	3.52418	3.39596	3.48395	3.11043	3.27261	3.40876	3.2985	3.21641	3.73623
TC0X00009199.hg.1	10149	ADGRG2	adhesion G protein-coupled receptor G2	chrX	-	Multiple_Complex	18989307	19122637	7.28579	6.68271	7.57103	8.21674	7.38098	7.29758	6.63807	6.92411	12.7497	13.1579	13.8347	13.9282
TC1600008007.hg.1	222487	ADGRG3	adhesion G protein-coupled receptor G3	chr16	+	Multiple_Complex	57668187	57689378	5.25237	6.30135	6.12092	6.40604	5.91817	6.15901	5.90495	6.38376	5.95749	5.66924	5.88734	5.67221
TC0X00008528.hg.1	139378	ADGRG4	adhesion G protein-coupled receptor G4	chrX	+	Coding	136300963	136416888	5.62167	5.52979	5.78403	6.27358	5.41613	5.89665	5.76383	5.34599	5.56258	5.10311	5.69552	5.59067
TC1600008003.hg.1	221188	ADGRG5	adhesion G protein-coupled receptor G5	chr16	+	Multiple_Complex	57542421	57591681	6.80966	6.60352	6.82099	6.41455	6.81526	6.6558	6.8389	6.68876	6.46382	5.96396	6.48807	6.89888
TC0600009669.hg.1	57211	ADGRG6	adhesion G protein-coupled receptor G6	chr6	+	Multiple_Complex	142301854	142446266	6.048	6.59243	6.30906	6.76753	6.46129	6.1098	6.71783	6.49628	6.03617	6.30618	6.35846	6.61079
TC0300008150.hg.1	84873	ADGRG7	adhesion G protein-coupled receptor G7	chr3	+	Multiple_Complex	100609589	100695481	6.5276	7.21202	7.21475	7.46853	7.52298	6.51815	7.5021	7.223	9.73069	10.1999	9.14986	9.94107
TC1900009808.hg.1	22859	ADGRL1	adhesion G protein-coupled receptor L1	chr19	-	Multiple_Complex	14147737	14206187	9.64263	10.1461	10.2955	9.68436	10.4647	10.1191	10.0407	9.9199	9.53564	8.89193	9.20268	8.98062
TC0100008845.hg.1	23266	ADGRL2	adhesion G protein-coupled receptor L2	chr1	+	Multiple_Complex	81306160	81992738	5.21691	5.47967	5.52454	4.69664	5.36056	5.3608	6.8852	5.46707	4.99	5.14363	5.75833	5.38169
TC0400012798.hg.1	23284	ADGRL3	adhesion G protein-coupled receptor L3	chr4	+	Multiple_Complex	61497121	62072450	7.79788	7.96764	9.67106	9.69285	9.29924	8.77715	7.20165	7.39994	5.8935	5.2394	5.54158	5.35836
TC0100014685.hg.1	64123	ADGRL4	adhesion G protein-coupled receptor L4	chr1	-	Coding	78889764	79006810	5.88709	5.85926	5.61252	6.25722	6.41899	6.82205	6.32432	5.75735	6.1376	5.9972	6.03906	5.97523
TC0500008055.hg.1	84059	ADGRV1	adhesion G protein-coupled receptor V1	chr5	+	Multiple_Complex	90529344	91164221	5.50322	6.03399	5.5212	5.18357	4.73173	4.90956	4.98768	4.80757	9.28791	9.04513	8.33989	8.39427
TC0400011407.hg.1	124	ADH1A	alcohol dehydrogenase 1A (class I), alpha polypeptide	chr4	-	Multiple_Complex	99276366	99291028	4.25004	4.41648	4.61625	4.49327	4.14554	4.3316	4.75201	4.46633	4.3616	4.39012	4.66476	4.88232
TC0400011408.hg.1	125	ADH1B	alcohol dehydrogenase 1B (class I), beta polypeptide	chr4	-	Multiple_Complex	99304964	99321442	4.29307	4.87614	4.88115	5.00446	4.8389	4.5372	4.81308	4.65031	4.75172	4.11286	4.85674	4.56737
TC0400011409.hg.1	126	ADH1C	alcohol dehydrogenase 1C (class I), gamma polypeptide	chr4	-	Multiple_Complex	99336492	99353045	5.0087	4.95961	5.78538	5.36965	5.3187	5.4863	5.55285	5.23716	4.72534	5.17182	5.91397	5.09867
TC0400011403.hg.1	127	ADH4	alcohol dehydrogenase 4 (class II), pi polypeptide	chr4	-	Multiple_Complex	99123657	99157792	4.76973	5.15934	4.88335	5.25625	4.53277	5.33386	5.348	5.39496	4.65438	4.93065	4.65315	5.30094
TC0400011402.hg.1	128	ADH5	alcohol dehydrogenase 5 (class III), chi polypeptide	chr4	-	Multiple_Complex	99070978	99088801	12.7246	12.8436	12.8161	12.9542	13.0245	12.3827	12.8306	12.7741	13.6423	13.1978	12.5559	13.0312
TC0600012204.hg.1	642443	ADH5P4	alcohol dehydrogenase 5 (class III), chi polypeptide, pseudogene 4	chr6	-	Multiple_Complex	65836884	65838039	6.10477	5.95859	5.99065	5.64208	5.81518	5.72646	6.04488	6.28341	6.6186	6.22138	6.01166	5.75434
TC0400011405.hg.1	130	ADH6	alcohol dehydrogenase 6 (class V)	chr4	-	Multiple_Complex	99202638	99219537	4.98014	4.69071	4.3252	4.77829	4.78815	5.0104	4.58281	4.99861	4.58116	4.97655	5.057	4.72502
TC0400011411.hg.1	131	ADH7	alcohol dehydrogenase 7 (class IV), mu or sigma polypeptide	chr4	-	Multiple_Complex	99412261	99435737	4.59909	4.76589	4.86977	5.08359	4.88756	4.76759	4.90618	4.71417	4.71204	4.93528	4.55701	4.89126
TC0200011551.hg.1	55256	ADI1	acireductone dioxygenase 1	chr2	-	Multiple_Complex	3497361	3519736	10.7017	10.8779	11.2208	11.5937	11.6874	11.1647	12.1138	11.5615	10.8495	10.5384	10.3091	10.8049
TC2000007325.hg.1	149685	ADIG	adipogenin	chr20	+	Multiple_Complex	38581195	38588463	5.58741	5.53753	5.82035	5.47867	5.70256	6.21138	5.43504	5.72611	5.43867	5.69628	5.31319	5.74825
TC0300009787.hg.1	9370	ADIPOQ	adiponectin, C1Q and collagen domain containing	chr3	+	Coding	186842674	186858463	4.24785	3.82544	4.30943	4.19276	4.41254	4.43393	4.1298	4.07739	4.08953	4.23396	4.30606	4.06072
TC0100016971.hg.1	51094	ADIPOR1	adiponectin receptor 1	chr1	-	Multiple_Complex	202940823	202958572	14.0502	14.2715	14.2753	14.9235	14.5356	14.5391	14.3352	14.4316	13.9176	14.7975	14.1786	14.1446
TC1000006987.hg.1	645220	ADIPOR1P1	adiponectin receptor 1 pseudogene 1 [Source:HGNC Symbol;Acc:HGNC:44910]	chr10	+	Multiple_Complex	22162992	22165794	5.19672	5.49744	5.57081	5.34305	5.44964	5.18429	5.45744	5.5977	5.40817	5.6303	5.70879	5.47445
TC1400008069.hg.1	390503	ADIPOR1P2	adiponectin receptor 1 pseudogene 2 [Source:HGNC Symbol;Acc:HGNC:44911]	chr14	+	Multiple_Complex	94633705	94634524	5.18648	5.45218	5.27905	5.71902	5.54698	5.44824	5.47411	5.37266	5.17613	5.27397	5.00688	5.08814
TC1200006472.hg.1	79602	ADIPOR2	adiponectin receptor 2	chr12	+	Multiple_Complex	1688574	1788679	11.5244	11.9485	12.3364	12.4376	12.5036	12.6308	12.134	12.193	12.3982	12.4254	13.0893	13.3053
TC1100006831.hg.1	133	ADM	adrenomedullin	chr11	+	Coding	10304680	10307402	6.4081	6.41307	6.79081	7.0073	6.5072	6.40458	6.94173	6.5228	7.22604	7.19228	7.18353	7.25125
TC2200007808.hg.1	79924	ADM2	adrenomedullin 2	chr22	+	Multiple_Complex	50481556	50486440	5.31373	5.52423	5.26733	5.44286	5.26293	5.35994	5.23188	5.33695	5.27276	5.33031	5.1739	5.19755
TC2000009440.hg.1	23394	ADNP	activity-dependent neuroprotector homeobox	chr20	-	Multiple_Complex	50888918	50931240	14.0802	14.1663	14.0396	14.1637	14.0584	14.0252	14.0491	13.9834	15.0007	14.7752	14.8767	14.9296
TC1800007835.hg.1	22850	ADNP2	ADNP homeobox 2	chr18	+	Multiple_Complex	80109031	80147523	10.442	10.7256	12.0358	12.061	11.9665	11.8997	10.3772	10.2995	11.6997	10.9012	11.4921	11.4945
TC2000007713.hg.1	101927631	ADNP-AS1	ADNP antisense RNA 1	chr20	+	Multiple_Complex	50930984	50945134	5.10196	5.65392	5.72717	5.43323	5.08823	5.39101	6.00138	5.70212	5.94716	5.24054	5.49327	5.73316
TC1000007779.hg.1	84890	ADO	2-aminoethanethiol (cysteamine) dioxygenase	chr10	+	Coding	62804756	62808483	9.16529	9.34687	9.82407	10.4818	9.88337	9.62782	9.09387	9.00387	9.87602	9.95531	9.63111	9.78146
TC0100011245.hg.1	134	ADORA1	adenosine A1 receptor	chr1	+	Multiple_Complex	203090654	203167405	5.51586	5.77042	5.6685	6.00887	5.60104	5.4326	5.44796	5.39889	5.69698	5.12739	5.75804	5.30152
TC2200009233.hg.1	135	ADORA2A	adenosine A2a receptor	chr22	+	Multiple_Complex	24417879	24442361	7.28993	7.61482	7.09278	7.32273	7.20404	7.75932	7.15208	7.04554	7.17301	6.94918	6.89831	7.03599
TC1700006999.hg.1	136	ADORA2B	adenosine A2b receptor	chr17	+	Multiple_Complex	15944917	15975896	5.6042	6.4832	6.2332	6.54015	6.74442	5.81942	5.48052	5.46832	5.34978	5.70209	5.32178	5.723
TC0100011456.hg.1	137	ADORA2BP1	adenosine A2b receptor pseudogene 1 [Source:HGNC Symbol;Acc:HGNC:265]	chr1	+	Multiple_Complex	209744373	209745214	2.74728	2.68901	2.83894	2.6912	2.81716	2.94658	2.91517	2.6883	2.69909	2.58268	2.60679	2.74205
TC1500009973.hg.1	83440	ADPGK	ADP-dependent glucokinase	chr15	-	Multiple_Complex	72751367	72785846	8.92866	9.32165	9.20134	9.58799	9.12368	9.29269	9.58251	9.70637	8.74415	8.62192	8.9227	8.80232
TC0300008482.hg.1	141	ADPRH	ADP-ribosylarginine hydrolase	chr3	+	Multiple_Complex	119579268	119589945	4.61799	4.29636	4.32946	5.14587	4.73266	4.49123	4.26901	4.23744	4.61826	4.683	4.47226	4.59121
TC1300009906.hg.1	113622	ADPRHL1	ADP-ribosylhydrolase like 1	chr13	-	Multiple_Complex	113421940	113453524	6.73183	7.06699	7.33725	6.83688	7.0664	7.53481	7.44601	7.14244	7.11937	7.01751	7.34689	7.19907
TC0100007791.hg.1	54936	ADPRHL2	ADP-ribosylhydrolase like 2	chr1	+	Multiple_Complex	36088852	36093932	6.84617	7.06203	7.08865	6.56837	6.77307	6.36187	6.92962	6.50331	8.26363	7.87094	7.13562	7.88791
TC1700006877.hg.1	56985	ADPRM	ADP-ribose/CDP-alcohol diphosphatase, manganese-dependent	chr17	+	Multiple_Complex	10697594	10711558	9.31849	9.72464	9.69196	9.50673	9.49342	9.28037	9.56414	9.40147	8.15334	8.40442	7.70432	8.08869
TC0800012393.hg.1	148	ADRA1A	adrenoceptor alpha 1A	chr8	-	Multiple_Complex	26748150	26865405	5.99707	6.77474	6.91645	5.555	6.65181	6.3003	5.52142	6.31933	5.65483	6.82543	6.55554	6.89361
TC0500009264.hg.1	147	ADRA1B	adrenoceptor alpha 1B	chr5	+	Coding	159916733	159973010	4.41842	4.39768	4.47663	4.80829	4.70981	4.42103	4.64899	4.7784	4.4621	4.39963	4.57522	4.72271
TC2000008253.hg.1	146	ADRA1D	adrenoceptor alpha 1D	chr20	-	Multiple_Complex	4220631	4249074	7.16901	7.80745	6.85991	7.52019	7.07024	7.10263	7.53183	7.36078	9.57177	10.3046	9.25298	9.68269
TC1000008913.hg.1	150	ADRA2A	adrenoceptor alpha 2A	chr10	+	Coding	111077032	111080907	3.83033	3.92771	3.71648	3.54025	3.66504	3.82678	3.8775	3.783	3.87502	3.82794	3.95973	3.827
TC0200013509.hg.1	151	ADRA2B	adrenoceptor alpha 2B	chr2	-	Coding	96112875	96116245	4.0582	4.12571	4.41869	4.18385	4.1649	4.29648	4.09662	4.15411	4.14883	3.93402	4.07902	4.22903
TC0400006616.hg.1	152	ADRA2C	adrenoceptor alpha 2C	chr4	+	Coding	3766348	3768526	8.67399	9.13231	7.79145	8.68428	8.19133	8.04657	8.72961	8.66966	8.93432	9.14326	7.92467	8.45941
TC1000008968.hg.1	153	ADRB1	adrenoceptor beta 1	chr10	+	Multiple_Complex	114044047	114048809	10.4442	10.5446	11.1877	11.8959	11.0908	10.9918	10.7548	10.651	10.7339	10.852	10.7692	10.8041
TC0500009046.hg.1	154	ADRB2	adrenoceptor beta 2, surface	chr5	+	Coding	148825245	148828687	3.47006	3.70677	4.4839	3.97193	3.88043	3.93406	4.48618	4.12302	3.96282	3.70316	4.33345	3.94317
TC0800010144.hg.1	155	ADRB3	adrenoceptor beta 3	chr8	-	Multiple_Complex	37962991	37966965	3.78549	4.19608	4.11931	4.42244	4.21617	3.87058	3.87479	3.95964	5.75746	6.74257	5.11145	5.57213
TC2000008001.hg.1	11047	ADRM1	adhesion regulating molecule 1	chr20	+	Multiple_Complex	62302093	62308862	9.00175	9.60141	9.12609	9.53121	9.14245	8.70186	9.34162	9.30494	10.1969	9.95215	10.4652	10.8589
TC2200009275.hg.1	158	ADSL	adenylosuccinate lyase	chr22	+	Multiple_Complex	40346500	40369367	12.9591	13.1116	12.926	13.0828	13.0868	12.4021	12.6065	12.3839	13.9073	13.7102	13.5551	13.3424
TC0100018006.hg.1	159	ADSS	adenylosuccinate synthase	chr1	-	Multiple_Complex	244375100	244452134	11.8527	12.4569	12.2974	12.2512	12.1529	12.0895	12.4853	12.0214	12.8288	12.7093	12.7861	12.7494
TC1400008452.hg.1	122622	ADSSL1	adenylosuccinate synthase like 1	chr14	+	Multiple_Complex	104724186	104747325	6.03495	6.5427	6.45612	6.8895	6.66722	6.45148	5.98838	6.24429	5.92052	6.16966	6.25846	6.01057
TC0600010825.hg.1	84830	ADTRP	androgen-dependent TFPI-regulating protein	chr6	-	Multiple_Complex	11712054	11807046	5.48248	6.15633	6.18384	6.2468	6.35252	5.09122	5.72981	5.86082	5.7041	6.0201	5.8219	5.26663
TC0700007370.hg.1	165	AEBP1	AE binding protein 1; microRNA 4649	chr7	+	Multiple_Complex	44104361	44114565	11.1656	11.3408	10.7868	11.2954	11.2527	10.703	11.3203	11.2508	10.0972	10.4769	9.71485	9.80453
TC1200012599.hg.1	121536	AEBP2	AE binding protein 2	chr12	+	Multiple_Complex	19404045	19522239	12.6342	12.4868	12.6838	12.8117	12.6138	12.6526	12.6003	12.4059	13.9118	13.9389	13.501	13.7823
TC1500008231.hg.1	64782	AEN	apoptosis enhancing nuclease	chr15	+	Multiple_Complex	88621296	88632282	12.8733	12.8268	13.1066	13.8091	12.9034	12.8196	13.4344	13.182	12.7937	12.3241	12.6613	12.3302
TC1900009272.hg.1	166	AES	amino-terminal enhancer of split	chr19	-	Multiple_Complex	3052910	3063107	13.9608	14.3905	14.3592	14.6425	14.4672	14.5776	14.4825	14.5052	13.9402	13.767	13.9748	14.3907
TC0400009953.hg.1	60312	AFAP1	actin filament associated protein 1	chr4	-	Multiple_Complex	7758713	7939926	6.21306	6.39324	6.61165	5.62506	6.02378	5.55557	6.51599	6.46073	6.8465	6.01823	6.18924	6.60007
TC0500009058.hg.1	134265	AFAP1L1	actin filament associated protein 1-like 1	chr5	+	Multiple_Complex	149271838	149341804	4.44429	3.72049	4.0654	4.58162	4.39273	4.04115	4.01627	4.24521	4.05231	4.66079	4.67007	3.89986
TC1000011899.hg.1	84632	AFAP1L2	actin filament associated protein 1-like 2	chr10	-	Multiple_Complex	114294824	114404778	3.85891	4.17028	4.26136	4.25192	4.04584	4.19465	3.94314	3.9354	3.88133	3.61786	4.63988	3.83276
TC0400008053.hg.1	4299	AFF1	AF4/FMR2 family, member 1	chr4	+	Multiple_Complex	86935002	87141054	12.9791	13.157	12.6863	13.097	12.5026	12.3256	12.6216	12.576	14.5932	14.6057	14.5044	14.8074
TC0X00008674.hg.1	2334	AFF2	AF4/FMR2 family, member 2	chrX	+	Multiple_Complex	148500619	149000663	5.12008	5.47461	7.69967	7.1145	7.68544	6.91865	5.1706	5.32591	4.97118	5.73191	5.15832	5.4188
TC0200013616.hg.1	3899	AFF3	AF4/FMR2 family, member 3	chr2	-	Multiple_Complex	99545419	100142739	4.46601	4.86019	4.82968	4.79091	4.92678	4.6098	5.05345	4.75525	4.65927	4.74801	4.46235	4.29425
TC0500012032.hg.1	27125	AFF4	AF4/FMR2 family, member 4	chr5	-	Multiple_Complex	132875379	132963662	13.8204	13.6927	13.221	12.9922	13.5693	13.3046	13.8519	13.7001	13.5142	13.6417	13.1924	13.3438
TC1600008908.hg.1	172	AFG3L1P	AFG3-like AAA ATPase 1, pseudogene	chr16	+	Multiple_Complex	89972580	90002161	7.30944	7.49027	6.93677	7.04579	7.13192	6.9945	7.30484	7.13949	7.37782	6.77663	7.31966	7.28928
TC1800008116.hg.1	10939	AFG3L2	AFG3-like AAA ATPase 2	chr18	-	Multiple_Complex	12328944	12377314	12.4606	12.6655	12.6849	13.0777	12.7008	12.6715	12.5759	12.5552	12.8927	13.019	13.3033	13.3083
TC0400007832.hg.1	173	AFM	afamin	chr4	+	Multiple_Complex	73481683	73504001	4.07483	4.25126	4.07845	4.38234	4.03901	4.33133	4.22222	4.13753	3.91479	4.3827	4.52572	4.01456
TC1700009042.hg.1	125061	AFMID	arylformamidase	chr17	+	Multiple_Complex	78187317	78207701	8.64231	9.36255	8.79123	8.96451	8.77667	8.42165	8.66074	8.80174	9.00678	9.17515	8.2172	9.17242
TC0400007831.hg.1	174	AFP	alpha-fetoprotein	chr4	+	Multiple_Complex	73431138	73456174	4.83013	5.02137	5.04822	5.19892	5.34508	5.18752	5.16883	5.11658	5.34531	4.93024	5.22284	4.99791
TC0200007805.hg.1	54812	AFTPH	aftiphilin	chr2	+	Multiple_Complex	64524305	64593005	12.2899	12.4356	12.5855	12.513	12.3922	12.2096	12.2956	12.2813	13.0384	12.7343	12.4895	12.8378
TC0400012496.hg.1	175	AGA	aspartylglucosaminidase	chr4	-	Multiple_Complex	177430770	177442503	10.4328	11.0262	10.5109	10.4999	10.4785	10.4965	10.7416	10.8854	11.9128	11.2973	12.0419	11.7904
TC1200010976.hg.1	116986	AGAP2	ArfGAP with GTPase domain, ankyrin repeat and PH domain 2	chr12	-	Multiple_Complex	57723761	57742161	6.40734	6.86405	6.92438	6.50513	6.42924	6.30341	6.07544	6.42753	6.12172	5.0605	6.03355	6.91189
TC0700009693.hg.1	116988	AGAP3	ArfGAP with GTPase domain, ankyrin repeat and PH domain 3	chr7	+	Multiple_Complex	151085831	151144436	11.492	11.7139	11.6949	11.7488	11.7005	11.4719	11.4757	11.6632	11.4482	11.2822	11.8061	11.8435
TC1000010509.hg.1	119016	AGAP4	ArfGAP with GTPase domain, ankyrin repeat and PH domain 4	chr10	-	Multiple_Complex	45825592	45853877	11.7909	11.91	11.9005	11.7419	11.8783	11.9257	11.7109	11.6656	12.5582	12.4956	12.5869	13.0358
TC1000012567.hg.1	729092	AGAP5	ArfGAP with GTPase domain, ankyrin repeat and PH domain 5	chr10	-	Multiple_Complex	73673122	73698159	11.3851	11.5105	11.4059	11.517	11.3965	11.4125	11.345	11.1276	12.0349	12.1082	12.1229	12.6466
TC1000007598.hg.1	414189	AGAP6	ArfGAP with GTPase domain, ankyrin repeat and PH domain 6	chr10	+	Multiple_Complex	49982190	50010499	11.3644	11.6294	11.4582	11.3341	11.4668	11.6255	11.7222	11.3737	11.9424	12.018	11.9165	12.1307
TC1000007499.hg.1	653268	AGAP7P	ArfGAP with GTPase domain, ankyrin repeat and PH domain 7, pseudogene	chr10	+	Multiple_Complex	46109495	46131678	12.8611	12.6079	12.2621	12.4017	12.5616	12.5144	12.7582	12.4612	13.2714	13.0011	13.2953	13.5472
TC1500008202.hg.1	123624	AGBL1	ATP/GTP binding protein-like 1	chr15	+	Multiple_Complex	86141996	87029052	5.33388	5.39718	5.26515	4.83105	5.33203	5.20793	5.38023	5.29901	4.78348	4.65602	5.15479	5.53279
TC1500010334.hg.1	727915	AGBL1-AS1	AGBL1 antisense RNA 1	chr15	-	Multiple_Complex	86295649	86317173	3.15768	4.16494	3.91487	3.89801	4.20515	3.62065	3.65265	3.74157	3.26753	3.44074	3.86209	3.89927
TC1100010760.hg.1	79841	AGBL2	ATP/GTP binding protein-like 2	chr11	-	Multiple_Complex	47659591	47715389	6.7528	6.92862	6.66276	6.46267	6.89056	5.61891	6.39574	6.19179	7.52551	7.29282	7.3767	8.01246
TC0700009240.hg.1	340351	AGBL3	ATP/GTP binding protein-like 3	chr7	+	Multiple_Complex	134986508	135147963	8.09106	8.18316	8.45595	8.15139	8.23	8.14245	8.0289	8.33707	7.25715	7.48021	7.11097	7.70216
TC0100014133.hg.1	84871	AGBL4	ATP/GTP binding protein-like 4	chr1	-	Multiple_Complex	48532855	50023954	5.09635	5.62987	4.63478	5.51258	5.10239	4.80904	4.89565	4.80949	5.8175	6.10327	5.74284	6.15971
TC0200007050.hg.1	60509	AGBL5	ATP/GTP binding protein-like 5	chr2	+	Multiple_Complex	27042364	27070622	11.4114	11.7288	11.3568	11.6872	11.6874	11.3291	11.5853	11.4862	12.2834	12.3684	12.2411	12.0616
TC0600011482.hg.1	177	AGER	advanced glycosylation end product-specific receptor	chr6	-	Multiple_Complex	32180968	32184324	6.40411	6.37257	6.45108	6.2075	6.2109	6.25618	6.20241	6.37857	6.71347	6.25054	6.47621	6.71356
TC0200010975.hg.1	3267	AGFG1	ArfGAP with FG repeats 1; microRNA 5703	chr2	+	Multiple_Complex	227472132	227561222	12.3837	12.7933	11.8738	12.3719	11.8896	11.8754	12.9216	12.6943	13.4917	13.109	13.4405	13.7919
TC0700008552.hg.1	3268	AGFG2	ArfGAP with FG repeats 2	chr7	+	Multiple_Complex	100539211	100568220	6.98445	7.19041	7.67474	7.94331	7.60906	7.42534	7.27936	7.02217	7.0002	5.94423	6.31886	6.7902
TC0500007841.hg.1	55109	AGGF1	angiogenic factor with G-patch and FHA domains 1	chr5	+	Multiple_Complex	77029251	77065234	12.3964	12.2901	12.0335	12.1853	12.2463	12.177	12.7691	12.4785	12.2876	12.6144	11.4019	12.2658
TC0400009640.hg.1	100132380	AGGF1P1	angiogenic factor with G-patch and FHA domains 1 pseudogene 1	chr4	+	Multiple_Complex	190041342	190043414	7.34461	7.52761	7.26841	6.77468	7.554	6.79614	7.24523	7.12577	6.17794	5.87728	5.29734	5.56918
TC1600007679.hg.1	106481737	AGGF1P6	angiogenic factor with G-patch and FHA domains 1 pseudogene 6 [Source:HGNC Symbol;Acc:HGNC:51744]	chr16	+	Multiple_Complex	35489237	35490212	4.58909	4.56184	4.47399	4.02161	4.22431	3.83518	4.30052	4.20523	3.97268	3.84132	4.70853	4.24299
TC1600007683.hg.1	100132606	AGGF1P7	angiogenic factor with G-patch and FHA domains 1 pseudogene 7 [Source:HGNC Symbol;Acc:HGNC:51740]	chr16	+	Multiple_Complex	35547917	35548829	3.90164	3.40366	2.8739	3.55056	3.08932	3.12204	2.95371	2.96784	3.16034	2.96786	3.08557	2.87582
TC1600007669.hg.1	100128804	AGGF1P8	angiogenic factor with G-patch and FHA domains 1 pseudogene 8 [Source:HGNC Symbol;Acc:HGNC:51745]	chr16	+	Multiple_Complex	35258630	35259629	3.52637	4.16229	3.61888	4.0871	3.95179	4.67077	3.69673	3.8337	4.35814	3.31419	3.93448	4.46137
TC1600007672.hg.1	100127958	AGGF1P9	angiogenic factor with G-patch and FHA domains 1 pseudogene 9 [Source:HGNC Symbol;Acc:HGNC:51746]	chr16	+	Multiple_Complex	35347385	35348297	3.65171	4.03747	3.08309	4.15125	3.98216	3.85317	3.78049	3.43306	3.99976	4.0396	3.47145	3.38189
TC0700009394.hg.1	55750	AGK	acylglycerol kinase	chr7	+	Multiple_Complex	141551189	141655244	12.2772	12.4904	12.7884	13.1433	12.8686	12.5279	12.8334	12.5109	11.4144	11.5488	11.0925	11.7457
TC0Y00006652.hg.1	359793	AGKP1	acylglycerol kinase pseudogene 1 [Source:HGNC Symbol;Acc:HGNC:37661]	chrY	+	Multiple_Complex	14639096	14640358	5.48886	5.21139	5.25901	4.76855	5.24973	5.19722	4.6563	5.03472	8.05006	7.62927	7.71039	7.6169
TC0100009191.hg.1	178	AGL	amylo-alpha-1, 6-glucosidase, 4-alpha-glucanotransferase	chr1	+	Multiple_Complex	99850084	99924023	11.8239	11.9307	10.6952	11.1277	11.1764	10.7295	12.1015	11.8707	12.0072	12.503	11.7539	11.8527
TC0100013003.hg.1	79814	AGMAT	agmatinase	chr1	-	Coding	15571699	15585110	5.00163	4.79924	5.25593	4.554	4.69758	4.86709	4.87764	5.10158	5.06555	5.32267	4.74702	4.84257
TC0700010334.hg.1	392636	AGMO	alkylglycerol monooxygenase	chr7	-	Multiple_Complex	15200318	15562015	5.09248	4.96935	4.08796	4.95424	3.63505	4.42562	4.17645	4.1893	3.9598	4.80194	4.04493	4.71729
TC0100007786.hg.1	26523	AGO1	argonaute RISC catalytic component 1	chr1	+	Multiple_Complex	35869808	35929610	11.9414	12.4215	11.2268	11.565	11.4026	11.0202	11.8894	11.8723	12.8049	13.3599	12.8611	12.8341
TC0800012474.hg.1	27161	AGO2	argonaute RISC catalytic component 2	chr8	-	Multiple_Complex	140531165	140635547	12.953	13.0985	13.4735	13.6167	13.3712	13.0394	13.0453	13.0626	12.5194	12.1336	12.4705	12.4851
TC0100007789.hg.1	192669	AGO3	argonaute RISC catalytic component 3	chr1	+	Multiple_Complex	35930718	36072500	13.1114	13.2627	11.9866	12.0075	12.1272	11.8418	12.8836	12.6439	13.9734	14.1893	13.9751	13.9734
TC0100007784.hg.1	192670	AGO4	argonaute RISC catalytic component 4	chr1	+	Multiple_Complex	35808172	35857890	9.27041	9.37809	8.85431	8.48813	8.94193	8.30725	9.23111	9.1518	9.90161	9.68781	9.42218	9.40282
TC0600011481.hg.1	10554	AGPAT1	1-acylglycerol-3-phosphate O-acyltransferase 1; microRNA 6721	chr6	-	Multiple_Complex	32168206	32178111	12.1671	12.2315	11.8985	12.14	12.0541	11.4218	12.1786	12.5122	11.8359	11.8546	11.4149	11.8362
TC0900011992.hg.1	10555	AGPAT2	1-acylglycerol-3-phosphate O-acyltransferase 2	chr9	-	Multiple_Complex	136673143	136687459	7.97117	8.79192	8.15829	8.31352	8.03681	7.6784	8.23948	8.13184	8.26283	8.27079	8.38591	8.61363
TC2100007331.hg.1	56894	AGPAT3	1-acylglycerol-3-phosphate O-acyltransferase 3	chr21	+	Multiple_Complex	43865186	43987594	10.3439	10.534	10.588	10.6357	11.1002	10.1233	11.1336	11.0518	10.8716	10.8973	10.8033	11.4586
TC0800006566.hg.1	55326	AGPAT5	1-acylglycerol-3-phosphate O-acyltransferase 5	chr8	+	Multiple_Complex	6708357	6761500	11.8223	11.8003	12.1776	12.244	11.9054	11.6147	11.6531	11.6742	13.1385	12.8213	13.6048	13.3638
TC0200010100.hg.1	8540	AGPS	alkylglycerone phosphate synthase	chr2	+	Multiple_Complex	177392644	177543836	12.6797	12.936	12.9573	13.0176	12.735	12.4417	12.9907	12.9255	12.7383	12.833	12.2096	12.0215
TC0700010355.hg.1	10551	AGR2	anterior gradient 2, protein disulphide isomerase family member	chr7	-	Multiple_Complex	16791811	16833433	5.56134	4.9684	5.67915	5.45095	5.68442	5.53589	5.51031	5.34203	5.19312	5.32143	5.37785	5.24616
TC0700010358.hg.1	155465	AGR3	anterior gradient 3, protein disulphide isomerase family member	chr7	-	Multiple_Complex	16859405	16881989	4.24	4.4506	3.99743	4.23441	4.59818	4.31768	4.36364	3.63518	4.43334	4.03466	4.16907	4.25808
TC0100006486.hg.1	375790	AGRN	agrin	chr1	+	Multiple_Complex	1020123	1056119	7.97183	8.71955	8.28829	8.65432	8.33955	7.87069	8.37468	8.44406	8.31266	8.06974	8.73072	8.91521
TC1600010636.hg.1	181	AGRP	agouti related neuropeptide	chr16	-	Coding	67482571	67483813	5.49976	4.94465	5.07629	5.12952	5.23207	4.92236	5.53593	4.81325	5.04532	4.91168	4.47201	4.92675
TC0100018565.hg.1	183	AGT	angiotensinogen (serpin peptidase inhibitor, clade A, member 8)	chr1	-	Multiple_Complex	230702523	230714590	5.95064	5.49051	5.91113	5.98209	5.73209	5.52259	5.6431	5.37376	5.17717	5.60747	5.61326	5.40318
TC0900010607.hg.1	23287	AGTPBP1	ATP/GTP binding protein 1	chr9	-	Multiple_Complex	85546539	85742029	10.1497	10.2434	10.5425	9.82657	10.4646	10.1382	10.5174	10.2909	10.4279	9.96848	10.4664	10.3578
TC0300009119.hg.1	185	AGTR1	angiotensin II receptor, type 1	chr3	+	Multiple_Complex	148697784	148743008	5.18506	5.2758	5.88338	5.49323	5.96946	5.67054	5.18643	5.52872	4.82055	5.2731	5.18267	5.4665
TC0X00008207.hg.1	186	AGTR2	angiotensin II receptor, type 2	chrX	+	Multiple_Complex	116170705	116174972	5.06666	5.34135	5.30931	5.16731	5.22161	5.45226	5.36464	5.00874	5.06355	4.99872	5.15173	5.43772
TC0100006865.hg.1	57085	AGTRAP	angiotensin II receptor-associated protein	chr1	+	Multiple_Complex	11736084	11754802	7.6431	8.34233	8.17639	8.4891	8.04017	7.38591	7.53713	7.769	9.36038	9.34687	9.2166	9.40849
TC0200011376.hg.1	189	AGXT	alanine-glyoxylate aminotransferase	chr2	+	Multiple_Complex	240868479	240880502	7.91293	8.07891	7.86923	8.34142	8.08561	8.57085	8.36997	7.76356	7.45719	8.14373	7.91216	8.03655
TC0500010478.hg.1	64902	AGXT2	alanine--glyoxylate aminotransferase 2	chr5	-	Multiple_Complex	34998101	35048135	5.19126	4.73452	5.20585	5.57337	5.32362	5.37864	4.90745	5.3437	5.15663	5.47003	5.52011	5.06073
TC0100018080.hg.1	25909	AHCTF1	AT hook containing transcription factor 1	chr1	-	Multiple_Complex	246839098	246931978	13.9868	14.0677	14.0337	14.0918	14.0606	14.1796	13.7874	13.7141	14.0324	13.8152	13.7165	14.0032
TC0200014758.hg.1	285116	AHCTF1P1	AT hook containing transcription factor 1 pseudogene 1	chr2	-	Multiple_Complex	161499067	161507902	15.2819	15.0837	15.4046	15.1904	15.2482	15.3551	15.0837	15.1219	15.2743	15.0398	14.9492	15.0987
TC2000008915.hg.1	191	AHCY	adenosylhomocysteinase	chr20	-	Multiple_Complex	34234840	34311802	10.4202	10.7826	11.0619	11.7867	11.1281	10.5516	10.4783	10.3065	11.6382	11.6929	11.0227	11.5625
TC0100009365.hg.1	10768	AHCYL1	adenosylhomocysteinase like 1	chr1	+	Multiple_Complex	109984686	110023742	15.0871	15.353	14.6665	14.3477	15.0426	14.7072	15.4566	15.4917	15.2296	15.1355	15.3318	15.4327
TC0700009083.hg.1	23382	AHCYL2	adenosylhomocysteinase-like 2	chr7	+	Multiple_Complex	129225014	129430211	10.3803	10.8555	11.2747	11.1356	11.6881	11.0996	10.4828	10.7441	10.3352	10.5327	10.3645	10.7183
TC0200014453.hg.1	129560	AHCYP4	adenosylhomocysteinase pseudogene 4 [Source:HGNC Symbol;Acc:HGNC:44996]	chr2	-	Multiple_Complex	138901020	138902747	6.98092	6.7407	7.12539	7.64141	7.19997	7.05369	6.92274	6.42639	7.27533	7.86116	7.56816	7.58039
TC0100013437.hg.1	27245	AHDC1	AT hook, DNA binding motif, containing 1	chr1	-	Multiple_Complex	27534035	27604431	6.82644	7.21695	7.38144	6.50843	6.77125	6.4222	7.43785	7.1501	7.10243	6.73955	7.00649	7.47366
TC0600013258.hg.1	54806	AHI1	Abelson helper integration site 1	chr6	-	Multiple_Complex	135283532	135497776	11.0958	11.3423	10.4745	10.0811	10.5245	10.0256	11.0281	10.7044	10.5289	9.82034	10.3359	10.4268
TC1100011083.hg.1	79026	AHNAK	AHNAK nucleoprotein	chr11	-	Multiple_Complex	62433542	62556235	8.37498	8.42314	8.11697	7.97514	8.33268	7.69925	8.27835	7.90042	6.58999	6.09016	5.91158	5.89534
TC1400010390.hg.1	113146	AHNAK2	AHNAK nucleoprotein 2	chr14	-	Multiple_Complex	104937244	104978357	6.4832	6.13669	6.66771	6.03964	6.36834	5.42438	5.95928	6.54356	5.25754	5.36186	5.80913	5.66099
TC0700006795.hg.1	196	AHR	aryl hydrocarbon receptor	chr7	+	Multiple_Complex	17298622	17346152	14.0127	14.0772	14.5696	14.5093	14.6677	13.9191	14.4449	14.1828	11.9266	12.6247	11.5153	11.1985
TC1400007761.hg.1	10598	AHSA1	AHA1, activator of heat shock 90kDa protein ATPase homolog 1 (yeast)	chr14	+	Multiple_Complex	77457870	77469474	16.0628	15.7823	16.2195	16.6566	15.9551	16.1402	16.1442	15.883	15.8432	15.8254	15.7964	16.0741
TC0200007717.hg.1	130872	AHSA2	AHA1, activator of heat shock 90kDa protein ATPase homolog 2 (yeast)	chr2	+	Multiple_Complex	61177418	61191203	12.1683	12.0527	11.8131	11.7996	11.8832	11.5604	12.2696	12.1493	11.3094	11.3521	11.2105	11.0907
TC0300009772.hg.1	197	AHSG	alpha-2-HS-glycoprotein	chr3	+	Multiple_Complex	186612923	186621318	4.36252	4.98601	4.42749	5.17795	4.31502	4.51867	4.36673	4.23136	4.85264	4.74544	4.98053	4.95522
TC1600007541.hg.1	51327	AHSP	alpha hemoglobin stabilizing protein	chr16	+	Multiple_Complex	31527864	31528803	3.53076	3.56763	3.5967	3.0883	3.30552	3.34632	3.27572	3.12322	3.3886	3.31239	3.50437	3.48702
TC1200009831.hg.1	57379	AICDA	activation-induced cytidine deaminase	chr12	-	Multiple_Complex	8602166	8612871	5.66333	5.4348	5.07189	4.55431	5.25316	5.81126	5.64526	4.9883	5.20127	5.05197	4.97137	5.39414
TC0100018562.hg.1	64853	AIDA	axin interactor, dorsalization associated	chr1	-	Multiple_Complex	222668013	222713210	13.0544	13.4172	13.6276	13.7819	13.5542	12.7917	13.221	13.109	13.6228	13.4722	13.5724	13.5259
TC0600007598.hg.1	199	AIF1	allograft inflammatory factor 1	chr6	+	Multiple_Complex	31615184	31617021	8.2789	8.88547	9.12991	9.96716	9.16512	8.79116	7.82151	8.21094	12.1674	12.9375	13.5044	13.5716
TC0900008982.hg.1	83543	AIF1L	allograft inflammatory factor 1-like	chr9	+	Multiple_Complex	131096476	131123152	7.38116	7.87235	7.39567	7.61291	7.76009	7.68955	7.92469	7.92	7.78884	7.57076	7.7337	8.18981
TC0X00010803.hg.1	9131	AIFM1	apoptosis-inducing factor, mitochondrion-associated, 1	chrX	-	Multiple_Complex	130129362	130165887	11.0246	11.5017	11.3864	11.3742	11.5158	11.4343	11.5319	11.5084	10.5663	10.6997	10.5526	10.8302
TC1000006926.hg.1	645120	AIFM1P1	apoptosis inducing factor, mitochondria associated 1 pseudogene 1 [Source:HGNC Symbol;Acc:HGNC:44884]	chr10	+	Multiple_Complex	18735745	18738631	5.48415	5.71667	6.26664	5.24672	5.36695	5.79	5.86044	5.43351	6.69702	6.60095	6.69146	6.0828
TC1000010909.hg.1	84883	AIFM2	apoptosis-inducing factor, mitochondrion-associated, 2	chr10	-	Multiple_Complex	70098223	70132934	7.75571	7.8571	7.91326	7.92925	8.01055	7.5774	7.87369	7.66132	7.71407	7.97965	6.5374	7.52769
TC2200009195.hg.1	150209	AIFM3	apoptosis-inducing factor, mitochondrion-associated, 3	chr22	+	Multiple_Complex	20965108	20981360	5.7582	6.00299	6.1112	6.17147	5.92898	6.3503	6.09943	6.34025	6.01479	6.59511	6.82858	6.02913
TC0600009683.hg.1	51390	AIG1	androgen-induced 1	chr6	+	Multiple_Complex	143059363	143340343	7.5233	8.06531	8.66911	8.98153	9.04295	8.70119	7.96634	8.30763	6.95595	7.15916	7.61743	7.4206
TC0500007203.hg.1	106479028	AIG1P1	androgen-induced 1 pseudogene 1 [Source:HGNC Symbol;Acc:HGNC:43926]	chr5	+	Multiple_Complex	39022411	39022558	6.02641	5.41819	5.24318	6.0713	5.97483	5.95075	5.85514	6.16675	5.56278	5.69804	5.20453	5.84248
TC0600008981.hg.1	202	AIM1	absent in melanoma 1	chr6	+	Multiple_Complex	106360808	106571978	7.3799	7.33641	8.6313	8.47153	7.8611	8.20499	7.09043	6.66407	5.62557	5.68826	5.68278	6.29601
TC0100013382.hg.1	55057	AIM1L	absent in melanoma 1-like	chr1	-	Multiple_Complex	26321859	26354130	4.99109	5.22967	5.22804	5.36796	5.2259	5.60622	5.19598	5.03301	4.61507	5.49043	5.2023	5.04771
TC0100016086.hg.1	9447	AIM2	absent in melanoma 2	chr1	-	Multiple_Complex	159062484	159147096	4.49233	4.08456	4.29256	4.47718	3.7836	4.65428	4.21613	4.3459	4.30716	4.44131	4.07382	4.18556
TC0400008335.hg.1	9255	AIMP1	aminoacyl tRNA synthetase complex-interacting multifunctional protein 1	chr4	+	Multiple_Complex	106315544	106349226	13.6553	13.8571	14.0113	13.9361	13.7846	13.9721	14.1161	13.7911	13.8243	13.825	13.7055	13.7188
TC0100016423.hg.1	100873064	AIMP1P2	aminoacyl tRNA synthetase complex-interacting multifunctional protein 1 pseudogene 2 [Source:HGNC Symbol;Acc:HGNC:43693]	chr1	-	Multiple_Complex	172885947	172886258	5.70193	5.90971	5.49998	5.68064	5.79699	5.98199	5.91847	5.86304	5.80673	5.72954	5.97238	5.80689
TC0700006634.hg.1	7965	AIMP2	aminoacyl tRNA synthetase complex-interacting multifunctional protein 2	chr7	+	Multiple_Complex	6009245	6023834	11.6588	12.1993	12.2479	12.8356	12.275	12.244	12.2183	12.0167	11.5797	11.8166	11.5612	11.9515
TC1100008139.hg.1	9049	AIP	aryl hydrocarbon receptor interacting protein	chr11	+	Multiple_Complex	67483029	67491108	10.7919	10.9783	11.2303	10.7271	11.5342	10.8357	11.2282	11.1312	11.4348	10.8681	11.0764	11.0142
TC1700009586.hg.1	23746	AIPL1	aryl hydrocarbon receptor interacting protein-like 1	chr17	-	Multiple_Complex	6393693	6435262	4.43167	4.88209	4.37523	4.75024	4.5396	4.15615	4.37765	4.49776	4.41566	4.51682	4.44873	4.56406
TC2100007354.hg.1	326	AIRE	autoimmune regulator	chr21	+	Multiple_Complex	44285838	44298648	6.25049	6.55384	6.21849	6.50469	6.14154	6.34545	6.26078	6.05405	6.53082	6.02257	6.32675	6.08402
TC0100006650.hg.1	55966	AJAP1	adherens junctions associated protein 1	chr1	+	Multiple_Complex	4654732	4792536	4.76822	4.5634	4.86401	4.86867	4.63714	5.02732	4.51957	4.98943	5.36142	5.12151	5.04623	4.75527
TC1400010715.hg.1	84962	AJUBA	ajuba LIM protein	chr14	-	Multiple_Complex	22971174	22982642	8.64198	9.36936	9.77923	9.91473	9.91163	9.73743	10.3341	10.4533	8.4325	7.44081	8.62733	8.60068
TC0900012277.hg.1	203	AK1	adenylate kinase 1	chr9	-	Coding	127866480	127877743	8.42088	8.39014	8.56898	7.81157	8.22604	8.26605	8.5117	8.48279	7.53756	7.18487	7.27713	7.2225
TC0100013641.hg.1	204	AK2	adenylate kinase 2	chr1	-	Multiple_Complex	33007940	33080996	11.5981	11.6445	10.878	11.1274	11.2944	10.5897	11.7131	11.7029	11.6669	11.5752	11.2332	11.8189
TC0900009437.hg.1	50808	AK3	adenylate kinase 3	chr9	-	Multiple_Complex	4709556	4742043	13.9469	14.3263	14.1856	14.19	14.237	14.2114	14.2096	14.0669	11.6731	12.2279	11.5084	11.8796
TC0700006908.hg.1	100419075	AK3P3	adenylate kinase 3 pseudogene 3 [Source:HGNC Symbol;Acc:HGNC:39062]	chr7	+	Multiple_Complex	23129178	23129841	7.27591	7.74216	7.18038	7.41401	7.37284	7.02778	7.80814	7.44107	7.08998	6.91649	6.83235	6.98972
TC0500008368.hg.1	100129959	AK3P4	adenylate kinase 3 pseudogene 4 [Source:HGNC Symbol;Acc:HGNC:39063]	chr5	+	Multiple_Complex	115402380	115402962	4.67115	4.74675	4.74659	4.73667	4.87697	5.3609	5.03935	5.22942	5.08764	4.94659	4.69126	4.82217
TC0100008618.hg.1	205	AK4	adenylate kinase 4	chr1	+	Multiple_Complex	65147549	65232145	8.68388	9.22034	10.3287	9.68009	10.2564	9.04646	9.16708	9.41658	7.11151	7.49725	6.96459	6.99513
TC1700007480.hg.1	206	AK4P1	adenylate kinase 4 pseudogene 1	chr17	+	Multiple_Complex	31345437	31346214	6.99643	7.32965	7.61048	7.38217	8.02052	7.25723	7.33781	7.42934	6.76426	7.05386	6.70988	6.61595
TC0900009472.hg.1	100128705	AK4P4	adenylate kinase 4 pseudogene 4 [Source:HGNC Symbol;Acc:HGNC:39067]	chr9	-	Multiple_Complex	5855781	5856426	3.5846	4.08318	3.93437	4.27886	3.38505	3.68723	3.40471	3.38325	3.75835	3.65476	3.4141	3.7204
TC0400008981.hg.1	649288	AK4P6	adenylate kinase 4 pseudogene 6 [Source:HGNC Symbol;Acc:HGNC:39069]	chr4	+	Multiple_Complex	151027090	151027617	6.19829	6.34761	6.09768	6.43469	6.117	6.89017	6.39744	6.63022	5.8601	6.46991	5.81415	6.1529
TC0100008797.hg.1	26289	AK5	adenylate kinase 5	chr1	+	Multiple_Complex	77281977	77559969	5.27865	5.19382	5.76318	6.05017	5.07844	5.32113	5.66616	5.22891	5.10231	4.9227	5.26498	5.04301
TC1200007303.hg.1	100132086	AK6P1	adenylate kinase 6 pseudogene 1 [Source:HGNC Symbol;Acc:HGNC:51678]	chr12	+	Multiple_Complex	34249481	34249958	5.47754	5.13731	4.68448	5.16889	5.40358	5.18851	5.72763	5.45675	4.81963	5.29351	4.8972	5.00549
TC1200010385.hg.1	100128817	AK6P2	adenylate kinase 6 pseudogene 2 [Source:HGNC Symbol;Acc:HGNC:51679]	chr12	-	Multiple_Complex	38078529	38078999	6.62556	6.6999	6.57199	5.60385	6.45854	7.09531	7.23426	6.96197	6.50903	5.72866	4.80014	6.40236
TC1400008118.hg.1	122481	AK7	adenylate kinase 7	chr14	+	Multiple_Complex	96392111	96489427	7.33853	7.37238	6.82347	6.85983	7.08346	6.92437	6.7644	6.94401	7.95595	7.7992	8.28628	8.17596
TC0900011815.hg.1	158067	AK8	adenylate kinase 8	chr9	-	Multiple_Complex	132725578	132878811	6.34309	6.14725	5.97114	6.26388	6.1278	6.60304	6.17566	6.02994	6.21395	6.42664	6.29206	6.56332
TC0600012817.hg.1	221264	AK9	adenylate kinase 9	chr6	-	Multiple_Complex	109492856	109691217	8.88498	8.56224	8.41881	8.34056	8.64738	8.84185	8.57498	8.5191	8.05221	8.24849	7.94583	8.36047
TC1700008376.hg.1	8165	AKAP1	A kinase (PRKA) anchor protein 1	chr17	+	Multiple_Complex	57085092	57121349	9.93652	9.84212	10.2855	10.493	11.1155	10.6616	10.3598	10.4879	9.85859	9.34846	10.0418	10.4258
TC1700010041.hg.1	11216	AKAP10	A kinase (PRKA) anchor protein 10	chr17	-	Multiple_Complex	19904302	19978343	9.96821	10.0211	10.3744	10.6121	10.1877	10.879	10.2517	10.1732	9.4876	9.26392	9.1793	9.5333
TC1300006989.hg.1	11215	AKAP11	A kinase (PRKA) anchor protein 11	chr13	+	Multiple_Complex	42272153	42323267	11.5147	11.8447	11.3538	11.017	11.785	11.1933	11.7651	11.8445	11.0998	11.4625	11.4229	11.3116
TC0600009862.hg.1	9590	AKAP12	A kinase (PRKA) anchor protein 12	chr6	+	Multiple_Complex	151239999	151358561	8.76588	9.09989	9.91144	9.96439	9.45148	8.87892	8.27226	7.97762	12.4571	12.5478	12.2658	12.3232
TC1500008187.hg.1	11214	AKAP13	A kinase (PRKA) anchor protein 13; microRNA 7706	chr15	+	Multiple_Complex	85380571	85749358	12.1137	12.1217	11.0408	10.6914	11.5321	11.3897	12.0512	11.8421	11.7795	11.6629	11.4087	11.4997
TC0X00008264.hg.1	158798	AKAP14	A kinase (PRKA) anchor protein 14	chrX	+	Multiple_Complex	119895837	119920716	5.41934	6.38243	6.34366	6.78825	6.37793	5.65065	6.26194	6.30152	6.22553	6.19543	6.41239	6.16114
TC0X00010632.hg.1	139516	AKAP17BP	A-kinase anchoring protein 17B, pseudogene [Source:HGNC Symbol;Acc:HGNC:38514]	chrX	-	Multiple_Complex	119246571	119266809	3.92539	3.71335	4.27907	4.17992	4.347	4.22468	4.25618	3.78323	4.36039	3.79689	4.40433	3.96945
TC0900012157.hg.1	11217	AKAP2	A kinase (PRKA) anchor protein 2	chr9	+	Multiple_Complex	110048598	110172512	10.8034	11.1605	10.7034	9.75791	10.4345	9.94097	11.377	11.1498	9.3206	8.41378	8.79367	9.01805
TC1200009676.hg.1	10566	AKAP3	A kinase (PRKA) anchor protein 3	chr12	-	Multiple_Complex	4615508	4649047	5.19692	4.07371	4.38687	4.57169	4.79212	4.652	4.7567	4.75624	4.4396	4.66057	4.75684	4.41798
TC0X00009677.hg.1	8852	AKAP4	A kinase (PRKA) anchor protein 4	chrX	-	Multiple_Complex	50190768	50201013	5.53231	5.40718	5.41936	5.82059	5.51912	6.39276	5.36723	5.17505	5.07161	5.26081	5.26805	5.26594
TC1400007441.hg.1	9495	AKAP5	A kinase (PRKA) anchor protein 5	chr14	+	Coding	64465499	64474503	7.73611	6.36381	7.40259	7.33691	6.96199	6.90878	7.22262	7.0814	6.44926	6.07591	6.25148	6.51621
TC1400006853.hg.1	9472	AKAP6	A kinase (PRKA) anchor protein 6	chr14	+	Multiple_Complex	32329273	32837681	6.30464	5.83947	6.09411	6.09038	6.38299	6.30977	6.17891	6.30775	5.37717	5.52257	5.16808	6.04289
TC0600009446.hg.1	9465	AKAP7	A kinase (PRKA) anchor protein 7	chr6	+	Multiple_Complex	131135666	131283535	9.57519	9.43295	9.26579	9.66079	9.57788	9.12934	9.10704	9.08563	10.9897	11.3938	11.029	11.2593
TC1900009866.hg.1	10270	AKAP8	A kinase (PRKA) anchor protein 8	chr19	-	Multiple_Complex	15353385	15379801	8.80779	9.15664	9.05089	9.79882	9.59366	9.29634	9.58095	9.47042	8.73012	8.56803	8.39233	8.85334
TC1900009867.hg.1	26993	AKAP8L	A kinase (PRKA) anchor protein 8-like	chr19	-	Multiple_Complex	15380048	15419141	14.3654	14.369	14.4258	14.6009	14.6004	14.5695	14.4086	14.3065	13.8475	14.1061	13.7247	13.889
TC0700008318.hg.1	10142	AKAP9	A kinase (PRKA) anchor protein 9	chr7	+	Multiple_Complex	91940867	92110673	12.5839	12.684	12.6355	12.5597	12.7503	12.6616	12.5082	12.3552	12.0364	12.1085	11.8691	12.1094
TC1100006796.hg.1	56672	AKIP1	A kinase (PRKA) interacting protein 1	chr11	+	Multiple_Complex	8911139	8920084	6.63422	7.28073	7.14664	7.0685	6.989	6.6432	7.50877	7.28674	7.06981	7.0613	7.43807	7.63077
TC0100007884.hg.1	79647	AKIRIN1	akirin 1	chr1	+	Multiple_Complex	38991223	39006065	10.4227	10.8123	9.8271	10.2623	10.0562	10.1011	10.5071	10.5843	11.7833	11.5526	11.6738	12.2386
TC1200011382.hg.1	100418731	AKIRIN1P1	akirin 1 pseudogene 1 [Source:HGNC Symbol;Acc:HGNC:50794]	chr12	-	Multiple_Complex	80561017	80561560	3.8672	3.41695	3.99346	3.56498	3.76186	3.94899	3.58079	3.765	3.64207	3.40813	3.19453	3.60849
TC0X00007498.hg.1	106480306	AKIRIN1P2	akirin 1 pseudogene 2 [Source:HGNC Symbol;Acc:HGNC:50797]	chrX	+	Multiple_Complex	68132868	68133437	7.77784	7.59452	7.90135	8.50478	8.11239	8.33597	7.95714	8.12622	7.99016	8.80391	8.66063	8.88255
TC0600012514.hg.1	55122	AKIRIN2	akirin 2	chr6	-	Multiple_Complex	87674860	87702267	10.0062	10.2104	10.2073	10.5046	10.4511	10.0406	10.5473	10.047	10.3142	10.2002	9.93712	10.6528
TC0400008967.hg.1	100216487	AKIRIN2P1	akirin 2 pseudogene 1 [Source:HGNC Symbol;Acc:HGNC:50796]	chr4	+	Multiple_Complex	149789952	149790303	4.69117	5.34097	5.0077	4.87517	4.50721	4.75487	4.3195	4.7162	4.91224	4.65556	4.32077	4.85979
TC0900011284.hg.1	80709	AKNA	AT-hook transcription factor	chr9	-	Multiple_Complex	114334154	114394405	6.44354	6.79198	7.05152	6.89726	6.69187	6.55544	6.49883	6.90614	6.42805	6.48791	6.79365	6.54298
TC0100018461.hg.1	254268	AKNAD1	AKNA domain containing 1	chr1	-	Multiple_Complex	108815898	108858242	4.9538	5.1898	5.50236	4.99985	5.44413	5.48152	5.05201	5.22668	5.17137	5.27084	4.78904	5.25623
TC0100008126.hg.1	10327	AKR1A1	aldo-keto reductase family 1, member A1 (aldehyde reductase)	chr1	+	Multiple_Complex	45550543	45570051	11.5749	11.6191	11.1461	10.8286	10.9882	10.7575	11.872	11.6436	12.0659	11.9542	11.7946	11.87
TC0700012684.hg.1	231	AKR1B1	aldo-keto reductase family 1, member B1 (aldose reductase)	chr7	-	Multiple_Complex	134442350	134459284	7.59279	7.573	6.46009	6.75085	6.93316	6.45953	6.80804	6.30399	11.9381	11.4454	12.2778	11.9496
TC0700009230.hg.1	57016	AKR1B10	aldo-keto reductase family 1, member B10 (aldose reductase)	chr7	+	Multiple_Complex	134527592	134541414	5.30388	5.26953	5.02098	5.46196	5.35814	5.62571	5.07261	5.26383	5.36406	5.46743	5.18157	5.64092
TC1800007592.hg.1	643582	AKR1B10P2	aldo-keto reductase family 1, member B10 pseudogene 2 [Source:HGNC Symbol;Acc:HGNC:45063]	chr18	+	Multiple_Complex	68455951	68456877	4.40588	4.61909	4.80708	4.51112	4.67658	4.78952	4.29119	4.66595	4.43941	4.50357	4.34698	3.77024
TC0700009231.hg.1	441282	AKR1B15	aldo-keto reductase family 1, member B15	chr7	+	Multiple_Complex	134549097	134579875	6.35122	5.58048	5.86169	5.88973	5.30751	5.90679	5.53334	5.59837	6.08243	5.50542	5.57675	5.71934
TC1800006613.hg.1	100129769	AKR1B1P6	aldo-keto reductase family 1, member B1 pseudogene 6	chr18	+	Multiple_Complex	8545635	8546817	4.86284	5.74012	5.39689	5.50285	4.86217	5.02385	5.34668	4.91678	4.64842	4.58535	4.6275	4.53431
TC1000012427.hg.1	1645	AKR1C1	aldo-keto reductase family 1, member C1	chr10	+	Multiple_Complex	4892604	4983283	5.55381	4.97979	5.41764	5.50746	5.44492	5.67639	5.53104	4.64406	6.48269	6.10606	6.03103	6.02797
TC1000012516.hg.1	1646	AKR1C2	aldo-keto reductase family 1, member C2	chr10	-	Multiple_Complex	4987400	5018033	5.79716	5.32808	5.62757	5.62443	5.57986	5.43318	4.88005	5.43936	5.87332	5.7461	6.02843	5.97687
TC1000012428.hg.1	8644	AKR1C3	aldo-keto reductase family 1, member C3	chr10	+	Multiple_Complex	5035354	5107686	4.56331	4.97851	6.13372	5.83909	5.6466	5.09761	5.08566	4.80979	7.46423	8.50968	6.53762	6.88751
TC1000006611.hg.1	1109	AKR1C4	aldo-keto reductase family 1, member C4	chr10	+	Multiple_Complex	5195462	5218949	5.5932	4.811	4.93623	5.99599	5.50031	6.21493	5.42048	5.55931	5.02293	5.16856	5.65427	5.77982
TC1000009647.hg.1	389932	AKR1C6P	aldo-keto reductase family 1, member C6, pseudogene	chr10	-	Multiple_Complex	4871667	4916273	4.85173	4.57712	4.29416	5.44282	4.98851	4.71446	5.00651	5.34545	4.56732	4.90046	5.21486	4.80074
TC1000009663.hg.1	648947	AKR1C7P	aldo-keto reductase family 1, member C7, pseudogene [Source:HGNC Symbol;Acc:HGNC:44681]	chr10	-	Multiple_Complex	5275173	5288470	3.71239	4.13615	3.97152	3.84579	3.52542	3.89016	3.57794	3.74253	3.6529	3.56903	3.27991	3.72118
TC1000009659.hg.1	340811	AKR1C8P	aldo-keto reductase family 1, member C8, pseudogene	chr10	-	Multiple_Complex	5154143	5185187	5.34151	5.6436	5.53258	5.89599	5.72375	5.68208	5.40029	5.27789	5.45265	5.81213	6.04671	5.30518
TC0700013466.hg.1	6718	AKR1D1	aldo-keto reductase family 1, member D1	chr7	+	Multiple_Complex	138076432	138118304	3.57394	3.95457	4.15382	4.58375	4.26184	3.98131	4.74283	4.05354	3.87106	4.21215	4.30561	4.10963
TC1000006604.hg.1	83592	AKR1E2	aldo-keto reductase family 1, member E2	chr10	+	Multiple_Complex	4786629	4848062	6.17269	6.26433	5.78782	5.31925	4.93515	5.52897	5.95383	5.58896	7.94853	6.847	7.04987	6.93806
TC0100013131.hg.1	8574	AKR7A2	aldo-keto reductase family 7, member A2	chr1	-	Multiple_Complex	19302708	19312146	8.85716	9.05847	8.92839	8.70544	8.88845	8.36851	9.27116	9.19994	9.159	8.85131	8.39926	8.88805
TC0100009462.hg.1	246182	AKR7A2P1	aldo-keto reductase family 7, member A2 pseudogene 1	chr1	+	Multiple_Complex	112923350	112924673	5.24625	5.15125	5.5127	4.8139	4.87539	5.00597	5.00513	5.15335	5.09349	4.8752	5.23028	4.94334
TC0100013129.hg.1	22977	AKR7A3	aldo-keto reductase family 7, member A3 (aflatoxin aldehyde reductase)	chr1	-	Coding	19282558	19289250	6.1846	6.18667	5.64931	6.1844	6.00315	5.64058	6.2667	5.79363	6.44131	6.0048	5.60791	6.13359
TC0100013128.hg.1	246181	AKR7L	aldo-keto reductase family 7-like (gene/pseudogene)	chr1	-	Multiple_Complex	19265982	19274194	6.81221	6.60067	6.97813	6.77486	6.853	6.72654	7.15714	7.08259	7.00496	6.59063	6.3848	7.03562
TC1400010377.hg.1	207	AKT1	v-akt murine thymoma viral oncogene homolog 1	chr14	-	Multiple_Complex	104769349	104795751	10.9066	11.235	11.2903	11.6809	11.507	10.4019	11.0938	11.1755	10.7162	10.4729	10.5716	10.8408
TC1900012006.hg.1	84335	AKT1S1	AKT1 substrate 1 (proline rich)	chr19	-	Multiple_Complex	49869033	49878459	10.3397	10.2589	9.85318	10.6306	10.0605	10.4081	10.3764	10.4378	9.95834	10.5155	10.2733	10.3787
TC1900010696.hg.1	208	AKT2	v-akt murine thymoma viral oncogene homolog 2	chr19	-	Multiple_Complex	40230317	40285536	11.894	12.0149	12.506	12.8617	12.595	12.1486	12.6302	12.556	11.1822	11.4621	10.7717	11.2491
TC0100017984.hg.1	10000	AKT3	v-akt murine thymoma viral oncogene homolog 3	chr1	-	Multiple_Complex	243488233	243851079	7.96864	7.8389	7.11004	6.97085	6.67443	6.79854	6.73131	6.77485	11.5779	11.4579	10.9011	11.301
TC1600010341.hg.1	64400	AKTIP	AKT interacting protein	chr16	-	Multiple_Complex	53491040	53504411	9.02703	9.19971	8.79898	8.7863	9.00761	8.6979	8.79605	9.08907	9.471	9.38022	9.239	9.27338
TC0900011260.hg.1	210	ALAD	aminolevulinate dehydratase	chr9	-	Multiple_Complex	113386312	113401338	6.25015	7.25578	6.59008	6.68921	7.5174	6.20864	6.44007	6.63839	5.90056	5.64653	5.49438	5.92114
TC0300007466.hg.1	211	ALAS1	5-aminolevulinate synthase 1	chr3	+	Multiple_Complex	52198083	52214327	10.9372	11.1729	11.3377	11.5539	11.7257	11.2938	11.1778	11.1414	10.9614	11.294	11.4577	11.4125
TC0X00009795.hg.1	212	ALAS2	5-aminolevulinate synthase 2	chrX	-	Multiple_Complex	55009055	55031064	5.00265	5.93353	5.94814	5.3686	5.81369	5.93135	6.15492	5.35949	5.66891	5.57361	5.72698	5.7291
TC0400007830.hg.1	213	ALB	albumin	chr4	+	Multiple_Complex	73397114	73421412	6.03177	6.38735	6.88049	6.80429	6.43185	6.83593	6.35987	6.52028	6.46187	5.99667	6.51196	6.60045
TC0300008242.hg.1	214	ALCAM	activated leukocyte cell adhesion molecule	chr3	+	Multiple_Complex	105366713	105576913	12.4969	12.7506	12.1587	11.6941	12.4043	11.9067	12.6896	12.3574	11.7764	11.4754	11.6742	11.3632
TC1900011778.hg.1	126133	ALDH16A1	aldehyde dehydrogenase 16 family, member A1	chr19	+	Multiple_Complex	49453169	49471048	5.78341	6.45157	6.28356	5.927	6.11158	5.71616	6.5646	6.0368	5.88502	5.66995	5.42046	5.66944
TC1000011499.hg.1	5832	ALDH18A1	aldehyde dehydrogenase 18 family, member A1	chr10	-	Multiple_Complex	95605929	95656810	13.1209	13.3667	13.5915	13.4232	13.6097	13.0299	13.3239	13.415	14.0275	13.5776	13.9365	14.1192
TC0900012245.hg.1	216	ALDH1A1	aldehyde dehydrogenase 1 family, member A1	chr9	-	Multiple_Complex	72900662	73038722	9.14361	9.31881	9.27108	8.55474	9.99809	9.38925	8.48144	9.04078	6.90459	6.85294	5.96058	6.16378
TC1500009561.hg.1	8854	ALDH1A2	aldehyde dehydrogenase 1 family, member A2	chr15	-	Multiple_Complex	57953424	58497866	7.47324	6.76543	7.03368	6.89161	7.14116	7.05541	6.73593	6.77284	6.90886	6.95699	7.13193	6.79123
TC0900007187.hg.1	219	ALDH1B1	aldehyde dehydrogenase 1 family, member B1	chr9	+	Multiple_Complex	38392664	38398665	10.1174	10.2149	10.3264	11.0907	10.0521	9.54519	10.303	9.79993	10.7707	11.3055	10.7965	10.971
TC0300012269.hg.1	10840	ALDH1L1	aldehyde dehydrogenase 1 family, member L1	chr3	-	Multiple_Complex	126103561	126197994	6.50492	6.59744	6.64304	6.78772	6.80479	7.01289	6.58019	6.20854	8.37314	9.26926	8.51865	8.54164
TC0300008660.hg.1	100874204	ALDH1L1-AS1	ALDH1L1 antisense RNA 1	chr3	+	Multiple_Complex	126103640	126108069	5.19031	5.2776	5.20607	5.47752	5.06925	5.61956	5.02278	5.23574	5.21624	5.12196	5.3129	5.34657
TC1200011770.hg.1	160428	ALDH1L2	aldehyde dehydrogenase 1 family, member L2	chr12	-	Multiple_Complex	105019784	105084577	12.7183	13.611	12.5593	12.4547	12.3681	13.175	13.6751	13.9332	7.62531	8.01736	7.43471	8.59506
TC1200012707.hg.1	217	ALDH2	aldehyde dehydrogenase 2 family (mitochondrial)	chr12	+	Multiple_Complex	111766887	111817529	10.6927	11.8906	11.4797	11.4232	11.9557	12.0845	11.7255	11.9759	11.5722	11.3922	11.4468	11.432
TC1700010036.hg.1	218	ALDH3A1	aldehyde dehydrogenase 3 family, member A1	chr17	-	Multiple_Complex	19737984	19748943	4.87225	4.71939	5.18302	5.0508	5.11827	4.95753	5.15499	5.26389	4.97335	4.84778	5.21686	4.52024
TC1700007189.hg.1	224	ALDH3A2	aldehyde dehydrogenase 3 family, member A2	chr17	+	Multiple_Complex	19648136	19677598	11.4676	11.9136	12.5009	12.8394	12.853	12.571	12.1496	12.0102	11.5727	11.6299	11.2325	11.7648
TC1100008174.hg.1	221	ALDH3B1	aldehyde dehydrogenase 3 family, member B1	chr11	+	Multiple_Complex	68008547	68029282	4.46038	4.58576	4.52023	5.22302	5.33642	5.14763	4.81957	4.85249	4.96715	4.9577	5.30648	4.74978
TC1100011350.hg.1	222	ALDH3B2	aldehyde dehydrogenase 3 family, member B2	chr11	-	Multiple_Complex	67662162	67681214	5.4136	5.71694	5.45422	6.66804	6.18631	5.38535	5.44895	5.80765	5.57302	5.297	5.91682	6.16549
TC0100018417.hg.1	8659	ALDH4A1	aldehyde dehydrogenase 4 family, member A1	chr1	-	Multiple_Complex	18871430	18902799	7.89758	8.16177	8.14879	8.375	8.87934	8.40082	7.70398	7.85781	7.76395	8.00023	7.87852	8.15558
TC0600007198.hg.1	7915	ALDH5A1	aldehyde dehydrogenase 5 family, member A1	chr6	+	Multiple_Complex	24494852	24537207	7.70697	7.78543	8.19553	7.90762	8.1159	8.13402	7.58741	7.16233	8.1217	8.12142	7.89625	8.35233
TC1400009684.hg.1	4329	ALDH6A1	aldehyde dehydrogenase 6 family, member A1	chr14	-	Multiple_Complex	74056850	74084493	7.30501	7.58798	7.39872	7.44555	7.73105	6.6626	7.35854	7.74647	7.67896	7.95295	7.22951	7.54405
TC0500011924.hg.1	501	ALDH7A1	aldehyde dehydrogenase 7 family, member A1	chr5	-	Multiple_Complex	126541841	126595418	13.2978	13.4836	13.4402	12.705	14.1836	13.8606	13.5032	13.5501	11.007	10.0247	9.94909	10.3178
TC0200014934.hg.1	542	ALDH7A1P2	aldehyde dehydrogenase 7 family member A1 pseudogene 2 [Source:HGNC Symbol;Acc:HGNC:879]	chr2	-	Multiple_Complex	172893763	172894383	3.5406	4.20103	3.68299	3.73404	3.62631	3.67301	3.93488	4.0414	3.70316	3.56713	4.17814	4.13888
TC0700013039.hg.1	543	ALDH7A1P3	aldehyde dehydrogenase 7 family member A1 pseudogene 3 [Source:HGNC Symbol;Acc:HGNC:880]	chr7	-	Multiple_Complex	150541754	150542098	4.64005	3.67238	4.35166	4.02593	3.89465	3.7158	3.85676	4.08711	3.56495	3.64959	4.0834	3.63273
TC1000010766.hg.1	544	ALDH7A1P4	aldehyde dehydrogenase 7 family member A1 pseudogene 4 [Source:HGNC Symbol;Acc:HGNC:881]	chr10	-	Multiple_Complex	62741208	62741385	4.57084	4.27666	4.12889	4.14897	3.94636	4.1317	4.37569	4.40276	4.38698	4.0773	3.89186	4.1111
TC0600013249.hg.1	64577	ALDH8A1	aldehyde dehydrogenase 8 family, member A1	chr6	-	Multiple_Complex	134917390	134950122	4.63001	4.44167	3.69484	5.12522	4.80228	4.54188	4.48294	4.98012	4.40522	4.94539	4.40684	4.58554
TC0100016260.hg.1	223	ALDH9A1	aldehyde dehydrogenase 9 family, member A1	chr1	-	Multiple_Complex	165662212	165698863	11.0787	11.467	11.4524	11.6569	11.6823	11.3609	11.709	11.7264	12.2148	12.2024	11.779	12.0063
TC1600007440.hg.1	226	ALDOA	aldolase A, fructose-bisphosphate	chr16	+	Multiple_Complex	30053090	30070457	16.4545	16.5171	16.7335	16.6591	16.6594	16.4096	16.6394	16.6589	16.1793	16.1949	16.4431	16.259
TC0900011033.hg.1	229	ALDOB	aldolase B, fructose-bisphosphate	chr9	-	Multiple_Complex	101420560	101435823	4.56383	5.01328	4.73147	5.18088	5.08115	4.3471	4.57922	4.7662	4.85281	4.69574	5.67176	5.05126
TC1700010200.hg.1	230	ALDOC	aldolase C, fructose-bisphosphate	chr17	-	Multiple_Complex	28573115	28577264	7.6382	8.80645	11.4191	7.94047	11.3688	8.80795	7.96827	8.16674	8.033	9.10464	8.22231	7.98139
TC1200007295.hg.1	84920	ALG10	ALG10, alpha-1,2-glucosyltransferase	chr12	+	Multiple_Complex	34022281	34029694	9.11521	9.45904	9.74656	9.75545	9.76731	9.12169	9.99853	9.98419	9.61536	9.39713	9.37058	9.28729
TC1200007326.hg.1	144245	ALG10B	ALG10B, alpha-1,2-glucosyltransferase	chr12	+	Multiple_Complex	38316578	38329728	8.38397	8.94197	8.78519	8.7458	9.06668	8.25205	9.35449	9.20961	8.61666	8.8179	8.22206	8.54476
TC2200009128.hg.1	79087	ALG12	ALG12, alpha-1,6-mannosyltransferase	chr22	-	Multiple_Complex	49900229	49918458	8.27416	8.59354	8.31697	8.08924	8.67491	7.83809	8.02853	8.04685	8.86833	8.92059	8.50074	8.54599
TC0100014997.hg.1	199857	ALG14	ALG14, UDP-N-acetylglucosaminyltransferase subunit	chr1	-	Multiple_Complex	94974407	95072951	9.69657	9.82406	9.57049	9.20709	9.60872	9.14584	10.0173	9.62041	10.2188	10.0057	10.2686	10.1751
TC0300012264.hg.1	200810	ALG1L	ALG1, chitobiosyldiphosphodolichol beta-mannosyltransferase-like	chr3	-	Multiple_Complex	125929275	125937044	6.60875	7.26098	6.54715	7.23725	6.78619	6.91653	6.83784	6.69902	7.57476	8.29947	7.57821	7.84573
TC1200006706.hg.1	106479037	ALG1L10P	asparagine-linked glycosylation 1-like 10, pseudogene [Source:HGNC Symbol;Acc:HGNC:44379]	chr12	+	Multiple_Complex	8227734	8231764	7.82181	7.17187	7.43537	7.39151	7.11689	7.491	7.68513	7.59318	8.05948	8.17319	8.18578	8.37076
TC0800009509.hg.1	106479038	ALG1L13P	asparagine-linked glycosylation 1-like 13, pseudogene [Source:HGNC Symbol;Acc:HGNC:44382]	chr8	-	Multiple_Complex	8233298	8244858	5.56856	5.64427	5.65989	5.54375	6.12202	5.59126	6.04993	5.66881	6.53441	5.87279	5.91431	5.95743
TC0300012886.hg.1	730086	ALG1L15P	asparagine-linked glycosylation 1-like 15, pseudogene [Source:HGNC Symbol;Acc:HGNC:44384]	chr3	-	Multiple_Complex	156044062	156044948	7.95051	8.3537	7.75655	8.20876	8.26954	8.09124	8.23564	8.03423	8.81735	8.55583	8.54649	8.91047
TC0300013866.hg.1	644974	ALG1L2	ALG1, chitobiosyldiphosphodolichol beta-mannosyltransferase-like 2	chr3	+	Multiple_Complex	130081831	130098706	8.63435	8.53896	8.53311	9.34803	8.53687	8.40639	8.66221	8.63132	9.82636	10.0408	9.416	9.6971
TC0400006624.hg.1	728263	ALG1L7P	asparagine-linked glycosylation 1-like 7, pseudogene [Source:HGNC Symbol;Acc:HGNC:44376]	chr4	+	Multiple_Complex	3935447	3949747	5.10401	5.40979	5.2286	5.2426	5.14733	4.79395	5.44476	5.36813	6.21058	6.07647	5.61131	5.8933
TC1100008161.hg.1	645015	ALG1L8P	asparagine-linked glycosylation 1-like 8, pseudogene [Source:HGNC Symbol;Acc:HGNC:44377]	chr11	+	Multiple_Complex	67785273	67793289	9.08674	8.78788	8.45381	9.53148	8.44134	9.00614	8.94277	8.73958	9.53903	9.85606	9.78288	9.71654
TC1100013203.hg.1	285407	ALG1L9P	asparagine-linked glycosylation 1-like 9, pseudogene	chr11	-	Multiple_Complex	71794274	71813859	7.24766	7.33512	7.03728	7.39273	7.11837	7.26648	7.81191	7.16911	7.96733	8.4919	7.71463	8.37973
TC0900010995.hg.1	85365	ALG2	ALG2, alpha-1,3/1,6-mannosyltransferase	chr9	-	Multiple_Complex	99216425	99221964	9.63241	10.1186	10.3997	11.1407	10.2775	9.81902	10.2602	10.1352	10.0482	10.8276	10.5165	10.1333
TC0300013380.hg.1	10195	ALG3	ALG3, alpha-1,3- mannosyltransferase	chr3	-	Multiple_Complex	184242301	184249548	13.1893	13.4945	13.1854	13.7543	13.2574	13.2112	13.7029	13.6558	12.8176	13.3454	13.3759	13.0474
TC1300008632.hg.1	29880	ALG5	ALG5, dolichyl-phosphate beta-glucosyltransferase	chr13	-	Multiple_Complex	36949771	37000261	8.39465	8.28825	8.66625	8.59326	8.7294	8.99485	9.23231	8.82827	8.52344	8.04762	8.6256	8.90282
TC0100008584.hg.1	29929	ALG6	ALG6, alpha-1,3-glucosyltransferase	chr1	+	Multiple_Complex	63367590	63438562	11.86	12.0402	11.2167	10.762	10.8885	10.9514	11.7379	11.3912	11.9729	11.6618	11.379	11.8171
TC1100011739.hg.1	79053	ALG8	ALG8, alpha-1,3-glucosyltransferase	chr11	-	Multiple_Complex	78100936	78139660	15.1042	15.6363	14.7662	15.3706	15.2021	15.0879	15.5865	15.3513	15.3606	15.9564	15.4947	15.4773
TC1100013226.hg.1	79796	ALG9	ALG9, alpha-1,2-mannosyltransferase	chr11	-	Multiple_Complex	111782195	111871581	9.97576	10.002	9.92228	10.2908	10.3063	10.1752	10.3461	10.5397	10.223	9.76414	9.82505	10.1765
TC1400009791.hg.1	8846	ALKBH1	alkB homolog 1, histone H2A dioxygenase	chr14	-	Multiple_Complex	77672404	77708020	8.27128	8.65078	8.62753	9.00693	8.80648	8.37816	9.09606	9.08176	8.73732	8.6958	8.73501	9.00043
TC1200011862.hg.1	121642	ALKBH2	alkB homolog 2, alpha-ketoglutarate-dependent dioxygenase	chr12	-	Multiple_Complex	109088188	109093631	11.2159	11.2913	11.9404	12.0698	12.057	11.8469	11.5262	11.826	11.6351	11.7395	11.3896	11.474
TC0700012085.hg.1	54784	ALKBH4	alkB homolog 4, lysine demthylase	chr7	-	Multiple_Complex	102456220	102464876	6.82051	6.23554	6.76785	6.76763	6.6385	6.16395	6.68716	6.37649	6.69219	6.64267	6.32787	6.52381
TC1700007102.hg.1	54890	ALKBH5	alkB homolog 5, RNA demethylase	chr17	+	Multiple_Complex	18183078	18209954	12.435	12.5288	13.3523	13.5095	13.5482	13.2206	12.966	12.746	11.7168	11.7511	11.5283	12.0121
TC1900011932.hg.1	84964	ALKBH6	alkB homolog 6	chr19	-	Multiple_Complex	36009116	36014243	9.27303	9.19714	9.27427	9.5056	9.66708	9.18438	9.49697	9.50594	7.50019	7.8968	7.43964	8.29729
TC1900006796.hg.1	84266	ALKBH7	alkB homolog 7	chr19	+	Multiple_Complex	6372433	6375251	5.83927	6.30155	6.39995	6.32318	6.56158	6.39001	6.46978	6.38047	5.42153	5.3259	5.15685	5.40573
TC1100012209.hg.1	91801	ALKBH8	alkB homolog 8, tRNA methyltransferase	chr11	-	Multiple_Complex	107502726	107565746	9.53401	9.20901	9.37379	9.25528	9.31998	8.97275	9.58191	9.01398	9.11824	8.71387	8.72903	8.55096
TC0200006539.hg.1	55821	ALLC	allantoicase	chr2	+	Multiple_Complex	3658195	3702671	4.57966	4.33045	4.44299	4.95568	4.16113	5.39074	4.08992	4.42068	4.2262	4.7216	4.15426	4.65277
TC0200008047.hg.1	7840	ALMS1	Alstrom syndrome protein 1	chr2	+	Multiple_Complex	73385758	73610793	11.5719	12.1131	11.828	11.6271	11.3613	11.2724	11.42	11.3365	12.7962	12.206	12.5447	12.3414
TC1700006717.hg.1	239	ALOX12	arachidonate 12-lipoxygenase	chr17	+	Multiple_Complex	6996065	7010736	4.75556	5.08398	4.61165	4.96493	4.96649	5.20034	4.8215	4.91311	4.61961	4.76816	4.49643	4.64868
TC1700009602.hg.1	100506713	ALOX12-AS1	microRNA 195; microRNA 497; mir-497-195 cluster host gene; ALOX12 antisense RNA 1	chr17	-	Multiple_Complex	6875234	7019879	7.53981	8.20115	7.5201	7.78358	7.87719	6.88763	7.76131	7.73672	6.63183	6.97964	6.79596	6.93095
TC1700009669.hg.1	242	ALOX12B	arachidonate 12-lipoxygenase, 12R type	chr17	-	Multiple_Complex	8072636	8087704	5.9696	5.3021	5.83395	6.34972	5.78991	5.70701	5.37366	5.22446	5.45301	5.68749	5.65936	5.80676
TC1700012179.hg.1	245	ALOX12P2	arachidonate 12-lipoxygenase pseudogene 2	chr17	+	Multiple_Complex	6842100	6900964	3.40781	3.72387	4.12167	3.96941	3.82185	3.95487	3.95736	3.66004	3.89675	3.29225	3.74806	3.79328
TC1700009520.hg.1	246	ALOX15	arachidonate 15-lipoxygenase	chr17	-	Multiple_Complex	4630902	4642294	6.71321	6.34227	6.25694	6.80195	6.14683	6.81405	6.65133	6.3334	6.5631	6.20829	7.14985	6.45472
TC1700006786.hg.1	247	ALOX15B	arachidonate 15-lipoxygenase, type B	chr17	+	Multiple_Complex	8039017	8049134	5.01063	5.28458	5.12914	5.45857	5.63634	5.17491	4.87405	5.17614	5.43407	5.26366	5.28127	5.05572
TC1700006705.hg.1	100652883	ALOX15P1	arachidonate 15-lipoxygenase pseudogene 1	chr17	+	Multiple_Complex	6657214	6685295	4.96818	4.86958	5.65685	5.29888	4.50181	5.46504	4.6892	5.10105	5.34207	5.47396	4.85226	5.40146
TC1300006770.hg.1	241	ALOX5AP	arachidonate 5-lipoxygenase-activating protein	chr13	+	Multiple_Complex	30713478	30764428	5.39839	5.73106	6.11939	6.08589	6.28923	5.77449	5.81283	5.47643	5.66272	6.10482	5.98142	6.39233
TC1700009670.hg.1	59344	ALOXE3	arachidonate lipoxygenase 3	chr17	-	Multiple_Complex	8095900	8119047	4.72749	4.807	5.20603	4.61204	4.70397	5.14156	4.71597	4.6696	4.38984	4.72997	5.08765	4.75691
TC0200011100.hg.1	248	ALPI	alkaline phosphatase, intestinal	chr2	+	Multiple_Complex	232456112	232460745	4.35571	4.46675	4.3572	4.11123	4.14084	4.46765	4.23372	4.03074	4.22754	3.79174	4.00079	4.34639
TC0400008429.hg.1	80216	ALPK1	alpha kinase 1	chr4	+	Multiple_Complex	112285509	112442620	8.2951	8.38944	8.35502	8.1639	8.59484	8.14686	8.2916	8.16479	7.65339	7.4626	6.27997	7.58864
TC1800008804.hg.1	115701	ALPK2	alpha kinase 2	chr18	-	Multiple_Complex	58481247	58628957	5.64311	5.60706	5.79609	6.10434	5.33203	5.73628	6.33728	5.60462	5.65837	5.82876	5.86506	5.93589
TC1500008170.hg.1	57538	ALPK3	alpha kinase 3	chr15	+	Multiple_Complex	84816680	84873482	5.48892	5.52193	5.91311	5.8288	5.49832	5.72566	5.58578	5.02439	5.51339	5.70734	5.44384	5.71269
TC0100007243.hg.1	249	ALPL	alkaline phosphatase, liver/bone/kidney	chr1	+	Multiple_Complex	21509365	21578412	7.3199	7.72063	7.51783	6.63362	7.86084	6.62706	8.5663	8.47044	5.3522	5.08208	5.4541	5.65625
TC0200011093.hg.1	250	ALPP	alkaline phosphatase, placental	chr2	+	Multiple_Complex	232378534	232382889	5.37811	5.31657	5.59187	5.80952	5.7254	5.55528	5.82082	5.42857	5.42172	5.50834	5.35691	5.37034
TC0200011097.hg.1	251	ALPPL2	alkaline phosphatase, placental like 2	chr2	+	Coding	232406842	232410714	5.92803	6.04112	6.02357	6.29422	6.04792	6.14947	6.22404	6.28107	6.45861	6.3252	6.07355	6.28761
TC0200015434.hg.1	57679	ALS2	ALS2, alsin Rho guanine nucleotide exchange factor	chr2	-	Multiple_Complex	201700263	201781189	9.59519	9.5694	9.77124	9.60497	9.62572	9.38239	9.70609	9.73171	9.95744	9.6352	9.70231	10.6232
TC0300010955.hg.1	259173	ALS2CL	ALS2 C-terminal like	chr3	-	Multiple_Complex	46668995	46693704	4.8187	5.28237	4.76597	5.02896	4.85854	4.8817	4.58299	4.64119	5.30413	5.30771	4.72427	4.76113
TC0200015429.hg.1	151254	ALS2CR11	amyotrophic lateral sclerosis 2 chromosome region candidate 11	chr2	-	Multiple_Complex	201487421	201619182	5.75437	6.17448	5.83685	6.39317	6.03207	5.94889	6.06294	6.19384	6.18218	5.93836	5.86187	6.284
TC0200015424.hg.1	130540	ALS2CR12	amyotrophic lateral sclerosis 2 chromosome region candidate 12	chr2	-	Multiple_Complex	201288271	201357398	7.06233	6.8064	6.77868	6.73812	7.30274	7.16342	7.67059	7.27239	6.53523	6.444	6.44243	6.82639
TC1200008346.hg.1	8092	ALX1	ALX homeobox 1	chr12	+	Coding	85280107	85301784	11.2141	11.4747	11.5336	11.5721	11.9762	11.301	12.1294	11.7968	12.5576	12.9137	12.3338	12.5824
TC0100015223.hg.1	257	ALX3	ALX homeobox 3	chr1	-	Coding	110059994	110070700	5.68161	5.56737	4.99675	5.34606	5.61134	5.21043	5.78392	5.69286	6.1136	5.99863	5.7383	6.55845
TC1100010623.hg.1	60529	ALX4	ALX homeobox 4	chr11	-	Coding	44260444	44310166	5.73703	6.51789	6.34996	6.47677	7.09941	5.84231	6.66946	6.71611	6.28766	5.9589	5.63028	6.64177
TC1700012078.hg.1	10189	ALYREF	Aly/REF export factor	chr17	-	Multiple_Complex	81887835	81891586	15.0559	15.237	15.5967	15.5537	15.5305	15.6423	15.3738	15.2869	15.59	14.8392	15.7169	15.8418
TC0500013297.hg.1	23600	AMACR	alpha-methylacyl-CoA racemase	chr5	-	Multiple_Complex	33986178	34008115	10.7856	10.7235	10.1783	10.3176	10.6633	10.4918	10.8964	10.6069	9.32374	9.76446	9.53652	9.67308
TC0400007784.hg.1	258	AMBN	ameloblastin	chr4	+	Coding	70592256	70607288	8.00528	7.98353	5.81746	5.93418	5.88843	6.72443	7.58412	7.70385	8.67023	8.17977	8.94442	10.0435
TC0900011276.hg.1	259	AMBP	alpha-1-microglobulin/bikunin precursor	chr9	-	Multiple_Complex	114060127	114078472	5.23409	5.36389	5.52314	5.77353	5.1294	6.01574	5.13696	5.17491	5.53814	5.16771	5.59062	5.09094
TC1100010705.hg.1	55626	AMBRA1	autophagy/beclin-1 regulator 1	chr11	-	Multiple_Complex	46396412	46594125	12.7499	13.0739	13.0073	12.9861	12.9105	13.0177	12.6048	12.5699	13.8947	14.0184	13.9199	14.0251
TC0600009127.hg.1	262	AMD1	adenosylmethionine decarboxylase 1	chr6	+	Multiple_Complex	110814621	110895713	14	14.2629	14.3251	14.8547	14.3306	14.4285	14.4993	14.3417	13.7717	13.6451	13.6856	13.9854
TC1000006950.hg.1	100133024	AMD1P1	adenosylmethionine decarboxylase 1 pseudogene 1 [Source:HGNC Symbol;Acc:HGNC:44898]	chr10	+	Multiple_Complex	20350049	20351100	5.1764	5.44727	5.19666	5.77544	5.43913	6.40314	4.82043	5.46386	5.8842	5.4773	5.30058	5.79392
TC0X00011250.hg.1	263	AMD1P2	adenosylmethionine decarboxylase 1 pseudogene 2 [Source:HGNC Symbol;Acc:HGNC:460]	chrX	-	Multiple_Complex	155828585	155829576	5.68511	4.89854	5.64667	5.96282	5.82747	5.9021	5.51349	5.49919	5.41832	5.54704	5.0461	5.7073
TC0600010826.hg.1	100129761	AMD1P4	adenosylmethionine decarboxylase 1 pseudogene 4 [Source:HGNC Symbol;Acc:HGNC:51609]	chr6	-	Multiple_Complex	11861626	11862970	5.73251	5.50841	5.25764	5.73174	5.09435	6.06927	5.57437	6.0402	5.30724	5.41299	5.35272	5.39292
TC1200008526.hg.1	144193	AMDHD1	amidohydrolase domain containing 1	chr12	+	Multiple_Complex	95943293	95968716	5.64308	5.68702	5.6448	5.86099	5.58571	5.94962	5.59501	5.37051	5.94568	5.78874	6.0252	6.08204
TC1600011332.hg.1	51005	AMDHD2	amidohydrolase domain containing 2	chr16	+	Multiple_Complex	2520357	2531422	6.78778	7.50996	7.23446	7.41121	7.31057	6.87012	7.3468	7.00475	6.47945	7.31839	6.89569	7.12126
TC0X00006607.hg.1	265	AMELX	amelogenin, X-linked	chrX	+	Coding	11293413	11300761	4.33042	4.57791	4.69341	4.89703	5.00426	4.72864	4.2319	4.1572	4.02908	4.12073	4.77699	3.804
TC0Y00006954.hg.1	266	AMELY	amelogenin, Y-linked	chrY	-	Coding	6865918	6874027	4.82447	5.47098	5.26456	4.87754	5.1192	4.98496	5.39462	4.99636	4.83507	5.38173	5.09291	5.32308
TC0X00009877.hg.1	139285	AMER1	APC membrane recruitment protein 1	chrX	-	Multiple_Complex	64185117	64205744	7.04251	7.74338	7.57415	7.73498	7.52005	7.25692	7.29829	7.55272	6.59733	6.22235	6.80444	6.85012
TC1300008381.hg.1	219287	AMER2	APC membrane recruitment protein 2	chr13	-	Multiple_Complex	25161679	25172288	7.27148	7.61271	8.83572	8.66826	9.10456	8.25106	5.91164	6.40699	10.21	9.97023	10.1193	10.74
TC0200009317.hg.1	205147	AMER3	APC membrane recruitment protein 3	chr2	+	Coding	130755435	130768134	4.43575	4.46663	4.95377	4.47662	4.26583	4.18511	4.56324	4.59832	4.25064	4.13124	4.30184	4.66454
TC1600010406.hg.1	267	AMFR	autocrine motility factor receptor, E3 ubiquitin protein ligase	chr16	-	Multiple_Complex	56361452	56425538	8.64865	9.26435	8.52361	8.70461	8.72715	8.39478	9.43011	9.38654	9.27706	9.421	8.23827	8.55961
TC1900006579.hg.1	268	AMH	anti-Mullerian hormone; microRNA 4321	chr19	+	Multiple_Complex	2249114	2252073	6.18323	6.67988	6.46584	6.49665	6.47292	6.21621	6.72045	6.65455	6.39049	6.08474	6.47832	6.06542
TC1200007714.hg.1	269	AMHR2	anti-Mullerian hormone receptor, type II	chr12	+	Multiple_Complex	53423855	53431534	5.16415	5.60852	5.38434	5.43297	5.71445	4.26519	5.52975	5.47354	4.96403	5.57388	4.86961	5.3983
TC0100015200.hg.1	57463	AMIGO1	adhesion molecule with Ig-like domain 1	chr1	-	Coding	109504175	109509738	5.68725	6.15927	5.85167	6.39428	6.15871	5.79689	6.25655	5.9768	6.36789	6.74186	6.64233	6.58329
TC1200010538.hg.1	347902	AMIGO2	adhesion molecule with Ig-like domain 2	chr12	-	Coding	47075707	47079951	5.09098	4.86611	4.85471	5.63967	5.4378	4.81491	5.13151	5.16996	5.12901	4.55282	5.66891	5.23284
TC0300013979.hg.1	386724	AMIGO3	adhesion molecule with Ig-like domain 3	chr3	-	Coding	49716834	49719805	6.03447	5.91368	5.92688	5.9557	6.34996	5.65776	5.80733	5.83523	5.62688	5.81079	5.89209	5.77082
TC0X00010506.hg.1	9949	AMMECR1	Alport syndrome, mental retardation, midface hypoplasia and elliptocytosis chromosomal region gene 1	chrX	-	Multiple_Complex	110194186	110440233	8.91228	9.47482	9.25352	9.22052	9.32116	8.98306	9.37223	9.39737	9.58937	9.46748	9.79051	9.80623
TC0200014190.hg.1	83607	AMMECR1L	AMMECR1 like	chr2	-	Multiple_Complex	127861630	127885940	10.2372	10.0535	9.94921	9.92037	10.209	10.2327	10.2595	10.0328	10.9298	10.5924	10.9758	11.1358
TC1300007765.hg.1	100420921	AMMECR1LP1	AMMECR1 like pseudogene 1 [Source:HGNC Symbol;Acc:HGNC:39809]	chr13	+	Multiple_Complex	96573659	96574499	3.82866	3.33953	3.17518	3.44075	3.34729	3.70979	3.72953	3.38635	3.17888	3.09341	3.07511	3.44848
TC1400010690.hg.1	81693	AMN	amnion associated transmembrane protein	chr14	+	Multiple_Complex	102922656	102931192	6.35436	6.75648	6.60919	7.09476	6.91831	6.6581	6.57356	6.71664	6.30219	6.31096	6.19689	6.45266
TC1200010292.hg.1	196394	AMN1	antagonist of mitotic exit network 1 homolog	chr12	-	Multiple_Complex	31671137	31729174	6.0257	6.68432	6.58039	5.5444	6.72785	6.3358	6.01729	5.61409	9.53633	9.69978	9.0853	9.97398
TC0X00010532.hg.1	154796	AMOT	angiomotin; microRNA 4329	chrX	-	Multiple_Complex	112774503	112840815	12.152	12.1443	11.8393	11.7581	12.2922	11.9951	13.0851	12.8232	8.22377	7.03283	7.22237	7.16349
TC1100013084.hg.1	154810	AMOTL1	angiomotin like 1	chr11	+	Multiple_Complex	94768342	94876753	11.0739	11.0817	11.1599	10.8731	11.1439	10.5758	11.6818	11.8981	11.8778	11.0109	11.637	12.1343
TC0100015350.hg.1	270	AMPD1	adenosine monophosphate deaminase 1	chr1	-	Multiple_Complex	114673098	114695618	4.69083	4.33722	4.16145	4.14599	4.22462	4.56329	4.32681	4.49636	5.03217	5.29891	4.51055	5.10457
TC0100018260.hg.1	271	AMPD2	adenosine monophosphate deaminase 2	chr1	+	Multiple_Complex	109616104	109672959	11.7589	12.0852	11.6736	11.5603	11.5143	10.7712	12.2265	11.9957	12.8458	13.4135	13.1951	13.4829
TC0700010789.hg.1	273	AMPH	amphiphysin	chr7	-	Multiple_Complex	38383696	38631567	5.25477	5.06072	5.06662	5.01068	5.61217	5.38981	4.83461	5.07621	6.04491	6.40531	6.03707	6.94868
TC0400007783.hg.1	401138	AMTN	amelotin	chr4	+	Coding	70518540	70532743	4.8342	4.29067	4.94612	4.46947	4.55472	4.8287	4.95134	4.37547	4.41544	4.47835	4.01974	4.56779
TC0100009273.hg.1	279	AMY2A	amylase, alpha 2A (pancreatic)	chr1	+	Multiple_Complex	103616811	103625780	5.90717	5.70057	5.79222	5.73568	5.95294	5.88548	5.64998	5.77971	5.73099	5.62383	5.40563	6.14075
TC0700013329.hg.1	155185	AMZ1	archaelysin family metallopeptidase 1	chr7	+	Multiple_Complex	2679522	2716529	6.38342	6.19822	6.49356	6.28821	6.21957	6.32588	6.24064	6.16689	6.17205	6.09401	6.18723	6.08819
TC1700008734.hg.1	51321	AMZ2	archaelysin family metallopeptidase 2	chr17	+	Multiple_Complex	68247574	68257164	14.4554	14.6608	14.8575	15.0731	14.8315	14.8873	14.6967	14.7011	13.9251	14.1868	13.6323	14.3203
TC1700011474.hg.1	201283	AMZ2P1	archaelysin family metallopeptidase 2 pseudogene 1	chr17	-	Multiple_Complex	64966550	64977543	9.58528	9.29544	9.97515	10.2051	9.81069	10.0191	9.67641	9.5372	9.27366	9.61601	9.40508	9.98974
TC0600013724.hg.1	100421018	AMZ2P2	archaelysin family metallopeptidase 2 pseudogene 2 [Source:HGNC Symbol;Acc:HGNC:38072]	chr6	-	Multiple_Complex	158725747	158726803	3.48112	3.1177	3.86514	3.39788	3.4357	3.76171	3.82066	3.22475	3.64583	3.7711	3.42619	3.36083
TC0200013894.hg.1	64682	ANAPC1	anaphase promoting complex subunit 1	chr2	-	Multiple_Complex	111766271	111884690	11.7651	12.1788	12.1643	12.5282	12.4543	12.2914	11.9507	11.7581	12.6694	12.513	12.7477	12.8818
TC0400012027.hg.1	10393	ANAPC10	anaphase promoting complex subunit 10	chr4	-	Multiple_Complex	144967112	145098541	10.7534	10.7325	11.4359	11.2545	11.1941	10.9175	11.0733	10.9743	11.2118	10.9017	10.458	10.9592
TC0100008311.hg.1	729198	ANAPC10P1	anaphase promoting complex subunit 10 pseudogene 1 [Source:HGNC Symbol;Acc:HGNC:33976]	chr1	+	Multiple_Complex	52253621	52254176	6.64972	7.09022	5.77707	6.8382	6.88224	6.52898	6.79481	6.64768	6.94337	7.16326	6.84907	6.46066
TC1700012316.hg.1	51529	ANAPC11	anaphase promoting complex subunit 11	chr17	+	Multiple_Complex	81890790	81900533	11.3512	11.4541	11.7861	11.7725	12.0103	11.3678	11.1478	11.0817	10.8934	10.5427	10.5204	10.7355
TC0300012498.hg.1	25847	ANAPC13	anaphase promoting complex subunit 13	chr3	-	Multiple_Complex	134477704	134486716	13.0894	13.2103	13.5097	13.8998	13.4921	13.4372	13.8335	13.5527	12.5692	13.3122	12.461	12.5228
TC1100011545.hg.1	25906	ANAPC15	anaphase promoting complex subunit 15	chr11	-	Multiple_Complex	72106378	72112780	12.8706	12.955	12.8713	12.4991	13.0781	13.0154	13.2355	12.9936	12.9118	11.9496	13.2547	13.4455
TC1000007986.hg.1	119504	ANAPC16	anaphase promoting complex subunit 16	chr10	+	Multiple_Complex	72216000	72235860	12.0907	12.2498	12.3909	12.7466	12.6953	12.1188	12.1406	11.8266	12.1991	12.3958	12.2143	12.1872
TC0200016483.hg.1	100286979	ANAPC1P1	anaphase promoting complex subunit 1 pseudogene 1	chr2	+	Multiple_Complex	86861825	86895042	9.05443	8.82269	9.19699	9.10199	9.12816	8.90738	8.46114	8.58797	9.52496	9.00677	9.22296	9.79457
TC0900012039.hg.1	29882	ANAPC2	anaphase promoting complex subunit 2	chr9	-	Multiple_Complex	137174784	137188605	9.55921	9.73935	9.33468	9.54277	8.90049	9.79361	9.46605	9.70473	9.4156	9.10785	9.21002	9.59827
TC0400007096.hg.1	29945	ANAPC4	anaphase promoting complex subunit 4	chr4	+	Multiple_Complex	25377213	25418498	11.6109	11.7496	11.04	10.8986	11.1627	10.9694	11.8302	11.6486	10.8326	10.7484	10.43	10.5448
TC1200012202.hg.1	51433	ANAPC5	anaphase promoting complex subunit 5	chr12	-	Multiple_Complex	121308245	121399896	13.7988	13.9439	14.375	14.4884	14.4514	13.975	14.5196	14.4794	13.8807	13.9436	14.0254	13.9236
TC1200012842.hg.1	51434	ANAPC7	anaphase promoting complex subunit 7	chr12	-	Multiple_Complex	110372900	110403730	14.4259	14.5842	14.677	15.2817	14.7096	14.6654	14.9832	14.9489	14.8608	15.1546	15.0852	15.0221
TC1400010771.hg.1	23357	ANGEL1	angel homolog 1 (Drosophila)	chr14	-	Multiple_Complex	76787243	76826246	8.62188	8.75004	8.86076	9.61146	8.93594	8.49209	8.82549	8.45952	8.4726	9.06873	8.19106	8.57081
TC0100017267.hg.1	90806	ANGEL2	angel homolog 2 (Drosophila)	chr1	-	Multiple_Complex	212992182	213015875	12.5698	12.9256	12.9565	13.0165	12.8584	12.9259	12.7085	12.8936	13.0118	13.1583	13.2405	13.2212
TC0800011445.hg.1	284	ANGPT1	angiopoietin 1	chr8	-	Multiple_Complex	107249482	107498055	4.69996	4.49454	5.54091	4.76506	4.6802	4.82196	5.19216	5.1012	4.96084	4.08074	4.2073	5.82614
TC0800009418.hg.1	285	ANGPT2	angiopoietin 2	chr8	-	Multiple_Complex	6499651	6563409	5.10044	4.98078	5.53822	5.29571	5.56989	5.5813	5.31521	5.44663	6.26982	5.88831	6.14939	5.89458
TC2000008144.hg.1	51378	ANGPT4	angiopoietin 4	chr20	-	Coding	869899	916317	4.38305	3.70876	4.13285	4.20065	3.72098	4.16908	4.00109	4.31579	4.2275	4.47258	4.07042	3.9601
TC0100016539.hg.1	9068	ANGPTL1	angiopoietin like 1	chr1	-	Coding	178849535	178871080	5.93776	5.54844	5.16883	5.13732	5.29857	5.43278	6.11407	6.33142	5.1504	5.72756	4.90321	5.17933
TC0900011565.hg.1	23452	ANGPTL2	angiopoietin like 2	chr9	-	Multiple_Complex	127087332	127122883	6.82779	7.28911	5.72728	6.69869	6.26266	5.58624	7.89366	7.48419	8.31755	7.79373	7.2288	7.90038
TC0100008559.hg.1	27329	ANGPTL3	angiopoietin like 3	chr1	+	Multiple_Complex	62597487	62606305	6.39192	5.8919	6.78905	6.69973	6.44898	6.82171	6.50641	6.25868	6.2285	6.64303	7.09621	6.19535
TC1900006892.hg.1	51129	ANGPTL4	angiopoietin like 4	chr19	+	Multiple_Complex	8363289	8374375	4.89031	4.56186	5.46946	5.63197	5.25262	5.04339	4.54843	4.58337	4.71518	4.76444	4.60379	4.3933
TC1100012105.hg.1	253935	ANGPTL5	angiopoietin like 5	chr11	-	Coding	101890674	101916522	5.86853	5.63581	5.30975	6.09601	5.78171	5.90129	5.32518	5.22429	5.40014	5.62536	5.71437	6.08671
TC1900009607.hg.1	83854	ANGPTL6	angiopoietin like 6	chr19	-	Multiple_Complex	10092337	10102796	4.7058	4.31046	4.22127	4.58386	4.15467	4.60329	4.5259	4.23373	4.22519	4.2931	4.19108	4.69343
TC0100006849.hg.1	10218	ANGPTL7	angiopoietin like 7	chr1	+	Multiple_Complex	11189289	11195981	5.06816	4.72869	4.23879	5.7331	4.51335	4.99025	5.12466	4.88546	4.24515	4.9648	5.65081	5.60784
TC1900007020.hg.1	55908	ANGPTL8	angiopoietin like 8	chr19	+	Multiple_Complex	11237450	11241943	5.44915	5.47014	5.69566	5.71745	5.34809	5.32503	5.21751	5.47838	5.43358	5.51933	5.50102	5.59442
TC1200012567.hg.1	647589	ANHX	anomalous homeobox	chr12	-	Coding	133218312	133236095	6.28513	5.9919	6.09689	6.45655	5.88089	6.23469	6.42589	6.32996	5.92647	6.22479	5.84005	6.1552
TC0800010252.hg.1	286	ANK1	ankyrin 1, erythrocytic	chr8	-	Multiple_Complex	41653220	41896762	5.97	5.61302	6.40621	6.64329	5.81631	6.46373	6.55468	5.77252	7.15475	7.23039	7.32098	7.32803
TC0200010253.hg.1	150709	ANKAR	ankyrin and armadillo repeat containing	chr2	+	Multiple_Complex	189674290	189761193	7.29192	7.95893	6.35237	7.13457	7.32341	6.9287	8.03801	7.73087	7.95603	8.14707	7.68445	8.13622
TC1500010755.hg.1	348094	ANKDD1A	ankyrin repeat and death domain containing 1A	chr15	+	Multiple_Complex	64911902	64958700	5.79856	5.25743	5.63957	5.41527	5.71905	5.50229	5.53418	5.819	5.7698	5.94067	5.56972	5.80588
TC0500007811.hg.1	728780	ANKDD1B	ankyrin repeat and death domain containing 1B	chr5	+	Multiple_Complex	75611459	75672280	7.39542	7.72523	7.28787	7.91671	7.58001	7.55755	7.33344	7.37214	7.46662	6.98221	7.12265	7.27378
TC2000009890.hg.1	63926	ANKEF1	ankyrin repeat and EF-hand domain containing 1	chr20	+	Multiple_Complex	10034999	10058303	7.42818	7.76162	7.86999	7.79277	8.45656	7.77067	7.48442	7.5254	7.63778	7.11714	7.0442	7.35023
TC1700008344.hg.1	162282	ANKFN1	ankyrin-repeat and fibronectin type III domain containing 1	chr17	+	Multiple_Complex	56110958	56511659	5.61111	5.66932	4.84956	4.74807	4.7496	5.05266	4.21283	4.8861	4.68011	4.24429	4.40226	4.59056
TC1700009504.hg.1	51479	ANKFY1	ankyrin repeat and FYVE domain containing 1	chr17	-	Multiple_Complex	4163371	4263979	11.2966	11.6166	11.6373	12.0496	11.7909	11.3613	11.6297	11.7199	10.6233	10.1591	10.7726	10.3914
TC0500010169.hg.1	56172	ANKH	ANKH inorganic pyrophosphate transport regulator	chr5	-	Multiple_Complex	14704800	14871778	4.8436	4.53846	5.54142	5.64128	5.37893	5.38057	4.9393	4.92955	5.84685	5.34565	4.99579	4.92391
TC0700008321.hg.1	54467	ANKIB1	ankyrin repeat and IBR domain containing 1	chr7	+	Multiple_Complex	92246234	92401384	12.5144	12.7641	12.9259	12.8629	12.8981	12.471	12.4482	12.4911	12.3246	12.271	11.9471	12.2298
TC1100009081.hg.1	255239	ANKK1	ankyrin repeat and kinase domain containing 1	chr11	+	Coding	113387791	113400418	4.59387	5.14084	5.57098	5.40161	5.49938	5.38969	5.78023	5.03544	5.52191	5.17227	5.58164	5.30149
TC1900011685.hg.1	126549	ANKLE1	ankyrin repeat and LEM domain containing 1	chr19	+	Multiple_Complex	17281645	17287646	7.63217	7.94384	7.89749	8.02632	7.8757	7.79379	7.64502	8.21817	7.27585	6.72368	7.6633	7.44492
TC1200012543.hg.1	23141	ANKLE2	ankyrin repeat and LEM domain containing 2	chr12	-	Multiple_Complex	132725503	132761888	10.7678	11.0131	11.1318	11.1689	11.1036	11.4781	11.667	11.2965	11.8007	10.9848	11.7055	11.7927
TC0200016319.hg.1	51281	ANKMY1	ankyrin repeat and MYND domain containing 1	chr2	-	Multiple_Complex	240479422	240569209	8.17007	8.08492	7.50022	8.21073	7.7709	7.51522	7.91953	7.9901	7.84599	7.66776	8.39998	8.5965
TC0700010352.hg.1	57037	ANKMY2	ankyrin repeat and MYND domain containing 2	chr7	-	Multiple_Complex	16599776	16645817	11.1709	11.3899	11.248	10.2482	11.2004	10.9301	11.2495	11.1369	10.6124	10.0982	10.5181	10.6976
TC0500011125.hg.1	57763	ANKRA2	ankyrin repeat, family A (RFXANK-like), 2	chr5	-	Multiple_Complex	73552200	73565686	7.72683	8.19197	7.62195	7.91735	8.14614	7.9707	8.29577	8.5074	7.01731	7.45328	6.44139	6.71702
TC1000011400.hg.1	27063	ANKRD1	ankyrin repeat domain 1 (cardiac muscle)	chr10	-	Multiple_Complex	90912096	90921276	4.72247	5.34923	4.75893	5.56261	5.32126	4.98811	5.91798	5.17781	4.99778	4.93763	5.09562	5.23697
TC1300009810.hg.1	55608	ANKRD10	ankyrin repeat domain 10	chr13	-	Multiple_Complex	110878540	110915107	11.5497	11.6485	11.2356	11.3825	11.6117	11.3206	12.0594	12.0527	11.7275	11.8698	12.0468	11.795
TC1600011263.hg.1	29123	ANKRD11	ankyrin repeat domain 11	chr16	-	Multiple_Complex	89267621	89490561	12.6089	12.9477	12.4378	12.7215	12.6571	12.8757	12.8851	13.0668	12.8059	12.7929	13.034	13.1746
TC1800009215.hg.1	23253	ANKRD12	ankyrin repeat domain 12	chr18	+	Multiple_Complex	9136228	9285985	11.4875	11.3877	11.4336	11.4326	11.4006	11.3979	11.3759	11.0934	11.0334	11.2099	11.3113	11.721
TC1200008814.hg.1	88455	ANKRD13A	ankyrin repeat domain 13A	chr12	+	Multiple_Complex	109999186	110039763	10.6616	10.991	11.1634	10.1789	11.2409	10.7648	11.5015	11.4261	10.3028	10.0887	10.4674	10.3465
TC1700007429.hg.1	124930	ANKRD13B	ankyrin repeat domain 13B	chr17	+	Multiple_Complex	29589769	29614761	8.5495	8.24652	8.69095	9.14379	8.64321	8.63194	8.54739	8.6554	8.73642	8.66101	9.09861	9.26513
TC0100014566.hg.1	81573	ANKRD13C	ankyrin repeat domain 13C	chr1	-	Multiple_Complex	70259002	70354734	10.8013	10.708	10.6545	11.1652	10.7531	10.8711	11.0116	10.857	11.3855	11.781	11.0795	11.1893
TC1100008126.hg.1	338692	ANKRD13D	ankyrin repeat domain 13 family, member D	chr11	+	Multiple_Complex	67288547	67302485	7.21255	7.71679	7.7122	7.27379	7.44444	7.39367	7.48026	7.63914	8.04672	7.67809	7.77934	8.60058
TC1000009685.hg.1	54522	ANKRD16	ankyrin repeat domain 16	chr10	-	Multiple_Complex	5861617	5889906	7.96939	8.56313	8.63077	8.95124	8.88842	8.13201	8.54672	8.2337	9.3348	8.85231	9.64238	9.57008
TC0400010995.hg.1	26057	ANKRD17	ankyrin repeat domain 17	chr4	-	Multiple_Complex	73073376	73258798	13.7906	13.774	13.5387	13.5618	13.5454	13.3908	13.4584	13.4301	13.6164	13.8145	13.0347	13.1303
TC0900006986.hg.1	441459	ANKRD18B	ankyrin repeat domain 18B	chr9	+	Multiple_Complex	33524394	33573009	6.18994	5.94172	5.93598	5.93419	6.26217	5.82797	5.94844	5.43462	5.9678	5.62378	6.13158	5.89087
TC0300013775.hg.1	348840	ANKRD18DP	ankyrin repeat domain 18D, pseudogene	chr3	-	Multiple_Complex	198053522	198080720	8.13863	8.05098	8.12923	8.56306	7.87539	8.19788	8.52721	8.63521	8.87973	9.70918	7.9998	8.52992
TC1000008580.hg.1	26287	ANKRD2	ankyrin repeat domain 2 (stretch responsive muscle)	chr10	+	Multiple_Complex	97572441	97583886	6.08505	6.35741	6.54886	6.71222	5.75569	6.4373	5.99251	6.18359	6.31578	6.13955	6.47318	6.53826
TC0900007472.hg.1	84210	ANKRD20A1	ankyrin repeat domain 20 family, member A1	chr9	+	Multiple_Complex	67859147	67920634	7.03905	6.81079	6.0465	6.30878	6.17173	5.44209	6.75504	6.66042	9.15857	9.90163	8.49481	9.73244
TC1300008369.hg.1	100421422	ANKRD20A10P	ankyrin repeat domain 20 family member A10, pseudogene [Source:HGNC Symbol;Acc:HGNC:39707]	chr13	-	Multiple_Complex	24750657	24755368	5.66536	5.89225	6.09006	6.58367	5.68806	6.43953	5.45556	5.53169	5.63145	6.1448	5.50748	5.19219
TC4_GL000008v2_random00006444.hg.1	100874392	ANKRD20A12P	ankyrin repeat domain 20 family, member A12, pseudogene	chr4_GL000008v2_random	-	Multiple_Complex	85211	194537	5.04348	5.00701	5.21436	3.91341	4.16222	3.47028	3.39825	4.21782	6.59374	6.28389	6.12941	7.03159
TC2100006582.hg.1	391269	ANKRD20A18P	ankyrin repeat domain 20 family member A18, pseudogene [Source:HGNC Symbol;Acc:HGNC:23756]	chr21	+	Multiple_Complex	14064081	14069087	8.48899	8.53961	7.66874	7.21458	8.52417	7.51948	8.51795	8.24448	8.38817	7.58744	7.63924	8.08852
TC1300008343.hg.1	400110	ANKRD20A19P	ankyrin repeat domain 20 family, member A19, pseudogene	chr13	-	Multiple_Complex	23907284	23954233	5.17162	5.22841	5.46226	5.18666	5.25089	5.40702	5.49614	5.42937	5.80953	5.77094	6.37502	5.97257
TC0900012135.hg.1	728747	ANKRD20A4	ankyrin repeat domain 20 family, member A4	chr9	+	Multiple_Complex	64369394	64413142	6.68803	7.25997	6.92122	7.0127	6.71195	6.57551	6.89236	6.75305	8.16436	8.42388	8.18238	8.09645
TC0900012133.hg.1	653436	ANKRD20A7P	ankyrin repeat domain 20 family, member A7, pseudogene	chr9	+	Multiple_Complex	42852446	42894751	4.65378	4.53866	4.2456	4.21811	4.10157	4.29169	3.97968	4.22968	4.75844	5.20894	4.95362	4.58166
TC1000011368.hg.1	118932	ANKRD22	ankyrin repeat domain 22	chr10	-	Multiple_Complex	88819902	88851975	5.59369	5.42129	5.74142	5.66441	5.58356	5.41006	5.6763	5.17044	5.80223	5.5521	6.11451	5.73429
TC0200016712.hg.1	200539	ANKRD23	ankyrin repeat domain 23	chr2	-	Multiple_Complex	96837912	96844034	6.20965	5.66639	5.85307	5.52302	5.71353	5.79311	5.83778	5.52458	5.53901	5.32955	6.13018	5.88964
TC1900006680.hg.1	170961	ANKRD24	ankyrin repeat domain 24	chr19	+	Multiple_Complex	4183354	4224814	6.47276	6.82836	6.29244	7.26173	6.62301	6.13057	6.54154	6.53402	6.69462	6.85782	6.75793	6.45528
TC1000010113.hg.1	22852	ANKRD26	ankyrin repeat domain 26	chr10	-	Multiple_Complex	26991914	27100498	11.1964	11.204	11.464	11.2037	11.5544	11.2615	11.4735	11.0508	10.9047	10.9642	10.5135	11.3064
TC1600010166.hg.1	124149	ANKRD26P1	ankyrin repeat domain 26 pseudogene 1	chr16	-	Multiple_Complex	46469337	46569097	5.12858	5.47154	5.24226	5.39549	5.19014	5.33956	5.27093	5.31157	5.37605	4.99093	5.26308	6.03669
TC1300008658.hg.1	646929	ANKRD26P2	ankyrin repeat domain 26 pseudogene 2 [Source:HGNC Symbol;Acc:HGNC:39687]	chr13	-	Multiple_Complex	38922727	38936199	4.29874	4.35675	5.27608	4.53744	4.36342	5.46918	4.70499	4.3835	4.96714	5.58571	5.18616	5.10354
TC1300008215.hg.1	100101938	ANKRD26P3	ankyrin repeat domain 26 pseudogene 3	chr13	-	Multiple_Complex	19262155	19345006	5.66553	4.39821	3.83093	4.81204	3.72206	4.55913	4.2938	4.3221	7.39955	7.78888	8.61406	8.76075
TC1300006786.hg.1	100873882	ANKRD26P4	ankyrin repeat domain 26 pseudogene 4 [Source:HGNC Symbol;Acc:HGNC:39690]	chr13	+	Multiple_Complex	31311289	31312921	5.59753	5.43583	5.86695	5.78283	6.18914	5.02381	5.62096	5.3792	5.15348	5.28553	5.35704	5.34445
TC1900010360.hg.1	84079	ANKRD27	ankyrin repeat domain 27 (VPS9 domain)	chr19	-	Multiple_Complex	32597001	32676597	11.2679	11.6658	11.9598	11.5271	11.8989	11.6847	11.4582	11.5571	9.89134	9.58246	9.44149	10.128
TC0300010413.hg.1	23243	ANKRD28	ankyrin repeat domain 28	chr3	-	Multiple_Complex	15667236	15859771	9.52707	9.76249	9.81192	9.52708	9.83038	10.1457	9.24527	9.38501	10.003	9.59876	9.50109	9.9035
TC1800008287.hg.1	147463	ANKRD29	ankyrin repeat domain 29	chr18	-	Multiple_Complex	23598926	23662885	7.63567	7.88602	6.19055	5.78885	5.31263	4.54696	5.03191	5.02472	10.8094	12.0408	11.589	10.8104
TC1000007305.hg.1	91074	ANKRD30A	ankyrin repeat domain 30A	chr10	+	Multiple_Complex	37125788	37384111	5.16479	4.91569	5.55943	4.64403	5.28824	5.26383	5.19426	5.13545	4.76222	5.0019	5.20534	5.33797
TC1800006806.hg.1	374860	ANKRD30B	ankyrin repeat domain 30B	chr18	+	Multiple_Complex	14728272	14852738	5.8476	4.79403	5.49245	5.48898	5.00441	5.57381	5.66914	5.09385	4.9472	5.2454	5.04297	4.88418
TC0200014345.hg.1	554226	ANKRD30BL	ankyrin repeat domain 30B-like	chr2	-	Multiple_Complex	132147563	132258022	5.82366	7.13412	6.72662	7.55433	6.95979	5.69564	6.99556	7.02526	9.67439	10.5028	10.265	9.49766
TC2100006541.hg.1	149992	ANKRD30BP2	ankyrin repeat domain 30B pseudogene 2	chr21	+	Multiple_Complex	13038073	13118250	5.6403	5.04468	5.39993	5.53873	5.23914	5.68376	5.26251	5.1697	7.86973	7.83044	7.73473	6.98608
TC1000012452.hg.1	338579	ANKRD30BP3	ankyrin repeat domain 30B pseudogene 3	chr10	+	Multiple_Complex	45154662	45186041	4.16029	3.99069	4.25674	4.22522	4.30691	4.45576	3.93456	3.94165	4.25156	4.46736	3.64083	4.75279
TC0500011160.hg.1	256006	ANKRD31	ankyrin repeat domain 31	chr5	-	Multiple_Complex	75068185	75236878	6.41958	6.99544	5.9216	7.07756	6.59249	6.47334	6.81746	6.39615	6.81986	6.92735	5.60769	6.31065
TC1200007644.hg.1	341405	ANKRD33	ankyrin repeat domain 33	chr12	+	Multiple_Complex	51887960	51891721	3.28303	3.71514	3.48877	3.69382	3.40251	3.62646	3.19636	3.52883	3.41572	3.18313	3.54584	3.46548
TC0500006753.hg.1	651746	ANKRD33B	ankyrin repeat domain 33B	chr5	+	Multiple_Complex	10564323	10657847	5.07651	5.00475	5.23175	5.42953	5.36043	5.42687	4.94674	4.99062	4.58038	4.99167	4.53668	4.53228
TC0100015597.hg.1	284615	ANKRD34A	ankyrin repeat domain 34A	chr1	-	Coding	145959441	145964582	5.19441	5.63459	5.5273	6.29325	5.67897	5.25692	6.18837	5.55869	4.6247	4.61496	4.59772	4.66083
TC0500011277.hg.1	340120	ANKRD34B	ankyrin repeat domain 34B	chr5	-	Coding	80556755	80570488	4.01963	3.83927	4.54929	4.42105	4.20032	4.26287	4.48674	4.39099	4.43841	4.06545	4.29437	4.2377
TC1500008002.hg.1	390616	ANKRD34C	ankyrin repeat domain 34C	chr15	+	Coding	79282804	79298239	4.43118	4.87247	4.46122	5.44565	4.63952	5.08169	4.99872	4.37946	4.5288	4.53591	3.47507	4.65904
TC0100015593.hg.1	148741	ANKRD35	ankyrin repeat domain 35	chr1	-	Coding	145866560	145885866	6.07128	6.08873	6.12747	6.90971	6.46378	6.06988	6.14367	6.28499	6.54941	6.54365	6.35878	6.29136
TC0200013567.hg.1	57730	ANKRD36B	ankyrin repeat domain 36B	chr2	-	Multiple_Complex	97492514	97589965	11.8259	11.8393	11.8828	11.9532	11.8683	11.386	11.2034	11.1014	11.6523	11.1662	11.6465	11.2895
TC0100016328.hg.1	84832	ANKRD36BP1	ankyrin repeat domain 36B pseudogene 1	chr1	-	Multiple_Complex	168245565	168247430	6.9942	7.62288	7.44355	7.8521	7.30385	7.31003	7.6646	7.25072	7.39922	7.30526	7.35215	7.34176
TC0200008353.hg.1	645784	ANKRD36BP2	ankyrin repeat domain 36B pseudogene 2	chr2	+	Multiple_Complex	88765807	88807339	10.9151	10.5146	11.227	10.6493	10.8717	10.3624	10.3224	10.4581	10.6854	10.7127	10.7375	10.7023
TC0200016710.hg.1	400986	ANKRD36C	ankyrin repeat domain 36C	chr2	-	Multiple_Complex	95828705	95993221	12.319	12.5477	12.5111	12.4313	12.2887	11.7936	11.8334	11.8694	11.9997	11.9791	11.4844	12.0347
TC0400009525.hg.1	353322	ANKRD37	ankyrin repeat domain 37	chr4	+	Multiple_Complex	185396021	185400628	6.30026	6.29634	6.5571	6.74826	6.38033	6.50648	6.41422	6.57253	6.323	6.45358	5.93365	6.32524
TC0200016713.hg.1	51239	ANKRD39	ankyrin repeat domain 39	chr2	-	Coding	96847985	96858095	5.78306	6.11495	6.18354	6.28851	6.05838	6.12177	6.08732	6.15158	6.21366	5.95333	6.26021	6.49344
TC1700011114.hg.1	91369	ANKRD40	ankyrin repeat domain 40	chr17	-	Multiple_Complex	50693190	50707924	12.1576	12.1672	12.0173	12.7874	12.1832	12.2091	12.3486	11.9642	12.3153	12.219	11.8491	12.2605
TC1100008627.hg.1	338699	ANKRD42	ankyrin repeat domain 42	chr11	+	Multiple_Complex	83193739	83260694	11.2993	11.3603	9.8705	10.6002	10.3664	10.5097	10.9186	10.9252	12.1688	12.5185	11.4079	11.7702
TC0200015336.hg.1	91526	ANKRD44	ankyrin repeat domain 44	chr2	-	Multiple_Complex	196967017	197311173	8.19968	8.33329	8.02498	7.79047	8.15259	7.41703	8.82068	9.02924	6.54324	5.93749	6.5272	6.60475
TC0100016438.hg.1	339416	ANKRD45	ankyrin repeat domain 45	chr1	-	Multiple_Complex	173608336	173669862	4.92015	5.22545	5.04302	5.34269	4.97025	5.13942	4.73904	5.11139	7.42308	6.92867	7.80347	8.26342
TC0800011259.hg.1	157567	ANKRD46	ankyrin repeat domain 46	chr8	-	Multiple_Complex	100509752	100559786	11.981	12.4266	12.7501	11.552	12.8467	12.9115	12.6862	12.4692	11.9991	11.0152	11.6201	12.3359
TC1100008804.hg.1	54851	ANKRD49	ankyrin repeat domain 49	chr11	+	Multiple_Complex	94493629	94499583	9.44417	9.81987	9.72513	9.96409	9.74733	9.76192	10.1387	9.7991	9.71375	9.81912	9.70375	9.46449
TC0400011791.hg.1	57182	ANKRD50	ankyrin repeat domain 50	chr4	-	Multiple_Complex	124664049	124712732	11.1148	10.923	10.7231	10.05	10.8171	10.4026	10.8357	10.6656	9.97647	9.13374	9.5112	9.87344
TC1200010902.hg.1	283373	ANKRD52	ankyrin repeat domain 52	chr12	-	Multiple_Complex	56237807	56258391	10.5899	10.753	10.8427	10.9431	10.6719	10.4632	10.7917	10.7474	11.442	11.415	11.5625	11.9797
TC0200007978.hg.1	79998	ANKRD53	ankyrin repeat domain 53	chr2	+	Multiple_Complex	70978380	70985499	4.40802	4.2175	4.45678	4.3539	4.18088	4.44834	4.62881	4.09887	4.36416	4.04679	4.82559	4.07671
TC1000010487.hg.1	100419962	ANKRD54P1	ankyrin repeat domain 54 pseudogene 1 [Source:HGNC Symbol;Acc:HGNC:39214]	chr10	-	Multiple_Complex	45151445	45151915	5.47304	4.01321	5.18311	4.69043	4.77519	4.87412	5.07428	4.95115	4.93975	4.78538	5.46181	5.60216
TC0500010795.hg.1	79722	ANKRD55	ankyrin repeat domain 55	chr5	-	Multiple_Complex	56099678	56233359	4.35666	4.80972	4.78088	5.22594	4.75023	4.85838	4.81986	4.5829	4.75693	5.04263	4.77816	4.73394
TC0Y00007043.hg.1	100131984	ANKRD57P1	Transcript Identified by AceView, Entrez Gene ID(s) 100131984	chrY	-	Unassigned	11167992	11168477	7.90307	7.72619	7.73209	7.66438	7.59624	7.2548	7.83918	7.34223	9.08848	9.11749	8.00139	8.74444
TC0600008764.hg.1	22881	ANKRD6	ankyrin repeat domain 6	chr6	+	Multiple_Complex	89433170	89633834	9.22799	9.65722	9.12262	8.21267	8.70457	7.95496	9.17607	8.96395	8.96432	8.51538	8.49161	8.47614
TC2000009618.hg.1	140731	ANKRD60	ankyrin repeat domain 60	chr20	-	Coding	58216126	58228653	4.98391	4.81094	4.37865	4.83042	4.77574	5.21975	4.38973	4.19567	4.89124	4.52731	4.53385	4.7798
TC0700006636.hg.1	100310846	ANKRD61	ankyrin repeat domain 61	chr7	+	Coding	6031376	6036552	4.6362	4.70872	4.47885	4.63623	4.22377	4.67753	4.54184	4.46873	5.09882	4.93621	4.80488	5.18834
TC1800006720.hg.1	342850	ANKRD62	ankyrin repeat domain 62	chr18	+	Multiple_Complex	12093849	12129749	7.21571	6.83623	7.8973	7.27456	7.8435	7.66373	6.8209	6.65188	6.41568	6.17062	6.74377	6.34649
TC2200009307.hg.1	23783	ANKRD62P1-PARP4P3	ANKRD62P1-PARP4P3 readthrough, transcribed pseudogene	chr22	-	Multiple_Complex	16653709	16679493	6.33882	6.52613	6.8258	6.46799	6.08667	6.40966	6.3274	6.30218	5.68764	5.55828	5.87848	5.73859
TC1500009090.hg.1	100131244	ANKRD63	ankyrin repeat domain 63	chr15	-	Coding	40281444	40282586	5.92723	5.83341	5.88095	5.95785	5.47627	5.83882	5.84997	5.92908	5.65094	5.55217	5.72666	5.83209
TC0100012477.hg.1	441869	ANKRD65	ankyrin repeat domain 65	chr1	-	Multiple_Complex	1417985	1421769	5.4843	5.73765	5.13239	5.1132	5.28818	5.51064	4.94688	4.97212	5.07557	5.18133	5.28384	5.40528
TC0600008168.hg.1	100287718	ANKRD66	ankyrin repeat domain 66	chr6	+	Multiple_Complex	46746917	46759506	5.66412	6.04343	6.1361	5.81762	5.79347	5.48968	6.22308	5.30587	5.45459	5.34206	5.8965	5.29788
TC0700008898.hg.1	56311	ANKRD7	ankyrin repeat domain 7	chr7	+	Multiple_Complex	118214673	118259889	8.25059	8.35316	8.39885	8.35454	8.73927	8.10077	8.19791	8.16337	7.5582	8.22884	7.46909	8.14447
TC1400010270.hg.1	122416	ANKRD9	ankyrin repeat domain 9	chr14	-	Coding	102501760	102509799	5.85298	5.83416	6.55296	6.29262	6.73502	5.71902	5.52554	5.46976	4.3941	4.27617	4.41169	4.37915
TC0600007774.hg.1	23294	ANKS1A	ankyrin repeat and sterile alpha motif domain containing 1A	chr6	+	Multiple_Complex	34889261	35117543	10.0959	10.501	9.97836	10.1911	10.3735	10.0812	10.4344	10.2574	10.506	10.2332	10.4434	10.1891
TC1200011657.hg.1	56899	ANKS1B	ankyrin repeat and sterile alpha motif domain containing 1B	chr12	-	Multiple_Complex	98726457	99984654	5.56435	5.9905	5.93705	6.59298	6.16096	6.05261	6.18752	5.72062	5.96064	6.15366	5.66754	6.09456
TC1600011474.hg.1	124401	ANKS3	ankyrin repeat and sterile alpha motif domain containing 3	chr16	-	Multiple_Complex	4696510	4734378	7.77094	8.05388	7.26111	7.31818	7.63088	7.47563	7.77846	7.25255	8.08014	7.89928	7.92727	7.89768
TC1600007149.hg.1	257629	ANKS4B	ankyrin repeat and sterile alpha motif domain containing 4B	chr16	+	Coding	21233665	21253845	3.96856	3.99095	3.98888	4.14482	3.92714	4.06521	4.24025	3.96552	4.15341	3.92678	3.88409	4.11686
TC0900010980.hg.1	203286	ANKS6	ankyrin repeat and sterile alpha motif domain containing 6	chr9	-	Multiple_Complex	98731329	98796965	8.84126	9.46095	9.52213	9.25614	9.61602	8.92193	9.01723	9.55096	9.34838	9.22405	9.29906	9.49425
TC0300014062.hg.1	389161	ANKUB1	ankyrin repeat and ubiquitin domain containing 1	chr3	-	Multiple_Complex	149761103	149792823	6.24424	6.16519	6.08145	6.32889	6.36256	6.37164	6.25186	6.22413	5.96969	5.9462	5.92944	6.26097
TC0200010837.hg.1	55139	ANKZF1	ankyrin repeat and zinc finger domain containing 1	chr2	+	Multiple_Complex	219229757	219236669	9.92899	10.2146	10.343	9.83379	10.5094	9.86287	10.1494	10.1954	8.72318	9.76939	9.53316	9.83113
TC1100008257.hg.1	55107	ANO1	anoctamin 1, calcium activated chloride channel	chr11	+	Multiple_Complex	70078302	70189546	5.0526	5.65871	5.41665	5.7931	5.11622	4.91813	5.33046	5.28604	5.22962	5.32732	6.03369	6.02142
TC0300013962.hg.1	55129	ANO10	anoctamin 10	chr3	-	Multiple_Complex	43354859	43622068	10.2545	10.4141	10.8411	10.1549	10.6316	10.1274	10.1687	10.5556	10.3289	9.78482	9.86361	10.0181
TC1200012741.hg.1	57101	ANO2	anoctamin 2, calcium activated chloride channel	chr12	-	Multiple_Complex	5562651	5946232	5.21134	4.42548	4.07025	4.0909	3.76655	4.82357	4.24137	3.39984	4.49053	4.05369	4.07663	4.56174
TC1100007106.hg.1	63982	ANO3	anoctamin 3	chr11	+	Multiple_Complex	26309599	26663289	5.54965	6.13873	6.17772	5.93878	5.98918	5.69623	5.42634	5.76541	6.04035	5.99768	5.67606	6.0914
TC1200008601.hg.1	121601	ANO4	anoctamin 4	chr12	+	Multiple_Complex	100717526	101128641	7.13361	7.71405	7.56591	7.81679	7.85792	7.65702	8.3928	8.09693	8.58117	8.60996	7.51043	7.72253
TC1100007063.hg.1	203859	ANO5	anoctamin 5	chr11	+	Multiple_Complex	22193176	22283367	6.00485	5.7878	7.32249	7.37435	6.87069	6.32814	5.33115	5.1535	6.26596	6.76599	6.40873	6.63391
TC0200011391.hg.1	50636	ANO7	anoctamin 7	chr2	+	Multiple_Complex	241188509	241225377	5.57249	5.92649	5.97356	6.07628	6.47467	5.77105	5.86167	5.67483	6.0311	6.01524	5.63886	5.8344
TC1900009963.hg.1	57719	ANO8	anoctamin 8	chr19	-	Multiple_Complex	17323223	17334829	10.6666	10.7552	10.657	10.1097	10.6937	10.5991	10.5003	10.4206	9.25667	8.3147	9.17133	8.78896
TC1100009667.hg.1	338440	ANO9	anoctamin 9	chr11	-	Multiple_Complex	417930	442011	5.29021	5.38892	5.21038	5.59593	5.45332	6.0297	5.57635	5.37867	4.84984	5.41771	5.81587	5.18179
TC0X00009025.hg.1	3730	ANOS1	anosmin 1	chrX	-	Multiple_Complex	8528874	8732187	5.41566	4.87811	4.63978	5.19655	4.86892	5.053	4.5872	5.05987	5.7284	5.18315	5.65828	4.89212
TC0Y00006644.hg.1	3734	ANOS2P	anosmin 2, pseudogene	chrY	+	Multiple_Complex	13751656	13916034	4.40807	4.4694	4.1339	4.81404	4.6584	4.91634	4.78454	4.52741	6.44247	6.88769	5.53163	6.44713
TC1500009865.hg.1	8125	ANP32A	acidic nuclear phosphoprotein 32 family member A	chr15	-	Multiple_Complex	68778535	68820922	16.8194	16.8419	16.9292	16.8822	16.915	16.833	17.1103	17.0119	16.8173	16.5116	16.6496	16.7198
TC1500006851.hg.1	723972	ANP32AP1	acidic nuclear phosphoprotein 32 family member A pseudogene 1	chr15	+	Multiple_Complex	35181548	35238197	5.49144	5.58998	5.72093	5.53523	5.52704	5.80991	6.05889	5.84346	5.16842	5.44988	5.70164	5.56928
TC0900008173.hg.1	10541	ANP32B	acidic nuclear phosphoprotein 32 family member B	chr9	+	Multiple_Complex	97983207	98015943	15.5666	15.6275	15.9235	16.25	15.8953	16.1273	16.0892	15.8369	15.5153	14.8025	15.1481	15.3793
TC2200007594.hg.1	100130708	ANP32BP2	acidic nuclear phosphoprotein 32 family member B pseudogene 2 [Source:HGNC Symbol;Acc:HGNC:38552]	chr22	+	Multiple_Complex	44651835	44652379	3.86432	3.82661	3.98519	4.31782	3.56573	4.16939	4.01818	3.85641	3.62186	4.59282	5.12393	3.77128
TC0400012312.hg.1	23520	ANP32C	acidic nuclear phosphoprotein 32 family member C	chr4	-	Multiple_Complex	164197007	164197711	7.16086	7.16577	7.53059	7.94351	7.67452	7.54179	7.85181	7.57893	7.14512	6.92375	6.74159	7.20895
TC1200007521.hg.1	23519	ANP32D	acidic nuclear phosphoprotein 32 family member D	chr12	+	Coding	48472665	48473624	8.42374	8.24908	8.39351	8.13482	8.19837	8.55206	8.69332	8.52775	7.95383	7.89607	7.57757	7.67947
TC0100015725.hg.1	81611	ANP32E	acidic nuclear phosphoprotein 32 family member E	chr1	-	Multiple_Complex	150218417	150236156	13.9893	13.7338	13.3902	13.4779	13.3965	13.434	13.7733	13.6785	13.7696	12.913	13.9447	14.1194
TC1500010407.hg.1	290	ANPEP	alanyl (membrane) aminopeptidase	chr15	-	Multiple_Complex	89784889	89815401	5.18632	5.07505	5.39549	5.57007	4.88056	5.18277	5.5705	5.24627	7.32725	7.22301	7.21128	7.5718
TC0200007908.hg.1	84168	ANTXR1	anthrax toxin receptor 1	chr2	+	Multiple_Complex	69013144	69249327	15.2993	15.321	14.5462	14.4602	14.6235	14.3085	15.204	14.8287	16.4745	16.3077	16.0104	15.9886
TC0400011144.hg.1	118429	ANTXR2	anthrax toxin receptor 2	chr4	-	Multiple_Complex	79901149	80125454	10.1624	10.3428	10.7057	10.1165	10.6852	10.3107	10.7161	10.8251	7.83282	6.64626	8.05716	8.41623
TC1000007509.hg.1	195977	ANTXRL	anthrax toxin receptor-like	chr10	+	Multiple_Complex	46286345	46330406	5.74727	5.90085	5.9553	5.31585	5.87674	5.86821	5.6906	5.62741	5.90437	5.9087	5.68886	6.39625
TC1000010523.hg.1	100996567	ANTXRLP1	anthrax toxin receptor-like pseudogene 1	chr10	-	Multiple_Complex	46217415	46273628	4.82012	4.0622	5.19071	4.74926	4.07169	4.52052	4.26794	4.29701	4.15893	3.89355	4.3378	4.17101
TC0900007576.hg.1	301	ANXA1	annexin A1	chr9	+	Multiple_Complex	73151731	73170394	14.7363	14.8751	16.121	16.2143	16.1781	15.9296	15.8973	15.6562	12.486	12.1038	10.2165	9.98201
TC0400009253.hg.1	11199	ANXA10	annexin A10	chr4	+	Multiple_Complex	168092515	168187742	5.72775	5.22606	5.4311	5.79464	5.4389	5.43683	5.29479	5.09072	5.37067	5.68234	5.36872	5.55713
TC1000011203.hg.1	311	ANXA11	annexin A11	chr10	-	Multiple_Complex	80150889	80205677	12.9931	13.0156	13.0178	13.0983	12.9247	12.6797	13.2115	13.1933	13.3339	13.0777	13.1458	12.7936
TC0800011691.hg.1	312	ANXA13	annexin A13	chr8	-	Multiple_Complex	123680794	123737407	5.1307	5.16729	4.92863	5.39292	5.01269	5.23091	5.16632	4.73521	5.15539	5.08368	4.75329	5.05314
TC1500009636.hg.1	302	ANXA2	annexin A2	chr15	-	Multiple_Complex	60347134	60402883	17.8058	17.8805	17.8727	17.6594	17.7787	17.4983	18.4751	18.4492	13.9703	13.1925	13.0111	12.9694
TC0400012165.hg.1	303	ANXA2P1	annexin A2 pseudogene 1	chr4	-	Multiple_Complex	153307469	153308811	9.39392	8.79433	9.21195	8.25105	9.14821	9.0574	9.66764	9.78108	6.35288	5.12275	5.59492	5.80597
TC0900006993.hg.1	304	ANXA2P2	annexin A2 pseudogene 2	chr9	+	Multiple_Complex	33624225	33625534	15.6551	15.7808	15.5472	15.3654	15.8129	15.4927	16.408	16.3104	12.4412	10.6879	10.4607	10.5591
TC1000007807.hg.1	305	ANXA2P3	annexin A2 pseudogene 3	chr10	+	Multiple_Complex	64825528	64826877	5.15877	5.04562	4.80925	5.1168	4.79851	5.15074	5.24247	5.68595	4.6915	5.16312	4.80497	4.13476
TC0500010628.hg.1	389289	ANXA2R	annexin A2 receptor	chr5	-	Coding	43039080	43043170	8.73424	9.10158	8.98216	8.85602	9.64524	9.16735	9.36463	8.93647	7.5668	7.45091	7.29484	7.79256
TC0400007933.hg.1	306	ANXA3	annexin A3	chr4	+	Multiple_Complex	78551519	78610451	5.23347	4.61274	4.96905	5.55834	5.15389	5.18138	5.68909	5.3773	5.56455	5.43973	5.48209	5.80129
TC0200016469.hg.1	307	ANXA4	annexin A4	chr2	+	Multiple_Complex	69720791	69826464	5.06598	5.61986	6.14696	5.49761	5.71777	5.5509	5.90652	5.6626	7.53281	7.86563	7.40408	7.44574
TC0400011744.hg.1	308	ANXA5	annexin A5	chr4	-	Multiple_Complex	121667955	121697113	15.1215	15.1186	15.5234	15.4305	15.1969	14.9182	15.1705	15.0623	14.85	14.7716	14.1239	14.1068
TC0500012498.hg.1	309	ANXA6	annexin A6	chr5	-	Multiple_Complex	151100706	151157882	13.5086	13.6796	13.713	13.1185	13.9955	13.1506	13.8961	13.9975	12.2624	12.3418	11.5044	11.873
TC1000011020.hg.1	310	ANXA7	annexin A7	chr10	-	Multiple_Complex	73375101	73414083	9.118	9.59038	10.128	9.79558	10.0741	9.16993	9.34239	9.11394	9.85602	9.38474	9.56023	9.76691
TC1000012551.hg.1	653145	ANXA8	annexin A8	chr10	-	Multiple_Complex	47467993	47484158	6.08829	6.57755	6.16563	6.23902	6.16383	5.95558	6.59907	6.14843	6.05397	6.25735	6.39024	6.45703
TC0100009934.hg.1	8416	ANXA9	annexin A9	chr1	+	Multiple_Complex	150982017	150995638	6.20391	6.18431	6.18535	6.82087	6.32834	6.7281	6.3797	6.24042	6.20221	5.9307	6.63854	6.14013
TC0700010751.hg.1	313	AOAH	acyloxyacyl hydrolase (neutrophil)	chr7	-	Multiple_Complex	36512941	36724549	4.09444	4.24112	4.25648	5.00203	4.09906	4.3735	4.50814	4.18716	4.07008	3.72352	3.99787	4.09414
TC0700009682.hg.1	26	AOC1	amine oxidase, copper containing 1	chr7	+	Multiple_Complex	150824627	150861504	5.12002	6.23623	5.61598	6.1296	5.73781	6.14249	5.81605	5.87648	5.7963	5.65466	5.74078	5.86824
TC1700007918.hg.1	314	AOC2	amine oxidase, copper containing 2 (retina-specific)	chr17	+	Multiple_Complex	42844584	42850711	5.32604	5.1391	5.33009	5.06307	4.41533	4.53211	5.59533	4.89954	5.25171	4.62094	4.28806	4.87692
TC1700007919.hg.1	8639	AOC3	amine oxidase, copper containing 3	chr17	+	Multiple_Complex	42851184	42858131	5.78462	5.89461	6.2877	5.94038	5.90551	6.20782	6.21832	5.99733	6.18969	5.53658	5.72325	6.12422
TC1700007920.hg.1	90586	AOC4P	amine oxidase, copper containing 4, pseudogene	chr17	+	Multiple_Complex	42865922	42874369	3.20198	3.39432	3.64121	3.14698	3.45068	4.05102	3.16775	3.34956	3.21548	3.65978	3.67151	3.88062
TC0200010421.hg.1	316	AOX1	aldehyde oxidase 1	chr2	+	Multiple_Complex	200585868	200677064	5.76044	6.33442	6.30591	5.85396	6.40497	6.24147	5.87287	6.30905	8.31287	7.84264	7.75836	7.68336
TC0200010422.hg.1	344454	AOX2P	aldehyde oxidase 2 pseudogene	chr2	+	Multiple_Complex	200678233	200794239	4.66152	4.68183	4.58514	4.27939	4.7668	4.75686	4.78056	4.73491	4.5821	4.85195	5.10086	5.1474
TC0400008427.hg.1	55435	AP1AR	adaptor-related protein complex 1 associated regulatory protein	chr4	+	Multiple_Complex	112231737	112270056	11.0412	10.7802	11.2689	11.3998	10.9476	10.9834	10.8645	10.804	11.4497	11.0228	10.7524	11.3249
TC2200009333.hg.1	162	AP1B1	adaptor-related protein complex 1, beta 1 subunit	chr22	-	Multiple_Complex	29327680	29388583	10.0799	10.5414	10.5122	10.8461	10.5609	10.1981	10.4059	10.1943	10.2615	11.0521	10.2563	10.3605
TC2200007122.hg.1	23782	AP1B1P1	adaptor-related protein complex 1, beta 1 subunit pseudogene 1	chr22	+	Multiple_Complex	32121977	32143272	5.38051	5.18521	5.43217	5.38079	5.43465	5.00818	5.26295	4.9236	5.03054	4.86112	4.49421	5.22215
TC2200007124.hg.1	23781	AP1B1P2	adaptor related protein complex 1 beta 1 subunit pseudogene 2 [Source:HGNC Symbol;Acc:HGNC:298]	chr22	+	Multiple_Complex	32134028	32134133	8.57713	8.55544	8.67978	8.6414	8.89551	8.30494	8.52169	8.57671	8.56801	8.77742	8.61936	8.98325
TC1600010794.hg.1	164	AP1G1	adaptor-related protein complex 1, gamma 1 subunit	chr16	-	Multiple_Complex	71729000	71809201	11.4963	11.2988	11.1844	10.985	11.3597	11.1874	11.6511	11.3689	11.1346	11.1383	11.0527	11.3103
TC1400010718.hg.1	8906	AP1G2	adaptor-related protein complex 1, gamma 2 subunit	chr14	-	Multiple_Complex	23559563	23567836	5.64212	6.20933	5.88317	5.76934	6.38175	5.37932	6.36459	6.19647	5.57204	5.67472	5.51798	5.69248
TC1900007267.hg.1	8907	AP1M1	adaptor-related protein complex 1, mu 1 subunit	chr19	+	Multiple_Complex	16197578	16245907	11.8612	12.1772	12.0341	12.3574	12.0737	11.7358	12.4144	12.1541	11.5745	11.5357	11.2175	11.1267
TC1900009639.hg.1	10053	AP1M2	adaptor-related protein complex 1, mu 2 subunit	chr19	-	Multiple_Complex	10572671	10587315	5.18161	5.50618	5.65322	5.41472	5.37825	5.49843	4.96338	5.38497	5.62486	5.54915	5.25969	5.27215
TC0X00009139.hg.1	8905	AP1S2	adaptor-related protein complex 1 sigma 2 subunit	chrX	-	Multiple_Complex	15825806	15855014	11.5206	12.0412	12.1742	11.5542	11.9564	11.5836	12.0909	12.0439	11.9123	11.2873	12.1237	12.0785
TC0200015869.hg.1	130340	AP1S3	adaptor-related protein complex 1 sigma 3 subunit	chr2	-	Multiple_Complex	223751686	223838027	8.47918	9.3392	9.13475	10.0669	8.98438	8.18234	9.42791	9.2954	9.79347	10.1884	9.91871	9.73398
TC1900008555.hg.1	160	AP2A1	adaptor-related protein complex 2, alpha 1 subunit	chr19	+	Multiple_Complex	49766923	49807113	8.68494	9.26577	9.24793	9.20314	8.96174	8.53557	8.80227	8.7889	8.40709	8.83381	8.01143	8.59727
TC1100006500.hg.1	161	AP2A2	adaptor-related protein complex 2, alpha 2 subunit	chr11	+	Multiple_Complex	924894	1012245	12.8246	13.0559	12.9365	13.03	13.2653	13.0539	12.6899	12.7216	14.0286	13.6678	13.9342	14.4427
TC1700007599.hg.1	163	AP2B1	adaptor-related protein complex 2, beta 1 subunit	chr17	+	Multiple_Complex	35578046	35726417	14.9099	15.1284	14.9436	15.0819	15.1861	15.0766	15.0023	15.0453	15.1496	15.1884	14.9868	15.2884
TC0300009693.hg.1	1173	AP2M1	adaptor-related protein complex 2, mu 1 subunit	chr3	+	Multiple_Complex	184174689	184184091	13.1395	13.3415	13.6897	13.6573	13.5654	13.2306	13.9626	13.9832	13.6821	13.5495	12.7752	13.2636
TC1900011007.hg.1	1175	AP2S1	adaptor-related protein complex 2 sigma 1 subunit	chr19	-	Multiple_Complex	46838136	46850995	11.8837	11.7901	12.0773	12.6716	11.9658	12.223	12.1627	12.0037	12.0296	12.1829	11.5094	11.8747
TC0500011219.hg.1	8546	AP3B1	adaptor-related protein complex 3, beta 1 subunit	chr5	-	Multiple_Complex	78000525	78294755	11.9003	11.8925	11.1503	11.0878	11.9028	11.6072	12.1709	11.7427	11.2296	11.2024	10.6008	10.7009
TC1500010244.hg.1	8120	AP3B2	adaptor-related protein complex 3, beta 2 subunit	chr15	-	Multiple_Complex	82659281	82709914	6.28497	6.63745	6.06058	6.71494	6.31367	5.94787	7.79326	7.82121	7.49984	7.4193	7.28062	7.01263
TC1900009208.hg.1	8943	AP3D1	adaptor-related protein complex 3, delta 1 subunit	chr19	-	Multiple_Complex	2100988	2164465	10.8254	10.8041	11.1282	11.7321	11.1268	10.6543	11.0953	10.8801	9.98174	9.70347	9.25539	9.50313
TC1000011050.hg.1	26985	AP3M1	adaptor-related protein complex 3, mu 1 subunit	chr10	-	Multiple_Complex	74120255	74151068	14.1601	14.487	14.4934	15.0273	14.7776	14.4126	14.6871	14.5892	13.9514	14.569	14.65	14.3805
TC0800007431.hg.1	10947	AP3M2	adaptor-related protein complex 3, mu 2 subunit	chr8	+	Multiple_Complex	42152946	42171673	11.347	11.5474	11.6508	11.6176	11.836	11.3049	11.7287	11.4586	13.1251	12.7718	13.6579	13.3087
TC0500008384.hg.1	1176	AP3S1	adaptor-related protein complex 3, sigma 1 subunit	chr5	+	Multiple_Complex	115841481	115914081	13.8461	14.1246	13.9048	13.9133	14.1351	13.7371	14.3602	13.9908	13.5348	13.6218	13.1806	12.9927
TC1500010924.hg.1	10239	AP3S2	adaptor-related protein complex 3, sigma 2 subunit; microRNA 5009	chr15	-	Multiple_Complex	89830599	89894638	13.2649	13.2276	13.264	13.7348	13.4674	13.7887	13.6632	13.3777	12.7207	13.5262	12.9275	13.1265
TC0100015337.hg.1	10717	AP4B1	adaptor-related protein complex 4, beta 1 subunit	chr1	-	Multiple_Complex	113894195	113905201	10.4412	10.4245	9.44546	10.0569	10.1842	10.1066	10.0401	10.2634	11.5741	12.0396	11.1739	11.6963
TC1500007217.hg.1	23431	AP4E1	adaptor-related protein complex 4, epsilon 1 subunit	chr15	+	Multiple_Complex	50908672	51005900	10.0412	10.3683	10.4469	10.8747	10.6147	9.92402	10.8154	10.4877	10.3154	10.1597	10.1233	10.0927
TC0700008523.hg.1	9179	AP4M1	adaptor-related protein complex 4, mu 1 subunit	chr7	+	Multiple_Complex	100101507	100110345	11.1228	11.4301	11.6141	11.2828	11.7908	11.2602	11.4529	11.5887	10.2738	9.86117	10.0802	10.9135
TC1400006833.hg.1	11154	AP4S1	adaptor-related protein complex 4, sigma 1 subunit	chr14	+	Multiple_Complex	31025106	31096450	7.58501	6.69241	7.18199	7.49894	7.15151	7.3872	7.33486	7.15563	6.94216	7.28204	7.04443	6.8097
TC1100011250.hg.1	91056	AP5B1	adaptor-related protein complex 5, beta 1 subunit	chr11	-	Coding	65773898	65780802	7.26399	7.26594	7.19298	7.56329	7.35967	6.93123	7.39927	7.27698	7.26344	6.99452	6.55752	7.23171
TC1400007282.hg.1	55745	AP5M1	adaptor-related protein complex 5, mu 1 subunit	chr14	+	Multiple_Complex	57268888	57298742	11.0939	11.2765	11.7009	11.6662	11.7363	11.4143	11.2834	11.395	10.9012	10.8544	10.4826	10.8886
TC2000009884.hg.1	55317	AP5S1	adaptor-related protein complex 5, sigma 1 subunit	chr20	+	Multiple_Complex	3820524	3828837	7.71116	7.84371	7.69217	8.30343	7.91301	7.56712	7.74197	7.57078	8.38415	8.57091	8.21436	8.48674
TC0700006610.hg.1	9907	AP5Z1	adaptor-related protein complex 5, zeta 1 subunit	chr7	+	Multiple_Complex	4775622	4794395	5.3827	5.24463	5.40044	6.06558	5.30724	5.36476	5.20628	5.67171	5.15655	5.25879	5.49866	5.37949
TC1200008574.hg.1	317	APAF1	apoptotic peptidase activating factor 1	chr12	+	Multiple_Complex	98645141	98735433	11.09	10.8777	11.3097	10.4096	11.1709	10.7658	11.8698	11.6285	10.862	9.81697	10.9729	10.9954
TC0900010350.hg.1	320	APBA1	amyloid beta (A4) precursor protein-binding, family A, member 1	chr9	-	Multiple_Complex	69427530	69672359	5.39688	5.56349	5.55073	5.62056	5.64281	5.59159	5.70863	5.63818	5.82682	5.43683	5.14191	5.44293
TC1500006683.hg.1	321	APBA2	amyloid beta (A4) precursor protein-binding, family A, member 2	chr15	+	Multiple_Complex	28884483	29118315	7.14099	7.03419	6.46488	7.13004	6.86073	7.41222	6.8693	6.92267	9.31813	9.27699	8.76212	9.22886
TC1900009307.hg.1	9546	APBA3	amyloid beta (A4) precursor protein-binding, family A, member 3	chr19	-	Multiple_Complex	3750773	3761699	6.12537	6.63366	6.35712	6.19164	6.03113	6.23921	6.02444	5.93098	5.82063	6.25907	6.11952	5.53416
TC1100009969.hg.1	322	APBB1	amyloid beta (A4) precursor protein-binding, family B, member 1 (Fe65)	chr11	-	Multiple_Complex	6395124	6419472	8.03058	8.1207	8.6395	8.37262	8.78925	7.80938	7.81886	7.45906	9.33575	9.43333	8.94259	9.29858
TC1000007072.hg.1	54518	APBB1IP	amyloid beta (A4) precursor protein-binding, family B, member 1 interacting protein	chr10	+	Multiple_Complex	26438203	26567803	4.19502	5.13809	4.90471	5.39474	4.84066	4.51019	5.12526	4.87915	5.016	4.73954	4.35312	4.52964
TC0400010519.hg.1	323	APBB2	amyloid beta (A4) precursor protein-binding, family B, member 2	chr4	-	Multiple_Complex	40810027	41216714	11.5405	11.8511	11.93	11.0181	12.083	11.324	11.2846	11.2572	11.8372	10.669	11.8795	11.4143
TC0500013374.hg.1	10307	APBB3	amyloid beta (A4) precursor protein-binding, family B, member 3; microRNA 6831	chr5	-	Multiple_Complex	140558268	140574197	8.83456	9.11844	7.45645	8.03767	8.55608	8.20203	8.91301	9.13961	8.64169	8.56074	7.45304	8.63888
TC0500013211.hg.1	324	APC	adenomatous polyposis coli	chr5	+	Multiple_Complex	112707498	112846239	12.9201	13.1271	12.6142	12.45	12.9791	12.6384	13.129	13.0854	11.9921	12.1883	11.9149	11.7373
TC1900006534.hg.1	10297	APC2	adenomatosis polyposis coli 2	chr19	+	Multiple_Complex	1446302	1473244	6.13372	6.66507	5.95314	6.492	6.51833	6.16317	6.01822	6.19674	6.08132	6.24545	6.21869	6.09775
TC1800006675.hg.1	147495	APCDD1	adenomatosis polyposis coli down-regulated 1	chr18	+	Multiple_Complex	10454546	10489948	15.5719	15.5883	15.8628	16.1202	15.819	15.3592	15.4472	15.3354	11.4158	11.2428	12.4496	12.4784
TC2000009624.hg.1	164284	APCDD1L	adenomatosis polyposis coli down-regulated 1-like	chr20	-	Multiple_Complex	58459101	58515131	4.63299	5.16251	4.83003	4.92083	4.97185	5.39164	5.07576	4.90165	4.92001	5.1798	4.6927	4.92105
TC0100010259.hg.1	325	APCS	amyloid P component, serum	chr1	+	Coding	159587825	159588871	3.32678	4.21894	4.04947	4.55607	4.49938	4.50341	4.16187	4.07055	4.32445	4.22663	4.05822	3.77203
TC0300007386.hg.1	327	APEH	acylaminoacyl-peptide hydrolase	chr3	+	Multiple_Complex	49674002	49683963	10.8003	11.0022	10.9662	10.7302	11.1179	10.6892	11.15	11.1312	10.517	10.5213	10.7279	11.0732
TC0400009198.hg.1	100506013	APELA	apelin receptor early endogenous ligand	chr4	+	Multiple_Complex	164876988	164899600	10.8106	11.0038	11.4797	11.2589	11.6707	10.909	11.1247	10.6761	8.13899	8.55807	6.5899	6.83186
TC1400006519.hg.1	328	APEX1	APEX nuclease (multifunctional DNA repair enzyme) 1	chr14	+	Multiple_Complex	20455131	20457772	14.888	14.8868	15.093	15.2084	15.0347	15.1083	14.8739	14.946	14.9973	14.7255	15.0949	15.4623
TC0100015728.hg.1	51107	APH1A	APH1A gamma secretase subunit	chr1	-	Multiple_Complex	150265399	150269580	13.9368	14.2003	13.974	14.2078	13.9661	14.0339	14.1202	14.0929	14.4148	14.6501	14.2738	14.2727
TC1500007520.hg.1	83464	APH1B	APH1B gamma secretase subunit	chr15	+	Multiple_Complex	63276018	63309126	9.89232	10.0047	10.175	9.69886	10.0984	9.6377	10.8314	10.6065	8.53663	8.80877	8.48384	9.03851
TC1100007363.hg.1	8539	API5	apoptosis inhibitor 5	chr11	+	Multiple_Complex	43311955	43344530	11.1539	11.2309	11.5606	11.5823	11.4743	11.3254	11.5975	11.2408	11.4545	10.6551	11.1461	11.5279
TC0X00010591.hg.1	642812	API5P1	Transcript Identified by AceView, Entrez Gene ID(s) 642812	chrX	-	Unassigned	116106203	116106777	5.69436	5.57461	5.93375	6.36344	5.85224	5.4549	5.9398	5.75354	5.93634	5.43111	5.57782	5.72941
TC0200016464.hg.1	200558	APLF	aprataxin and PNKP like factor	chr2	+	Multiple_Complex	68467559	68580162	7.62635	8.1687	7.57589	7.66686	8.05863	7.49559	7.68714	7.86676	9.05177	8.85513	9.15995	9.45095
TC0X00010787.hg.1	8862	APLN	apelin	chrX	-	Multiple_Complex	129645259	129654956	6.03233	5.95304	6.24853	6.03512	5.5553	5.91583	5.48394	5.83636	6.01812	5.67964	5.88231	5.85986
TC1100010883.hg.1	187	APLNR	apelin receptor	chr11	-	Multiple_Complex	57233577	57237453	4.01795	4.70885	3.88867	4.57617	4.44055	4.54178	4.09007	4.28122	4.65369	4.92774	4.64625	4.78331
TC1900007888.hg.1	333	APLP1	amyloid beta (A4) precursor-like protein 1	chr19	+	Multiple_Complex	35867899	35879797	8.623	8.98045	8.42265	8.18212	8.60553	9.19136	8.86834	8.62169	7.47417	7.03812	7.51644	8.36152
TC1100009521.hg.1	334	APLP2	amyloid beta (A4) precursor-like protein 2	chr11	+	Multiple_Complex	130069821	130144811	16.5213	16.4608	16.6473	15.0927	16.6365	16.4429	16.5639	16.5574	16.4829	15.3892	16.8795	16.8249
TC2000008721.hg.1	57136	APMAP	adipocyte plasma membrane associated protein	chr20	-	Multiple_Complex	24962925	24992979	9.96547	10.2303	10.0698	9.86032	10.2098	9.75812	10.0126	9.87845	12.7045	12.7876	12.6794	13.2745
TC1100012423.hg.1	335	APOA1	apolipoprotein A-I	chr11	-	Multiple_Complex	116835751	116837950	5.47683	5.40096	5.28996	5.24812	5.1692	5.48006	5.19835	5.28908	5.28768	5.48001	5.22118	5.83597
TC0100016166.hg.1	336	APOA2	apolipoprotein A-II	chr1	-	Multiple_Complex	161222292	161223631	5.01519	5.06091	5.24597	5.15506	5.02212	4.90503	5.19603	5.12225	4.85651	4.65101	4.92257	4.8565
TC1100012422.hg.1	337	APOA4	apolipoprotein A-IV	chr11	-	Coding	116820700	116823306	7.5166	7.52859	7.47009	7.80373	7.34844	8.02261	7.09615	7.43708	7.92248	7.47835	8.22276	7.64086
TC1100012420.hg.1	116519	APOA5	apolipoprotein A-V	chr11	-	Coding	116789367	116792420	6.39908	6.60772	6.5615	6.56806	6.36254	6.52991	6.56867	6.202	6.64318	6.44856	6.55254	6.39462
TC0200011923.hg.1	338	APOB	apolipoprotein B	chr2	-	Multiple_Complex	21001429	21044073	5.23257	4.83945	4.51335	4.54176	4.26637	4.32722	4.50932	4.30879	4.46705	4.27453	4.31482	4.34908
TC1200009789.hg.1	339	APOBEC1	apolipoprotein B mRNA editing enzyme, catalytic polypeptide 1	chr12	-	Coding	7649400	7670599	3.78237	3.80238	3.76599	4.24542	3.93488	4.11735	3.8608	4.06138	3.69012	4.18003	3.75698	3.64591
TC0600007986.hg.1	10930	APOBEC2	apolipoprotein B mRNA editing enzyme, catalytic polypeptide-like 2	chr6	+	Coding	41053201	41064891	5.41533	5.37653	5.13436	4.83258	4.92918	5.53328	5.11683	4.96195	4.45123	4.67543	5.01013	4.89975
TC2200009269.hg.1	200315	APOBEC3A	apolipoprotein B mRNA editing enzyme, catalytic polypeptide-like 3A	chr22	+	Multiple_Complex	38957522	38963183	4.85991	4.85613	4.45601	4.91931	4.52567	4.8197	4.66982	4.54212	5.07228	4.69272	5.05195	5.26334
TC0400009296.hg.1	105377532	APOBEC3AP1	apolipoprotein B mRNA editing enzyme, catalytic polypeptide-like 3A pseudogene 1 [Source:HGNC Symbol;Acc:HGNC:43835]	chr4	+	Multiple_Complex	170092998	170100327	4.82146	4.60417	4.02009	4.58601	4.25003	4.60002	4.18299	4.41538	4.2061	4.77989	4.31941	4.46811
TC2200009270.hg.1	9582	APOBEC3B	apolipoprotein B mRNA editing enzyme, catalytic polypeptide-like 3B	chr22	+	Coding	38982347	38992804	5.38182	5.17321	4.17781	4.66685	4.9866	5.05051	4.8278	4.53244	4.83917	4.74549	5.03161	4.73344
TC2200009271.hg.1	27350	APOBEC3C	apolipoprotein B mRNA editing enzyme, catalytic polypeptide-like 3C	chr22	+	Multiple_Complex	39014083	39020352	12.1632	12.5878	12.1243	12.6266	12.8518	12.4294	12.7309	12.9177	11.1165	11.8705	11.5498	11.8285
TC2200009272.hg.1	140564	APOBEC3D	apolipoprotein B mRNA editing enzyme, catalytic polypeptide-like 3D	chr22	+	Coding	39021113	39033276	6.50491	7.53013	6.09525	6.24593	7.08898	6.52462	6.76191	7.0595	7.81006	7.81791	7.93064	7.74096
TC2200009273.hg.1	200316	APOBEC3F	apolipoprotein B mRNA editing enzyme, catalytic polypeptide-like 3F	chr22	+	Multiple_Complex	39040604	39055970	8.31842	8.85777	8.6433	8.86456	8.97191	8.21373	8.62024	8.68084	9.40621	10.1937	9.76281	9.31985
TC2200009274.hg.1	60489	APOBEC3G	apolipoprotein B mRNA editing enzyme, catalytic polypeptide-like 3G	chr22	+	Multiple_Complex	39077005	39087743	6.26848	6.07404	5.43456	5.95021	6.05165	5.76355	6.41793	6.48156	6.71695	8.39011	6.5288	7.4264
TC2200007382.hg.1	164668	APOBEC3H	apolipoprotein B mRNA editing enzyme, catalytic polypeptide-like 3H	chr22	+	Multiple_Complex	39097224	39104067	4.12729	4.37094	4.11046	4.19185	4.73912	4.97798	4.46529	4.62197	4.43872	5.10465	4.60482	4.30185
TC0100016659.hg.1	403314	APOBEC4	apolipoprotein B mRNA editing enzyme, catalytic polypeptide-like 4 (putative)	chr1	-	Multiple_Complex	183646276	183653316	5.64388	3.85424	4.56314	4.30825	4.81329	4.60149	4.63899	4.21103	3.90396	4.12755	4.87225	4.23597
TC1600007345.hg.1	55911	APOBR	apolipoprotein B receptor	chr16	+	Coding	28494649	28498970	4.13634	4.05378	4.38445	4.124	4.17494	4.10578	4.15019	4.23636	3.96952	4.0922	4.09205	4.3131
TC1900011759.hg.1	341	APOC1	apolipoprotein C-I	chr19	+	Multiple_Complex	44914247	44919349	5.77213	6.23498	5.97252	6.48053	6.19439	6.3495	6.37301	5.4882	5.84451	6.61116	5.8661	5.89791
TC1900011760.hg.1	342	APOC1P1	apolipoprotein C-I pseudogene 1	chr19	+	Multiple_Complex	44926554	44933080	4.04649	4.09824	4.88147	5.14288	4.95461	3.88968	4.47904	3.79521	3.9201	5.08286	4.36201	4.38062
TC1900011762.hg.1	344	APOC2	apolipoprotein C-II	chr19	+	Multiple_Complex	44945982	44949566	5.95677	5.82492	6.02233	6.43874	5.79074	6.3931	5.49805	5.37702	6.13727	5.72556	6.85299	6.22277
TC1100009159.hg.1	345	APOC3	apolipoprotein C-III	chr11	+	Multiple_Complex	116829706	116833072	5.9904	6.40839	5.94577	5.83079	6.08187	5.76571	5.98633	6.02042	5.69001	6.01789	5.36849	5.47274
TC1900011761.hg.1	346	APOC4	apolipoprotein C-IV	chr19	+	Multiple_Complex	44942238	44945496	8.29647	8.43705	8.37724	8.46053	8.52772	8.71635	8.49763	8.58381	8.76733	8.2368	8.299	8.34522
TC0300013645.hg.1	347	APOD	apolipoprotein D	chr3	-	Multiple_Complex	195568702	195584205	7.83064	8.37962	8.24038	8.37362	8.32378	7.62216	8.39436	8.33281	10.3822	11.4712	10.6654	11.5127
TC1900011758.hg.1	348	APOE	apolipoprotein E	chr19	+	Multiple_Complex	44905749	44909395	7.81139	7.78594	7.51694	7.48979	7.87163	7.56007	7.07279	6.90097	7.93559	8.80778	7.93135	7.9648
TC1200010910.hg.1	319	APOF	apolipoprotein F	chr12	-	Coding	56360569	56362823	5.86547	5.83852	5.88739	5.99878	5.62852	6.61514	5.93988	5.77867	6.02005	5.75508	6.27976	5.58792
TC1700011495.hg.1	350	APOH	apolipoprotein H (beta-2-glycoprotein I)	chr17	-	Multiple_Complex	66212029	66256525	5.27055	5.72618	5.78355	6.69079	5.92113	5.30731	5.1964	5.46075	6.16898	6.67963	5.55823	6.83407
TC2200007242.hg.1	8542	APOL1	apolipoprotein L1	chr22	+	Multiple_Complex	36253010	36267531	5.64975	5.72256	5.47311	5.69808	6.01103	5.84262	5.5753	5.59931	5.56671	5.69527	5.65922	5.76077
TC2200008592.hg.1	23780	APOL2	apolipoprotein L, 2	chr22	-	Multiple_Complex	36226203	36239954	8.3953	8.3584	8.80136	8.67925	9.10713	8.49207	8.52859	8.43327	9.25534	9.87943	8.91635	9.11701
TC2200008588.hg.1	80833	APOL3	apolipoprotein L, 3	chr22	-	Multiple_Complex	36140323	36166177	5.09613	4.3134	5.10427	4.90601	4.78295	4.73561	4.5452	4.24444	4.78091	4.17509	4.94766	5.16323
TC2200008589.hg.1	80832	APOL4	apolipoprotein L, 4	chr22	-	Multiple_Complex	36189124	36204840	5.27677	5.70261	5.85653	5.90614	5.34408	5.68276	5.09321	5.53309	5.18643	4.97092	5.63071	5.35299
TC2200007218.hg.1	80831	APOL5	apolipoprotein L, 5	chr22	+	Coding	35717870	35729483	5.33917	5.5511	5.52024	4.84278	4.72842	4.94636	5.2253	4.87019	6.53719	6.71431	5.89906	5.70378
TC2200007214.hg.1	80830	APOL6	apolipoprotein L, 6	chr22	+	Multiple_Complex	35648377	35668409	6.42667	6.46227	6.65755	6.40583	6.40658	6.81574	6.44515	6.16772	7.11376	7.60731	6.54783	7.19586
TC0600007602.hg.1	55937	APOM	apolipoprotein M	chr6	+	Multiple_Complex	31652410	31658210	4.95356	5.7768	5.31516	5.75416	5.80586	5.80666	5.86142	6.10735	5.84412	5.82091	5.60789	5.01507
TC0X00009254.hg.1	79135	APOO	apolipoprotein O	chrX	-	Multiple_Complex	23833348	23907940	11.3178	11.4944	11.6179	11.5119	11.5583	11.4682	11.428	11.0947	10.4362	10.3065	10.7235	11.0988
TC0X00007777.hg.1	139322	APOOL	apolipoprotein O-like	chrX	+	Multiple_Complex	85003826	85093317	12.2514	12.2402	12.6644	13.2073	12.6561	12.2227	12.4409	12.1769	12.0382	12.6241	11.6398	11.6032
TC0500009204.hg.1	100286948	APOOP1	apolipoprotein O pseudogene 1 [Source:HGNC Symbol;Acc:HGNC:48739]	chr5	+	Multiple_Complex	156924119	156924710	4.63423	4.95038	4.71069	4.88463	4.29328	4.33641	4.41763	4.31938	4.08246	4.1224	5.10544	4.15545
TC0300008007.hg.1	100129005	APOOP2	apolipoprotein O pseudogene 2 [Source:HGNC Symbol;Acc:HGNC:48740]	chr3	+	Multiple_Complex	87594838	87595376	5.55301	5.90504	5.91087	6.23315	5.66276	5.56388	6.01956	5.30702	6.03279	5.0682	5.62643	5.40727
TC0400010903.hg.1	100128725	APOOP4	apolipoprotein O pseudogene 4 [Source:HGNC Symbol;Acc:HGNC:48742]	chr4	-	Multiple_Complex	68304343	68304939	5.49576	4.08793	3.98022	3.9544	4.37864	4.66543	3.59586	4.24139	4.08747	4.20989	3.97168	4.11605
TC1600010509.hg.1	644649	APOOP5	apolipoprotein O pseudogene 5	chr16	-	Multiple_Complex	59709993	59755191	8.63476	9.10699	9.08999	8.97586	9.51611	8.87691	9.23604	9.35756	8.50506	7.83314	8.44134	8.72161
TC1400010692.hg.1	84334	APOPT1	apoptogenic 1, mitochondrial	chr14	+	Multiple_Complex	103562957	103607523	10.2239	10.3283	10.7822	11.1187	10.5965	10.7767	10.6845	10.6827	10.6089	10.4603	10.0795	10.5704
TC2100007803.hg.1	351	APP	amyloid beta (A4) precursor protein	chr21	-	Multiple_Complex	25880550	26171128	15.9289	15.9612	15.5159	15.5952	15.6434	15.6857	16.2083	16.0022	16.0858	16.2663	15.7522	15.8296
TC1700011319.hg.1	10513	APPBP2	amyloid beta precursor protein (cytoplasmic tail) binding protein 2	chr17	-	Multiple_Complex	60443149	60526240	11.8483	11.973	11.4903	11.5542	11.7922	11.8848	12.0685	12.2408	11.9985	11.5316	11.7301	11.7841
TC0300007572.hg.1	26060	APPL1	adaptor protein, phosphotyrosine interaction, PH domain and leucine zipper containing 1	chr3	+	Multiple_Complex	57227737	57273470	9.88423	10.0481	10.5292	10.1026	10.7583	10.4318	9.94276	10.0626	10.387	9.84397	10.0617	10.5442
TC1200011773.hg.1	55198	APPL2	adaptor protein, phosphotyrosine interaction, PH domain and leucine zipper containing 2	chr12	-	Multiple_Complex	105173296	105236238	8.16476	7.79375	8.27585	7.75933	8.52316	7.25526	8.51523	8.20396	9.86324	8.9409	8.77626	8.88388
TC1600011234.hg.1	353	APRT	adenine phosphoribosyltransferase	chr16	-	Multiple_Complex	88809339	88811944	6.59743	7.26832	6.34933	7.36682	7.00206	6.91288	7.30662	7.15159	6.77668	6.67482	6.6899	6.91853
TC0700013347.hg.1	358	AQP1	aquaporin 1 (Colton blood group)	chr7	+	Multiple_Complex	30911800	30925516	5.93449	6.24926	6.47791	6.24967	6.15816	6.49478	6.94101	6.96057	5.98344	5.94828	6.03534	6.14846
TC0100010074.hg.1	89872	AQP10	aquaporin 10	chr1	+	Multiple_Complex	154321090	154325325	4.86717	4.85263	5.02478	5.26464	4.37985	5.12901	4.40828	4.89569	4.80416	4.70583	5.03647	4.44305
TC1100008532.hg.1	282679	AQP11	aquaporin 11	chr11	+	Multiple_Complex	77589391	77610356	7.50688	6.93204	7.36606	7.78607	6.87493	7.49899	7.19475	7.1537	7.44358	7.85109	6.95918	7.49377
TC0200011372.hg.1	375318	AQP12A	aquaporin 12A	chr2	+	Multiple_Complex	240691845	240698483	5.65157	6.44784	6.02716	6.35449	6.1077	6.05534	5.94103	6.33643	5.78831	5.86864	6.07002	6.12217
TC0200016330.hg.1	653437	AQP12B	aquaporin 12B	chr2	-	Multiple_Complex	240676418	240682906	4.86111	5.41709	5.64267	5.87902	5.30774	5.66724	5.60805	5.36083	5.04602	5.41608	5.78606	5.6304
TC1200007590.hg.1	359	AQP2	aquaporin 2 (collecting duct)	chr12	+	Coding	49950741	49958881	5.66551	5.42113	5.93196	5.76253	5.39073	5.45062	5.41892	5.33848	5.32347	5.61823	5.72939	5.22205
TC0900009860.hg.1	360	AQP3	aquaporin 3 (Gill blood group)	chr9	-	Multiple_Complex	33441154	33447633	4.7137	4.71048	4.89807	5.51846	5.12317	4.65961	4.63921	5.07297	4.9226	5.13649	5.82186	4.9771
TC1800008348.hg.1	361	AQP4	aquaporin 4	chr18	-	Multiple_Complex	26852038	26865818	4.86197	5.09427	4.92064	5.29019	4.93791	5.25823	4.93093	4.7532	4.95629	4.90733	5.24605	4.96424
TC1200007592.hg.1	362	AQP5	aquaporin 5	chr12	+	Multiple_Complex	49961496	49965682	5.55322	5.95252	6.02665	6.02422	5.59445	6.28034	5.36418	5.29493	5.76663	5.84046	5.79192	5.40767
TC1200007593.hg.1	363	AQP6	aquaporin 6, kidney specific	chr12	+	Multiple_Complex	49967194	49977139	4.10336	5.02775	4.66568	4.89317	4.24528	4.78966	4.76331	4.65079	4.77892	4.6121	4.41787	5.13098
TC0900009859.hg.1	364	AQP7	aquaporin 7	chr9	-	Multiple_Complex	33383179	33402682	5.7726	5.81918	6.02965	6.02679	5.53143	6.10932	5.58542	5.71152	5.96856	5.75075	5.5069	5.83406
TC0900010219.hg.1	375719	AQP7P1	aquaporin 7 pseudogene 1	chr9	-	Multiple_Complex	63284159	63335807	5.10827	5.1617	4.96016	5.16817	4.82217	4.89257	4.91066	4.60193	5.72077	5.74476	5.39505	5.68675
TC0900012240.hg.1	389756	AQP7P2	aquaporin 7 pseudogene 2	chr9	-	Multiple_Complex	64603811	64640313	5.16934	4.98725	5.33221	5.2445	4.87747	5.21366	5.34121	4.89037	5.50614	6.10412	5.39535	5.6587
TC0900007379.hg.1	100132938	AQP7P4	aquaporin 7 pseudogene 4	chr9	+	Multiple_Complex	63125178	63190027	6.58205	6.84851	7.03146	6.86426	6.79762	7.06865	7.06557	7.01381	6.74597	7.00504	6.99465	6.94361
TC1600007277.hg.1	343	AQP8	aquaporin 8	chr16	+	Coding	25215731	25228940	4.25108	4.934	4.34465	5.12394	5.00957	5.09198	4.75989	5.06627	4.44659	4.93567	5.24933	4.15443
TC1500007355.hg.1	366	AQP9	aquaporin 9	chr15	+	Multiple_Complex	58138169	58185911	6.82221	6.84314	4.48991	4.28408	4.56851	4.5041	5.87478	6.48436	3.84473	4.2469	4.34561	4.34186
TC1500009004.hg.1	9716	AQR	aquarius intron-binding spliceosomal factor	chr15	-	Multiple_Complex	34851782	34969839	10.4306	9.96639	10.3692	10.7399	10.2635	10.4388	10.5921	10.1195	11.1227	11.2549	10.8028	10.8309
TC0X00007493.hg.1	367	AR	androgen receptor	chrX	+	Multiple_Complex	67544032	67730619	9.70951	10.7463	10.2952	10.1969	10.4635	9.70327	10.1505	10.0912	10.033	10.0214	10.0581	10.0192
TC0X00007148.hg.1	369	ARAF	A-Raf proto-oncogene, serine/threonine kinase	chrX	+	Multiple_Complex	47561100	47571927	13.0489	13.217	13.3074	13.7712	13.6508	13.2569	13.4005	13.3923	12.4923	12.6256	12.8023	12.8115
TC0700011266.hg.1	100421741	ARAFP1	ARAF pseudogene 1 [Source:HGNC Symbol;Acc:HGNC:50824]	chr7	-	Multiple_Complex	63937905	63938509	5.28778	5.61593	5.77414	5.82374	5.59842	5.78565	5.6608	5.75855	5.84134	5.31451	5.77247	5.90845
TC0700011251.hg.1	644000	ARAFP2	ARAF pseudogene 2 [Source:HGNC Symbol;Acc:HGNC:647]	chr7	-	Multiple_Complex	63404842	63405400	3.87156	3.83522	3.67136	3.98237	4.24283	3.95619	3.73557	3.61886	3.88905	3.94336	3.51283	3.74731
TC0700007720.hg.1	285893	ARAFP3	ARAF pseudogene 3 [Source:HGNC Symbol;Acc:HGNC:35474]	chr7	+	Multiple_Complex	63342711	63343200	5.22598	5.2191	5.01716	4.9638	5.3492	5.16123	4.62132	5.24052	5.12268	5.3652	4.62711	5.11304
TC1100013205.hg.1	116985	ARAP1	ArfGAP with RhoGAP domain, ankyrin repeat and PH domain 1	chr11	-	Multiple_Complex	72685069	72752403	7.94995	8.34389	7.39445	8.33553	7.89772	7.57332	7.47246	7.57849	7.78626	8.21495	7.33009	7.40204
TC0400012917.hg.1	116984	ARAP2	ArfGAP with RhoGAP domain, ankyrin repeat and PH domain 2	chr4	-	Multiple_Complex	36065998	36244509	4.44905	4.00368	4.42153	4.58056	4.77606	4.15551	4.04782	3.84863	4.20018	4.34118	4.31168	4.25745
TC0500012286.hg.1	64411	ARAP3	ArfGAP with RhoGAP domain, ankyrin repeat and PH domain 3	chr5	-	Multiple_Complex	141653401	141682233	5.71305	5.47964	5.50799	5.86659	5.524	6.03086	5.40198	5.34184	5.18423	5.54224	5.52416	5.60794
TC0800012076.hg.1	23237	ARC	activity-regulated cytoskeleton-associated protein	chr8	-	Multiple_Complex	142611044	142614472	6.11785	6.23729	6.78007	7.74714	6.65692	6.33424	6.20551	6.23678	5.83329	5.33161	5.67611	5.64869
TC1100009210.hg.1	372	ARCN1	archain 1	chr11	+	Multiple_Complex	118572387	118603033	15.3826	15.5791	15.1726	14.6385	15.3793	15.1112	15.7954	15.8294	15.2654	15.1298	15.5034	15.4085
TC0400007857.hg.1	374	AREG	amphiregulin	chr4	+	Multiple_Complex	74445098	74455010	6.10331	5.8047	5.64007	6.18562	5.87731	5.92093	5.74488	5.83024	5.80709	5.60044	5.51246	5.97459
TC1400009701.hg.1	9870	AREL1	apoptosis resistant E3 ubiquitin protein ligase 1	chr14	-	Multiple_Complex	74653177	74713115	10.4457	10.8809	10.8907	10.729	10.9857	10.4445	10.687	10.394	11.5334	11.6529	11.2268	11.4447
TC0100011847.hg.1	375	ARF1	ADP-ribosylation factor 1; microRNA 3620	chr1	+	Multiple_Complex	228082660	228099212	15.6519	15.8533	16.0483	16.1532	16.1274	15.9788	16.0928	16.0567	15.7389	15.9304	15.8661	16.1814
TC0300011273.hg.1	378	ARF4	ADP-ribosylation factor 4	chr3	-	Multiple_Complex	57571363	57598220	15.5404	15.4524	15.5703	15.8047	15.6264	15.3931	15.7374	15.7656	15.5241	15.5861	15.0858	15.0859
TC0700013456.hg.1	381	ARF5	ADP-ribosylation factor 5	chr7	+	Multiple_Complex	127588345	127591705	13.4372	13.2093	13.4119	13.7434	13.4664	13.3766	13.3034	13.1422	12.5975	12.6795	12.623	12.8689
TC1400007098.hg.1	382	ARF6	ADP-ribosylation factor 6	chr14	+	Multiple_Complex	49893018	49897054	11.4466	11.7576	12.7925	12.9544	12.6661	12.6281	12.1469	12.0271	11.9561	11.5981	11.9414	11.8599
TC2000008055.hg.1	55738	ARFGAP1	ADP-ribosylation factor GTPase activating protein 1; microRNA 4326	chr20	+	Multiple_Complex	63272785	63289793	12.3041	12.7453	12.765	12.8814	12.7622	12.3453	12.6235	12.4949	13.7426	13.9619	13.5252	14.1894
TC1100010725.hg.1	84364	ARFGAP2	ADP-ribosylation factor GTPase activating protein 2	chr11	-	Multiple_Complex	47164298	47177125	8.65075	9.10695	8.87516	8.91269	8.95075	9.09151	8.92682	9.06171	10.9467	10.6562	10.661	11.3565
TC2200009356.hg.1	26286	ARFGAP3	ADP-ribosylation factor GTPase activating protein 3	chr22	-	Multiple_Complex	42796502	42858106	10.1997	10.4466	10.7585	10.0666	10.5299	9.27262	10.4394	10.3512	10.8128	10.9657	10.5451	10.5081
TC0800010703.hg.1	10565	ARFGEF1	ADP-ribosylation factor guanine nucleotide-exchange factor 1 (brefeldin A-inhibited)	chr8	-	Multiple_Complex	67173511	67343677	9.51416	9.66654	9.83714	9.87034	9.91153	9.58692	9.55087	9.41098	9.8643	9.46024	9.27386	9.5427
TC2000007620.hg.1	10564	ARFGEF2	ADP-ribosylation factor guanine nucleotide-exchange factor 2 (brefeldin A-inhibited)	chr20	+	Multiple_Complex	48921738	49036693	11.3765	11.5951	11.4743	11.5273	11.2782	11.167	11.3811	11.1517	12.9891	13.3445	12.61	12.8663
TC0600009606.hg.1	57221	ARFGEF3	ARFGEF family member 3	chr6	+	Multiple_Complex	138161916	138344663	3.93191	4.19058	4.04035	4.03557	3.8358	4.09334	3.7403	4.04928	4.49869	4.1631	3.85484	4.08809
TC0400009024.hg.1	27236	ARFIP1	ADP-ribosylation factor interacting protein 1	chr4	+	Multiple_Complex	152687727	152918463	10.686	10.7059	11.0962	11.544	11.322	10.7789	10.7388	10.8252	10.245	11.0506	10.0176	9.90416
TC1100009973.hg.1	23647	ARFIP2	ADP-ribosylation factor interacting protein 2	chr11	-	Multiple_Complex	6474683	6481479	11.8347	11.9045	11.9901	12.2725	11.5221	11.3377	11.6342	11.4374	13.4866	13.8324	12.8157	13.339
TC2000009828.hg.1	10139	ARFRP1	ADP-ribosylation factor related protein 1	chr20	-	Multiple_Complex	63698642	63708025	9.11	8.94315	8.90588	9.21808	8.94084	9.22605	8.95618	8.36382	9.75631	9.99502	9.51289	10.0611
TC0600009455.hg.1	383	ARG1	arginase 1	chr6	+	Multiple_Complex	131573144	131584332	5.14699	5.21608	5.36903	5.50965	5.47494	5.28396	5.50698	5.40761	5.08123	5.47368	5.40064	5.72878
TC1400007500.hg.1	384	ARG2	arginase 2	chr14	+	Multiple_Complex	67619798	67651720	11.1761	11.4494	11.2695	10.107	11.377	10.3633	11.4691	11.5873	9.54474	8.37937	9.27206	9.05124
TC0300008530.hg.1	503582	ARGFX	arginine-fifty homeobox	chr3	+	Coding	121567931	121590622	4.60647	4.28116	4.53398	4.20287	4.54598	4.61869	4.26667	3.85763	4.31124	4.49312	4.2844	4.42307
TC1700010342.hg.1	503640	ARGFXP2	arginine-fifty homeobox pseudogene 2	chr17	-	Multiple_Complex	32150368	32151571	4.38867	4.57692	5.01331	5.4252	5.0667	4.70236	4.55024	4.27509	4.47569	4.66889	5.20193	4.6739
TC1300009714.hg.1	55082	ARGLU1	arginine and glutamate rich 1	chr13	-	Multiple_Complex	106541673	106568166	12.7935	12.2976	11.9234	11.7666	12.4862	12.1343	12.7015	12.5086	12.7829	12.434	12.5483	13.106
TC1100010712.hg.1	392	ARHGAP1	Rho GTPase activating protein 1	chr11	-	Multiple_Complex	46677075	46700665	10.6987	10.9632	10.5155	11.0381	10.9492	10.3623	11.3781	11.2628	11.9139	12.1777	11.8159	11.9425
TC1500010707.hg.1	89839	ARHGAP11B	Rho GTPase activating protein 11B	chr15	+	Multiple_Complex	30626676	30638810	12.7579	12.996	12.8092	12.8237	12.726	12.5185	12.7932	12.4881	12.97	11.5152	12.9094	13.2746
TC1000010239.hg.1	94134	ARHGAP12	Rho GTPase activating protein 12	chr10	-	Multiple_Complex	31805398	31928876	11.3282	11.3982	11.5742	11.415	11.7505	11.3069	11.4659	11.4277	11.5663	11.9444	11.9343	11.8503
TC0200009539.hg.1	55843	ARHGAP15	Rho GTPase activating protein 15	chr2	+	Multiple_Complex	143091362	143768352	12.613	12.7629	11.4432	11.5652	11.9531	12.0207	13.5437	13.2777	5.81361	5.35042	4.70643	5.62427
TC1600009777.hg.1	55114	ARHGAP17	Rho GTPase activating protein 17	chr16	-	Multiple_Complex	24919384	25015666	11.1854	11.2763	11.2701	11.3447	11.2871	10.7199	11.0557	11.096	13.6754	14.2368	14.2127	14.3667
TC0600013147.hg.1	93663	ARHGAP18	Rho GTPase activating protein 18	chr6	-	Multiple_Complex	129576132	129710225	10.2586	10.2518	10.552	10.6061	10.449	10.03	9.92907	9.80555	7.45543	8.47121	6.94948	6.79993
TC1000012580.hg.1	84986	ARHGAP19	Rho GTPase activating protein 19	chr10	-	Multiple_Complex	97222173	97292673	12.5362	12.6803	12.7832	12.7282	13.1285	12.8803	12.5428	12.5622	12.8437	12.362	13.5309	13.7355
TC1000012581.hg.1	100533184	ARHGAP19-SLIT1	ARHGAP19-SLIT1 readthrough (NMD candidate)	chr10	-	Multiple_Complex	97153042	97292673	12.2554	12.2192	12.7038	12.3857	12.7643	12.5349	12.2194	12.3047	12.4953	11.9558	13.0966	13.3192
TC1100012269.hg.1	57569	ARHGAP20	Rho GTPase activating protein 20	chr11	-	Coding	110577035	110713189	6.36058	6.58122	5.88934	5.35346	5.81485	4.64979	4.98515	5.04365	6.50129	8.18347	7.08514	6.66175
TC1000010065.hg.1	57584	ARHGAP21	Rho GTPase activating protein 21	chr10	-	Multiple_Complex	24583609	24723668	10.9284	11.2031	11.3446	11.5899	11.4746	11.1972	11.2272	11.3159	10.9037	10.5973	11.2302	11.004
TC1000010575.hg.1	58504	ARHGAP22	Rho GTPase activating protein 22	chr10	-	Multiple_Complex	48446025	48656265	4.64909	3.98632	4.30549	4.56029	4.58949	4.44548	4.65529	4.2518	4.28675	4.00878	4.18394	4.5065
TC1700007704.hg.1	57636	ARHGAP23	Rho GTPase activating protein 23	chr17	+	Multiple_Complex	38419280	38512392	8.18476	8.4031	8.79363	9.31314	8.83711	8.66447	8.70704	8.74658	9.02557	8.52858	7.74759	8.6115
TC1600010109.hg.1	102577425	ARHGAP23P1	Rho GTPase activating protein 23 pseudogene 1 [Source:HGNC Symbol;Acc:HGNC:45039]	chr16	-	Multiple_Complex	33907419	33937167	6.2073	5.53347	7.08356	7.7846	6.78941	6.74406	6.8339	6.74927	6.51022	6.83645	6.47657	6.51164
TC0400008030.hg.1	83478	ARHGAP24	Rho GTPase activating protein 24	chr4	+	Multiple_Complex	85475114	86002670	6.1914	6.08013	6.29017	6.45594	6.28829	6.32268	5.7114	6.22124	5.26602	5.69439	5.00863	5.17389
TC0200007900.hg.1	9938	ARHGAP25	Rho GTPase activating protein 25	chr2	+	Multiple_Complex	68679601	68826833	5.15526	5.54479	5.02501	4.94501	5.20561	5.10722	5.30106	5.0756	4.87724	5.17396	5.25019	5.155
TC0500008941.hg.1	23092	ARHGAP26	Rho GTPase activating protein 26	chr5	+	Multiple_Complex	142770384	143229011	8.1479	8.31802	9.24906	8.6629	8.94329	8.87837	9.24144	9.02121	7.99003	7.82994	8.30654	8.60041
TC1700010888.hg.1	201176	ARHGAP27	Rho GTPase activating protein 27	chr17	-	Multiple_Complex	45393902	45434421	3.93224	4.25188	4.18312	4.42564	4.45304	3.67525	4.25137	4.17065	4.52207	4.31396	4.24678	4.11381
TC1800006571.hg.1	79822	ARHGAP28	Rho GTPase activating protein 28	chr18	+	Multiple_Complex	6729718	6915716	9.74002	9.19899	9.48491	9.65496	9.45159	9.05486	10.0356	9.83055	5.8435	6.6842	5.91751	5.79276
TC0100018454.hg.1	9411	ARHGAP29	Rho GTPase activating protein 29	chr1	-	Multiple_Complex	94168907	94237751	7.18851	6.78689	8.05293	7.28399	7.5216	7.24759	8.52418	8.11761	6.60445	6.15105	6.06759	5.9289
TC0100016156.hg.1	257106	ARHGAP30	Rho GTPase activating protein 30	chr1	-	Multiple_Complex	161046942	161069970	4.26042	4.31871	4.64352	4.88253	4.25151	4.31205	4.35159	4.53005	4.48195	4.23387	4.70018	4.60778
TC0300008467.hg.1	57514	ARHGAP31	Rho GTPase activating protein 31	chr3	+	Multiple_Complex	119294373	119420714	10.3726	10.4703	11.4695	11.2072	11.452	10.5163	11.1461	11.3427	8.89048	8.42887	7.8858	8.11759
TC1100012794.hg.1	9743	ARHGAP32	Rho GTPase activating protein 32	chr11	-	Multiple_Complex	128965060	129279324	9.95231	10.2779	10.2308	10.0881	10.2046	9.70814	9.98739	9.97099	10.8596	10.5649	10.6889	11.0288
TC1900007885.hg.1	115703	ARHGAP33	Rho GTPase activating protein 33	chr19	+	Multiple_Complex	35774532	35788822	6.3309	7.00781	6.71371	6.07789	7.04079	6.22315	6.73514	6.59491	6.84087	6.34774	6.65667	6.40162
TC0X00008415.hg.1	158763	ARHGAP36	Rho GTPase activating protein 36	chrX	+	Coding	131058242	131089885	4.40435	3.80497	4.53938	4.67626	4.3325	4.2579	4.45565	4.43028	4.25174	4.37067	4.22696	4.49055
TC0800012225.hg.1	80728	ARHGAP39	Rho GTPase activating protein 39	chr8	-	Multiple_Complex	144529179	144685812	5.8345	6.18315	6.00619	6.73852	6.14793	5.37675	5.8726	5.81381	6.72216	6.06556	5.7924	6.65496
TC0X00011414.hg.1	393	ARHGAP4	Rho GTPase activating protein 4	chrX	-	Multiple_Complex	153907367	153928419	5.62319	5.94733	5.60588	5.74413	5.5572	5.64861	5.32299	5.43223	6.13071	6.54694	6.34372	6.02209
TC2000007327.hg.1	343578	ARHGAP40	Rho GTPase activating protein 40	chr20	+	Multiple_Complex	38601888	38651239	5.73944	5.80263	5.72288	5.73307	5.23888	6.00118	5.4331	5.60435	5.45497	5.71767	5.57168	5.4449
TC1100008881.hg.1	143872	ARHGAP42	Rho GTPase activating protein 42	chr11	+	Multiple_Complex	100687653	100991937	8.64809	8.26066	7.45922	7.09904	7.8047	7.99625	9.53056	9.49406	7.58722	7.1046	7.3446	7.51134
TC0200014301.hg.1	100887075	ARHGAP42P1	Rho GTPase activating protein 42 pseudogene 1 [Source:HGNC Symbol;Acc:HGNC:43940]	chr2	-	Multiple_Complex	131328176	131330857	4.406	3.69769	4.47441	3.88398	4.33329	4.40248	4.16371	4.30255	4.33845	4.64059	4.38046	4.58612
TC0200009272.hg.1	100130693	ARHGAP42P2	Rho GTPase activating protein 42 pseudogene 2 [Source:HGNC Symbol;Acc:HGNC:43939]	chr2	+	Multiple_Complex	130006200	130009123	4.4234	5.09904	4.63873	4.61139	4.93233	4.70882	4.74894	4.76986	4.79878	4.75514	4.23959	4.44829
TC1400006481.hg.1	254398	ARHGAP42P4	Rho GTPase activating protein 42 pseudogene 4 [Source:HGNC Symbol;Acc:HGNC:43941]	chr14	+	Multiple_Complex	19688261	19691194	5.19109	3.99712	4.48671	4.15669	4.10197	4.4051	4.88651	4.53126	4.08042	4.46537	4.40512	4.23866
TC1400008532.hg.1	100128514	ARHGAP42P5	Rho GTPase activating protein 42 pseudogene 5 [Source:HGNC Symbol;Acc:HGNC:43942]	chr14	-	Multiple_Complex	18623852	18626787	6.2619	5.97189	5.96632	5.76079	6.18581	6.06259	6.12915	6.33874	5.82541	6.63055	5.68149	5.831
TC1700006911.hg.1	9912	ARHGAP44	Rho GTPase activating protein 44	chr17	+	Multiple_Complex	12789512	12991643	5.42858	5.43982	5.86451	5.88981	5.67001	5.28298	5.15125	5.34668	6.10142	6.35939	5.87018	6.62577
TC1400006851.hg.1	394	ARHGAP5	Rho GTPase activating protein 5	chr14	+	Multiple_Complex	32074315	32159728	10.3771	10.4873	11.1127	10.5144	10.8203	10.2177	10.9996	10.6009	9.94632	8.98076	10.1384	10.4337
TC0X00009069.hg.1	395	ARHGAP6	Rho GTPase activating protein 6	chrX	-	Multiple_Complex	11137543	11665701	5.42275	4.99174	5.68311	5.28104	5.31294	5.82229	5.52856	5.45297	5.55006	5.23145	5.74185	5.56932
TC2200009284.hg.1	23779	ARHGAP8	Rho GTPase activating protein 8	chr22	+	Multiple_Complex	44752558	44862788	4.95938	4.76349	5.18721	5.17229	4.91492	5.07772	4.859	4.82165	5.34424	5.01003	5.09087	5.24095
TC1200010967.hg.1	64333	ARHGAP9	Rho GTPase activating protein 9	chr12	-	Multiple_Complex	57472255	57488814	5.84739	6.18287	6.13546	6.71214	6.26974	6.65084	5.98553	6.11876	6.16703	6.44785	5.87821	5.95635
TC1700012076.hg.1	396	ARHGDIA	Rho GDP dissociation inhibitor (GDI) alpha	chr17	-	Multiple_Complex	81867719	81871406	13.888	13.9408	14.0821	14.1912	14.1591	13.5957	13.7302	13.6657	13.9374	13.9731	14.1362	14.3662
TC1200010024.hg.1	397	ARHGDIB	Rho GDP dissociation inhibitor (GDI) beta	chr12	-	Multiple_Complex	14942015	14961728	8.42429	8.89058	9.2637	10.3	9.47137	9.194	8.80405	8.74523	10.7294	11.6246	9.6703	10.1903
TC1600011316.hg.1	398	ARHGDIG	Rho GDP dissociation inhibitor (GDI) gamma	chr16	+	Multiple_Complex	280450	283010	5.262	4.67283	5.11024	5.2569	4.96028	5.13593	5.09921	5.14767	5.33907	5.21093	5.1907	4.9346
TC0800006482.hg.1	9639	ARHGEF10	Rho guanine nucleotide exchange factor 10	chr8	+	Multiple_Complex	1823976	1958641	9.61252	9.8031	10.2231	10.1005	10.0649	9.33544	9.93868	9.64257	9.93823	9.527	10.2277	10.4314
TC0100007117.hg.1	55160	ARHGEF10L	Rho guanine nucleotide exchange factor 10 like	chr1	+	Multiple_Complex	17539835	17697875	5.47409	5.95549	5.66742	5.73832	5.94094	5.79025	5.73297	6.385	5.60545	5.82003	5.9821	5.65258
TC0100016027.hg.1	9826	ARHGEF11	Rho guanine nucleotide exchange factor 11	chr1	-	Multiple_Complex	156934840	157045370	6.98146	6.90725	6.54651	6.96376	7.30895	6.55583	7.24183	7.4728	7.33253	7.16317	6.91574	6.86317
TC1100009287.hg.1	23365	ARHGEF12	Rho guanine nucleotide exchange factor (GEF) 12	chr11	+	Multiple_Complex	120336909	120489936	13.1174	13.2179	13.3674	13.4707	13.4295	13.3328	13.5454	13.5474	14.4945	14.3981	14.4082	14.4258
TC1700006810.hg.1	22899	ARHGEF15	Rho guanine nucleotide exchange factor 15	chr17	+	Multiple_Complex	8310238	8322516	4.26864	4.39033	4.1705	4.1269	4.39787	4.78915	4.61874	4.46375	4.5807	4.52019	4.35634	4.26471
TC0100006613.hg.1	27237	ARHGEF16	Rho guanine nucleotide exchange factor 16	chr1	+	Multiple_Complex	3454426	3481113	6.36963	6.10477	6.26427	6.79067	6.19344	5.96579	6.23573	5.82956	6.51498	6.53326	6.63272	7.18044
TC1100008382.hg.1	9828	ARHGEF17	Rho guanine nucleotide exchange factor 17	chr11	+	Multiple_Complex	73308260	73369380	7.30359	7.92029	6.88703	6.78011	7.02087	6.04215	7.85557	7.88167	8.1659	7.68782	8.07196	7.59156
TC1900011650.hg.1	23370	ARHGEF18	Rho/Rac guanine nucleotide exchange factor 18	chr19	+	Multiple_Complex	7395113	7472485	11.0997	11.3649	12.0795	12.239	11.8148	11.7662	11.619	11.6161	11.3706	11.5481	11.3439	11.4824
TC0100013034.hg.1	128272	ARHGEF19	Rho guanine nucleotide exchange factor 19	chr1	-	Multiple_Complex	16197854	16212609	6.7799	6.75346	6.57961	6.59471	6.14484	6.8129	6.5473	6.58239	6.863	6.67104	7.01775	7.06255
TC1200007892.hg.1	115557	ARHGEF25	Rho guanine nucleotide exchange factor 25	chr12	+	Multiple_Complex	57610180	57619379	10.0528	10.4789	10.1819	9.79884	10.2603	9.61551	10.1965	10.31	10.242	10.0006	9.77595	10.1358
TC0500007780.hg.1	64283	ARHGEF28	Rho guanine nucleotide exchange factor 28	chr5	+	Multiple_Complex	73626158	73941993	5.91097	6.09893	5.54382	5.68287	5.43938	6.20013	5.93279	5.25697	7.01055	7.12716	6.13701	6.28518
TC0300011259.hg.1	50650	ARHGEF3	Rho guanine nucleotide exchange factor 3	chr3	-	Multiple_Complex	56727418	57079329	4.18336	4.30424	4.51221	4.35302	4.64159	4.27475	4.61691	4.42485	4.80251	4.95775	4.72954	4.65382
TC0200016431.hg.1	100271715	ARHGEF33	Rho guanine nucleotide exchange factor 33	chr2	+	Multiple_Complex	38889880	38975449	5.44231	5.21195	5.70098	4.78846	5.0668	5.15086	5.0916	5.18632	5.36899	5.63994	5.29749	5.59092
TC0700012906.hg.1	445328	ARHGEF35	Rho guanine nucleotide exchange factor 35	chr7	-	Coding	144186083	144195698	6.22626	6.44049	7.18375	6.53308	6.42431	6.44017	6.19747	6.2556	8.5501	8.55666	8.26525	8.34595
TC0500013258.hg.1	389337	ARHGEF37	Rho guanine nucleotide exchange factor 37	chr5	+	Multiple_Complex	149581473	149634968	3.94581	4.05872	4.57569	4.2021	4.27494	4.46845	4.00807	3.95719	3.9273	3.86864	4.16463	4.30036
TC0400012829.hg.1	54848	ARHGEF38	Rho guanine nucleotide exchange factor 38	chr4	+	Multiple_Complex	105552620	105680913	6.27493	5.99149	6.41534	6.81131	5.96819	6.56548	6.44034	6.09226	6.06222	5.89171	6.15815	6.39741
TC0900009948.hg.1	84904	ARHGEF39	Rho guanine nucleotide exchange factor 39	chr9	-	Multiple_Complex	35658875	35675866	7.96635	8.475	7.36835	7.82296	7.74247	7.1762	7.74794	7.93122	7.68892	6.84693	8.36691	8.63218
TC0300007563.hg.1	100874200	ARHGEF3-AS1	ARHGEF3 antisense RNA 1	chr3	+	Multiple_Complex	56940040	56960854	3.42405	4.00584	3.96775	3.9742	3.88536	3.4696	3.77008	4.11574	4.22941	4.37644	4.19422	3.91771
TC0200016529.hg.1	50649	ARHGEF4	Rho guanine nucleotide exchange factor 4	chr2	+	Multiple_Complex	130915213	131047263	5.52708	5.26944	5.00678	5.42642	5.17091	5.69953	4.17287	4.38894	5.35369	6.03314	5.52734	5.88476
TC1400006551.hg.1	55701	ARHGEF40	Rho guanine nucleotide exchange factor (GEF) 40	chr14	+	Multiple_Complex	21070260	21090247	7.67385	7.74396	8.2843	8.60275	8.06077	7.8926	7.6027	7.9111	6.58266	6.66747	6.99042	6.96812
TC0700009536.hg.1	7984	ARHGEF5	Rho guanine nucleotide exchange factor 5	chr7	+	Multiple_Complex	144355288	144380632	7.23398	7.00682	7.28708	7.66761	7.33699	7.27964	7.39276	7.31052	9.06422	9.29223	8.60746	8.25791
TC0X00010933.hg.1	9459	ARHGEF6	Rac/Cdc42 guanine nucleotide exchange factor 6	chrX	-	Multiple_Complex	136665547	136782088	10.6521	10.7832	11.2891	11.4	10.979	10.6912	10.4424	10.3743	12.1326	13.0211	11.4477	11.5862
TC1300008044.hg.1	8874	ARHGEF7	Rho guanine nucleotide exchange factor 7	chr13	+	Multiple_Complex	111114559	111305737	11.5656	11.7736	10.8416	11.4499	11.567	10.9579	11.9756	11.8228	11.8589	11.7843	11.7903	12.4163
TC0100007477.hg.1	8289	ARID1A	AT rich interactive domain 1A (SWI-like)	chr1	+	Multiple_Complex	26696031	26782110	13.3612	13.5535	13.0014	12.8004	12.93	12.8386	13.6101	13.4469	14.036	13.7553	13.9691	13.9745
TC0600009961.hg.1	57492	ARID1B	AT rich interactive domain 1B (SWI1-like)	chr6	+	Multiple_Complex	156777374	157210779	10.4384	10.6437	10.7374	11.1691	10.79	10.2214	10.581	10.5007	10.1522	10.3398	9.73111	9.91317
TC1200007425.hg.1	196528	ARID2	AT rich interactive domain 2 (ARID, RFX-like)	chr12	+	Multiple_Complex	45729665	45908040	13.5776	13.5089	13.871	14.1891	13.6757	14.109	13.8854	13.6832	13.8728	13.9071	13.5854	13.8483
TC1900006499.hg.1	1820	ARID3A	AT rich interactive domain 3A (BRIGHT-like)	chr19	+	Multiple_Complex	925781	975934	11.2214	11.1451	11.4127	11.0459	11.4422	10.978	10.8766	10.7551	10.3798	10.2753	10.7445	10.8016
TC1500007851.hg.1	10620	ARID3B	AT rich interactive domain 3B (BRIGHT-like)	chr15	+	Multiple_Complex	74541177	74598131	6.5227	7.28038	6.8637	7.19389	6.90655	6.41024	6.77845	6.91621	7.16863	6.97907	7.64887	7.94672
TC0900009910.hg.1	138715	ARID3C	AT rich interactive domain 3C (BRIGHT-like)	chr9	-	Coding	34621379	34628107	4.24018	3.70175	4.04381	3.77839	4.07352	3.76988	3.94225	4.16943	3.93787	4.42205	3.89869	3.88848
TC1400007307.hg.1	5926	ARID4A	AT rich interactive domain 4A (RBP1-like)	chr14	+	Multiple_Complex	58298385	58373887	11.2949	11.3694	11.0957	11.0499	11.3451	11.2456	11.3339	11.2993	9.6778	9.93323	10.0841	10.0205
TC0100018568.hg.1	51742	ARID4B	AT rich interactive domain 4B (RBP1-like)	chr1	-	Multiple_Complex	235166895	235328219	11.3107	11.5746	11.4439	11.1557	11.5034	11.4531	11.44	11.2935	11.5921	11.7179	11.5247	11.5198
TC0200008507.hg.1	10865	ARID5A	AT rich interactive domain 5A (MRF1-like)	chr2	+	Multiple_Complex	96536727	96552638	7.22686	7.62953	7.43509	8.30221	7.69779	7.93298	7.95876	7.8244	7.9572	7.84204	8.49279	7.83249
TC1000007761.hg.1	84159	ARID5B	AT rich interactive domain 5B (MRF1-like)	chr10	+	Multiple_Complex	61901254	62096948	12.8227	12.7256	12.6559	12.5366	12.8048	12.3247	13.3824	12.976	12.0866	12.8323	12.4207	12.8713
TC1500007791.hg.1	25820	ARIH1	ariadne RBR E3 ubiquitin protein ligase 1; microRNA 630	chr15	+	Multiple_Complex	72474326	72602985	13.6393	13.8957	13.4799	13.5127	13.612	13.5976	14.1563	14.1052	13.8791	13.6995	13.7213	13.8183
TC0300007356.hg.1	10425	ARIH2	ariadne RBR E3 ubiquitin protein ligase 2	chr3	+	Multiple_Complex	48918821	48986382	8.19855	8.60061	8.66666	8.46649	8.34806	8.2629	8.39821	8.49744	8.5684	7.60794	8.04552	8.39351
TC0300011039.hg.1	646450	ARIH2OS	ariadne homolog 2 opposite strand	chr3	-	Coding	48917788	48919385	4.74962	4.92057	4.80014	5.2598	4.87481	4.96035	4.94014	4.7846	5.11343	5.46959	4.97241	4.95292
TC1200011699.hg.1	400	ARL1	ADP-ribosylation factor like GTPase 1	chr12	-	Multiple_Complex	101393120	101407820	11.6037	12.0936	12.543	12.4198	12.6363	12.4692	12.832	12.6161	11.9062	12.205	11.5401	12.0633
TC0500009585.hg.1	285598	ARL10	ADP-ribosylation factor like GTPase 10	chr5	+	Multiple_Complex	176365468	176401865	7.98423	8.25503	7.8583	8.05592	7.98978	8.57631	8.20629	8.0857	9.18607	8.8437	9.1227	8.97747
TC1300007171.hg.1	115761	ARL11	ADP-ribosylation factor like GTPase 11	chr13	+	Multiple_Complex	49628299	49633872	4.30779	4.02235	4.44859	4.69322	4.72702	4.71157	4.25041	4.57121	4.64832	4.71159	4.40902	4.61909
TC0X00007930.hg.1	392509	ARL13A	ADP-ribosylation factor like GTPase 13A	chrX	+	Multiple_Complex	100936530	100990831	5.57363	5.3336	5.4664	5.77132	5.10386	4.91598	5.33008	5.0479	5.03143	5.64558	5.76491	5.69215
TC0300008046.hg.1	200894	ARL13B	ADP-ribosylation factor like GTPase 13B	chr3	+	Multiple_Complex	93980139	94055678	10.5056	10.5518	11.3311	11.2524	11.1875	10.7897	10.8546	10.784	11.0965	10.795	10.5744	10.6692
TC0300009350.hg.1	80117	ARL14	ADP-ribosylation factor like GTPase 14	chr3	+	Coding	160677159	160678452	4.74765	4.62207	4.71736	5.06731	5.24561	5.2601	4.91746	4.94473	4.68514	4.86578	5.39228	5.52622
TC1100007168.hg.1	120534	ARL14EP	ADP-ribosylation factor like GTPase 14 effector protein	chr11	+	Multiple_Complex	30323051	30338431	11.4239	11.2654	11.7864	11.4232	11.4495	11.4613	11.7408	11.4712	11.6371	11.1289	10.9559	11.687
TC0500013216.hg.1	644100	ARL14EPL	ADP-ribosylation factor like GTPase 14 effector protein like	chr5	+	Multiple_Complex	116051466	116060118	3.5289	3.29429	3.63722	3.88858	3.43997	3.88594	3.70327	3.49478	3.34596	3.34076	3.38086	3.70374
TC0500010731.hg.1	54622	ARL15	ADP-ribosylation factor like GTPase 15	chr5	-	Multiple_Complex	53883945	54310582	10.1079	10.1037	9.74376	9.32382	10.5152	9.4346	10.1673	10.1221	10.4842	10.2847	9.63538	9.96158
TC1700012058.hg.1	339231	ARL16	ADP-ribosylation factor like GTPase 16	chr17	-	Multiple_Complex	81681174	81683924	11.8003	11.6863	12.1498	12.277	12.0786	11.973	11.6812	11.7116	12.0877	11.937	11.9605	12.1472
TC1700010914.hg.1	100506084	ARL17B	ADP-ribosylation factor like GTPase 17B	chr17	-	Multiple_Complex	46274784	46361797	13.1044	13.3423	13.2133	13.5264	13.1735	12.755	13.1721	13.2651	11.9102	11.97	12.0518	12.4096
TC1100013037.hg.1	402	ARL2	ADP-ribosylation factor like GTPase 2	chr11	+	Multiple_Complex	65014113	65022185	13.216	13.5425	13.5947	14.0026	13.5765	12.6719	13.4124	13.6201	13.5156	13.4432	13.3214	12.6106
TC1600007992.hg.1	23568	ARL2BP	ADP-ribosylation factor like GTPase 2 binding protein	chr16	+	Multiple_Complex	57245098	57253635	11.7453	11.9213	11.3545	11.6946	11.8867	11.5741	11.8937	12.1113	11.5486	11.2481	11.5963	11.645
TC0500008595.hg.1	100130265	ARL2BPP4	ADP ribosylation factor like GTPase 2 binding protein pseudogene 4 [Source:HGNC Symbol;Acc:HGNC:39448]	chr5	+	Multiple_Complex	130529419	130529889	4.41169	5.12493	4.66448	4.98084	5.39648	4.3657	4.58589	5.07973	5.22786	4.57319	4.52998	4.64003
TC0500009313.hg.1	100874420	ARL2BPP5	ADP ribosylation factor like GTPase 2 binding protein pseudogene 5 [Source:HGNC Symbol;Acc:HGNC:39449]	chr5	+	Multiple_Complex	162761833	162762313	4.61048	4.51189	4.25972	4.34874	4.24679	4.7001	3.75194	3.4718	4.29473	4.41345	4.74813	4.23499
TC0500009555.hg.1	100874421	ARL2BPP6	ADP ribosylation factor like GTPase 2 binding protein pseudogene 6 [Source:HGNC Symbol;Acc:HGNC:39450]	chr5	+	Multiple_Complex	175290731	175291252	4.92248	4.69965	4.89809	5.19484	5.96276	4.86413	5.66799	5.41356	5.43867	5.75472	5.51166	5.38447
TC0900011043.hg.1	100131629	ARL2BPP7	ADP ribosylation factor like GTPase 2 binding protein pseudogene 7 [Source:HGNC Symbol;Acc:HGNC:39451]	chr9	-	Multiple_Complex	102055252	102055741	6.32555	5.5596	5.39013	5.2852	5.98447	6.03662	5.99055	6.33918	6.22474	5.9549	5.35961	5.85794
TC1700011170.hg.1	100131784	ARL2BPP8	ADP-ribosylation factor like GTPase 2 binding protein pseudogene 8	chr17	-	Multiple_Complex	54754165	54754649	6.44707	7.04433	6.85165	6.68303	7.39402	7.12279	6.90692	7.28556	6.60931	6.58638	6.52846	6.13636
TC1100013039.hg.1	100528018	ARL2-SNX15	ARL2-SNX15 readthrough (NMD candidate)	chr11	+	Multiple_Complex	65014113	65040572	8.20862	8.43038	8.41547	8.53649	8.32201	8.10011	8.37354	8.66365	8.4583	7.63683	7.80109	8.29156
TC1000011690.hg.1	403	ARL3	ADP-ribosylation factor like GTPase 3	chr10	-	Multiple_Complex	102673727	102714433	11.9474	12.0837	12.3083	12.3215	12.1356	11.9704	11.6826	11.928	13.1339	13.5759	13.3856	13.6282
TC0700006737.hg.1	10124	ARL4A	ADP-ribosylation factor like GTPase 4A	chr7	+	Coding	12686827	12690934	8.41549	8.25976	9.07606	8.3916	8.75937	8.77414	8.5211	8.30815	7.37812	6.86531	7.07164	6.99882
TC1000007746.hg.1	387684	ARL4AP1	ADP-ribosylation factor like GTPase 4A pseudogene 1	chr10	+	Multiple_Complex	60684505	60685209	5.69942	5.80039	6.05667	6.0273	6.2588	5.56391	5.48421	5.7483	5.55439	4.60111	4.091	5.02611
TC0400007333.hg.1	152709	ARL4AP2	ADP ribosylation factor like GTPase 4A pseudogene 2 [Source:HGNC Symbol;Acc:HGNC:32379]	chr4	+	Multiple_Complex	40786110	40786710	6.47183	5.63063	6.20387	6.25142	6.21401	6.1638	6.03513	6.23124	5.68225	5.94619	5.93775	5.56869
TC0200016115.hg.1	10123	ARL4C	ADP-ribosylation factor like GTPase 4C	chr2	-	Multiple_Complex	234493041	234497053	7.26644	7.34771	7.1847	7.27984	7.0306	7.20537	7.76066	7.4561	7.09716	6.41814	6.55919	7.13328
TC1700007949.hg.1	379	ARL4D	ADP-ribosylation factor like GTPase 4D	chr17	+	Coding	43398959	43401137	6.50942	7.35627	7.41597	7.50871	7.32763	6.59501	7.20896	6.83215	7.19232	6.43348	7.01633	7.49832
TC0200016740.hg.1	26225	ARL5A	ADP-ribosylation factor like GTPase 5A	chr2	-	Multiple_Complex	151798802	151828495	11.7281	11.9778	11.2777	11.5821	11.3269	11.013	12.3285	11.9993	12.7691	12.7149	12.6145	12.513
TC0X00010630.hg.1	641382	ARL5AP1	ADP ribosylation factor like GTPase 5A pseudogene 1 [Source:HGNC Symbol;Acc:HGNC:43933]	chrX	-	Multiple_Complex	119186442	119186829	5.87099	5.50924	5.73938	5.67701	5.76868	5.04757	6.11674	5.56182	6.49583	6.19825	6.37685	6.09985
TC1000011583.hg.1	641380	ARL5AP2	ADP ribosylation factor like GTPase 5A pseudogene 2 [Source:HGNC Symbol;Acc:HGNC:43937]	chr10	-	Multiple_Complex	99013103	99013952	5.95905	6.40579	5.54232	5.87537	5.80044	6.59716	6.84863	6.80465	6.92592	6.35655	6.95188	6.9364
TC0100014529.hg.1	106480778	ARL5AP3	ADP ribosylation factor like GTPase 5A pseudogene 3 [Source:HGNC Symbol;Acc:HGNC:43935]	chr1	-	Multiple_Complex	68049360	68049745	5.83239	5.64287	5.62781	5.31735	5.18749	5.82415	5.79977	5.86876	7.09798	6.28721	6.66247	6.59288
TC2200006902.hg.1	641379	ARL5AP4	ADP ribosylation factor like GTPase 5A pseudogene 4 [Source:HGNC Symbol;Acc:HGNC:43936]	chr22	+	Multiple_Complex	24686168	24686679	7.33591	7.39911	7.35933	6.95606	7.199	6.8219	7.75193	7.92464	7.90827	7.55667	7.85442	7.18458
TC1000006924.hg.1	221079	ARL5B	ADP-ribosylation factor like GTPase 5B	chr10	+	Multiple_Complex	18659384	18681639	12.3658	12.4762	12.9643	12.7506	12.5423	12.5403	12.551	12.3495	13.5117	13.2093	13.8427	13.8843
TC1700010562.hg.1	390790	ARL5C	ADP-ribosylation factor like GTPase 5C	chr17	-	Multiple_Complex	39156894	39167849	5.24207	5.60242	5.88047	6.26045	5.65331	5.43114	5.86455	5.74498	5.74644	5.27867	5.63519	5.93517
TC0300008086.hg.1	84100	ARL6	ADP-ribosylation factor like GTPase 6	chr3	+	Multiple_Complex	97764521	97801242	8.56285	9.03459	9.05735	9.59761	9.54172	9.22685	9.89083	9.48758	9.22085	8.82306	8.76677	9.33366
TC1600011494.hg.1	23204	ARL6IP1	ADP-ribosylation factor like GTPase 6 interacting protein 1	chr16	-	Multiple_Complex	18791667	18801678	14.8247	14.7998	14.8191	14.8621	14.8379	14.5966	14.9902	14.8852	14.4693	13.8288	15.1733	15.3611
TC1400008643.hg.1	100288702	ARL6IP1P1	ADP ribosylation factor like GTPase 6 interacting protein 1 pseudogene 1 [Source:HGNC Symbol;Acc:HGNC:23178]	chr14	-	Multiple_Complex	21649728	21650337	5.51618	5.70063	6.26276	5.99877	5.73489	5.77134	5.88491	5.14526	5.48479	5.11268	5.02101	5.00348
TC1000007303.hg.1	646348	ARL6IP1P2	ADP ribosylation factor like GTPase 6 interacting protein 1 pseudogene 2 [Source:HGNC Symbol;Acc:HGNC:44971]	chr10	+	Multiple_Complex	36995023	36995585	10.1307	9.74188	10.3894	10.0577	10.2576	9.9739	10.2278	10.3584	9.79104	9.62447	10.6939	10.5069
TC1200012721.hg.1	51329	ARL6IP4	ADP-ribosylation factor like GTPase 6 interacting protein 4	chr12	+	Multiple_Complex	122980060	122982914	10.9718	11.0622	12.0585	12.061	11.8142	11.3245	11.633	11.3881	12.667	12.5568	12.0417	12.2569
TC0300007745.hg.1	10550	ARL6IP5	ADP-ribosylation factor like GTPase 6 interacting protein 5	chr3	+	Multiple_Complex	69084939	69106088	12.8119	12.8367	13.202	13.0138	13.2271	13.0423	13.0013	13.0007	11.5942	12.3015	11.3968	11.5858
TC0200009687.hg.1	151188	ARL6IP6	ADP-ribosylation factor like GTPase 6 interacting protein 6	chr2	+	Multiple_Complex	152717893	152761253	11.6686	11.7303	10.7468	10.7813	11.0035	10.6103	11.9994	11.7513	12.6229	11.7288	12.5103	12.606
TC0100016944.hg.1	127829	ARL8A	ADP-ribosylation factor like GTPase 8A	chr1	-	Multiple_Complex	202133404	202144743	9.36505	9.9111	9.94977	9.86139	9.68363	9.42548	9.45212	9.32811	10.8177	11.0605	11.0057	11.2812
TC0300006489.hg.1	55207	ARL8B	ADP-ribosylation factor like GTPase 8B	chr3	+	Multiple_Complex	5122220	5180916	10.2943	10.3832	10.9792	11.2586	10.9174	10.6174	10.4923	10.3811	11.1802	11.4885	10.6661	11.062
TC0400007596.hg.1	132946	ARL9	ADP-ribosylation factor like GTPase 9	chr4	+	Coding	56505209	56524448	5.93315	4.95686	5.04363	5.07352	4.55384	5.81074	5.46482	5.08313	5.81311	5.5659	6.19856	6.40209
TC0800010663.hg.1	55156	ARMC1	armadillo repeat containing 1	chr8	-	Multiple_Complex	65602456	65634217	13.1631	13.3833	13.7009	13.8428	13.7129	13.5827	13.5107	13.4802	13.1496	13.1265	13.1035	13.4462
TC0700008662.hg.1	83787	ARMC10	armadillo repeat containing 10	chr7	+	Multiple_Complex	103074881	103099764	12.2544	12.3552	13.1188	13.527	13.085	12.6895	12.3008	12.2236	11.5255	11.5925	11.0084	11.4522
TC0300011766.hg.1	389137	ARMC10P1	armadillo repeat containing 10 pseudogene 1 [Source:HGNC Symbol;Acc:HGNC:43646]	chr3	-	Multiple_Complex	94505551	94507620	10.875	10.8594	11.8758	12.1454	11.602	11.3704	10.6893	11.0011	10.2872	10.6603	10.1046	10.1856
TC0600007817.hg.1	221481	ARMC12	armadillo repeat containing 12	chr6	+	Coding	35737032	35749079	8.911	8.53412	8.33794	7.94848	7.72801	8.72481	8.32474	8.35558	8.54927	8.08654	8.43444	9.10401
TC0600009076.hg.1	84071	ARMC2	armadillo repeat containing 2	chr6	+	Multiple_Complex	108848416	108974472	9.34431	9.29318	8.99729	8.75759	9.26172	9.15133	9.18365	9.09814	9.68449	9.14077	9.5187	9.89329
TC1000007007.hg.1	219681	ARMC3	armadillo repeat containing 3	chr10	+	Multiple_Complex	22928024	23038523	6.6857	6.41903	6.18764	6.36212	6.61116	6.69104	6.38486	6.41537	6.68997	6.28441	6.46008	7.22137
TC1000010135.hg.1	55130	ARMC4	armadillo repeat containing 4	chr10	-	Multiple_Complex	27812164	27999055	7.50286	7.74652	7.90315	8.17897	7.96424	7.42827	8.2936	8.01221	7.50787	6.57945	7.08977	7.52168
TC1000007096.hg.1	101060171	ARMC4P1	armadillo repeat containing 4 pseudogene 1 [Source:HGNC Symbol;Acc:HGNC:44937]	chr10	+	Multiple_Complex	27258762	27288824	6.38047	6.69703	6.48067	6.10704	6.13536	5.90048	7.02539	6.81663	6.25464	5.85639	5.6561	5.88946
TC1600007536.hg.1	79798	ARMC5	armadillo repeat containing 5	chr16	+	Multiple_Complex	31458080	31467167	5.93586	5.90238	6.22906	6.25299	6.06268	6.18197	6.03785	6.22991	6.1247	6.53239	6.42704	6.70271
TC1900007418.hg.1	93436	ARMC6	armadillo repeat containing 6	chr19	+	Multiple_Complex	19033575	19060311	9.85242	10.3602	10.9944	11.6972	11.3023	10.3398	10.6633	10.677	10.0235	9.6425	9.75865	9.75488
TC1700008888.hg.1	79637	ARMC7	armadillo repeat containing 7	chr17	+	Multiple_Complex	75109952	75130265	8.27022	8.23441	8.28347	8.51584	8.04462	8.30117	8.4243	8.39113	8.15629	8.08361	7.9155	8.3769
TC0300008940.hg.1	25852	ARMC8	armadillo repeat containing 8	chr3	+	Multiple_Complex	138187248	138298389	13.4456	13.6485	14.0305	13.7097	13.9857	13.885	13.9074	13.9439	13.28	12.8986	12.8813	12.9232
TC0200011054.hg.1	80210	ARMC9	armadillo repeat containing 9	chr2	+	Multiple_Complex	231198546	231375879	6.95522	7.8529	6.84135	7.41296	7.26983	6.41618	7.41096	7.48269	9.11937	9.3001	8.86591	8.87722
TC0X00007949.hg.1	51309	ARMCX1	armadillo repeat containing, X-linked 1	chrX	+	Coding	101550531	101554700	6.44036	6.48969	5.85022	6.3899	5.95753	6.11287	6.29805	5.78744	7.4646	8.15002	6.84473	7.36101
TC0X00010369.hg.1	9823	ARMCX2	armadillo repeat containing, X-linked 2	chrX	-	Multiple_Complex	101655281	101659891	6.7823	6.46351	6.17972	6.24474	6.90678	6.39283	6.79132	6.08624	10.0597	9.71829	9.52025	9.77794
TC0X00007951.hg.1	51566	ARMCX3	armadillo repeat containing, X-linked 3	chrX	+	Multiple_Complex	101622797	101627843	9.63715	10.1612	10.5688	10.4612	10.6252	10.2919	10.6578	10.4481	10.5644	10.2425	8.88704	9.67881
TC0X00007946.hg.1	100131755	ARMCX4	armadillo repeat containing, X-linked 4	chrX	+	Multiple_Complex	101418224	101535988	6.00872	5.42088	5.09627	5.04549	5.0101	5.92826	5.25851	4.93698	7.76122	7.61747	7.36038	7.13006
TC0X00011312.hg.1	64860	ARMCX5	armadillo repeat containing, X-linked 5	chrX	+	Multiple_Complex	102599168	102650145	10.1809	10.4446	11.0004	10.8252	10.9998	10.5374	10.5638	10.514	10.0497	9.96073	10.072	10.3666
TC0X00011311.hg.1	100528062	ARMCX5-GPRASP2	ARMCX5-GPRASP2 readthrough	chrX	+	Multiple_Complex	102599348	102717733	9.68939	10.1937	10.2974	10.5055	10.3737	9.99676	10.1549	10.161	9.76389	10.076	9.57753	9.74194
TC0X00010366.hg.1	54470	ARMCX6	armadillo repeat containing, X-linked 6	chrX	-	Multiple_Complex	101615118	101618001	8.75599	9.08221	8.84433	9.3711	9.13702	8.58385	9.79487	9.72746	9.05581	9.42182	8.13411	8.50927
TC0X00007950.hg.1	653354	ARMCX7P	armadillo repeat containing, X-linked 7, pseudogene [Source:HGNC Symbol;Acc:HGNC:49917]	chrX	+	Multiple_Complex	101597510	101598671	9.21278	9.72901	9.40147	9.99237	9.85698	9.38337	10.1762	10.1415	9.66258	10.1107	9.01868	8.95443
TC1000009151.hg.1	387715	ARMS2	age-related maculopathy susceptibility 2	chr10	+	Coding	122454653	122457352	4.76734	5.11937	5.02651	5.12508	4.9498	5.21395	5.16253	5.10454	4.90879	5.23106	4.9591	4.97865
TC0600009868.hg.1	79624	ARMT1	acidic residue methyltransferase 1	chr6	+	Multiple_Complex	151452258	151470101	12.2539	12.3317	12.1082	11.9794	12.2935	11.4261	12.1962	12.1298	11.0073	11.0648	10.8633	10.2981
TC0100015756.hg.1	405	ARNT	aryl hydrocarbon receptor nuclear translocator	chr1	-	Multiple_Complex	150809705	150876768	13.7507	13.9763	13.2118	13.0964	13.4044	13.3941	13.6543	13.739	13.3889	13.527	13.7012	13.8589
TC1500008038.hg.1	9915	ARNT2	aryl-hydrocarbon receptor nuclear translocator 2; microRNA 5572	chr15	+	Multiple_Complex	80404350	80597937	6.26157	5.94801	5.62562	6.31513	5.48221	6.57106	5.94766	6.34226	8.16492	7.44318	8.01839	8.40125
TC1100006899.hg.1	406	ARNTL	aryl hydrocarbon receptor nuclear translocator-like	chr11	+	Multiple_Complex	13276652	13387266	8.10757	8.17129	8.55882	8.4489	8.83808	8.16657	8.03778	8.21933	7.29622	7.35344	7.40565	7.06354
TC1200007147.hg.1	56938	ARNTL2	aryl hydrocarbon receptor nuclear translocator-like 2	chr12	+	Multiple_Complex	27332854	27425813	8.44555	8.83203	9.62183	9.40778	9.59024	8.54527	9.32966	9.63278	9.46914	8.86491	9.33213	9.07998
TC0700013419.hg.1	10552	ARPC1A	actin related protein 2/3 complex subunit 1A	chr7	+	Multiple_Complex	99325873	99366262	14.8339	14.8593	15.1632	14.9698	15.1484	15.163	15.0668	14.9444	13.9343	13.8773	13.6208	13.9293
TC0700013420.hg.1	10095	ARPC1B	actin related protein 2/3 complex subunit 1B	chr7	+	Multiple_Complex	99374249	99394801	10.5857	10.588	11.0017	10.5795	11.1497	9.88821	10.5916	10.5656	7.61248	7.51541	7.71908	7.33179
TC0200010788.hg.1	10109	ARPC2	actin related protein 2/3 complex subunit 2	chr2	+	Multiple_Complex	218217094	218254356	15.2176	15.1855	14.8015	14.9568	14.7637	14.6941	15.3507	15.0945	14.6356	14.5448	14.6128	14.711
TC0300013786.hg.1	10093	ARPC4	actin related protein 2/3 complex subunit 4	chr3	+	Multiple_Complex	9792495	9807726	11.7315	11.5605	12.182	12.6157	11.9944	11.8975	12.2031	11.9498	12.6634	12.612	11.9606	12.5069
TC0300013788.hg.1	100526693	ARPC4-TTLL3	ARPC4-TTLL3 readthrough	chr3	+	Coding	9792548	9836356	8.69186	9.18925	9.21907	9.62623	9.25428	8.67394	9.06071	9.08138	9.41274	9.27392	9.0031	9.04451
TC0100016658.hg.1	10092	ARPC5	actin related protein 2/3 complex subunit 5	chr1	-	Multiple_Complex	183620846	183635941	15.1271	15.0925	15.3726	15.164	15.5882	15.2195	15.3614	15.2688	14.2931	14.1715	13.862	14.1177
TC0900008742.hg.1	81873	ARPC5L	actin related protein 2/3 complex subunit 5-like	chr9	+	Multiple_Complex	124862130	124877733	9.40469	9.38915	8.88487	8.97259	8.72215	8.91074	9.47669	9.38127	10.4227	10.2487	9.62624	9.80933
TC1500010925.hg.1	348110	ARPIN	actin-related protein 2/3 complex inhibitor	chr15	-	Multiple_Complex	89895006	89912990	7.43646	7.5656	6.98587	7.27441	6.92723	7.22925	6.64319	6.74535	8.31745	8.28555	8.30743	8.39472
TC1500009458.hg.1	10776	ARPP19	cAMP-regulated phosphoprotein 19kDa	chr15	-	Multiple_Complex	52547045	52569883	14.6902	14.5956	14.745	14.7217	14.8526	14.7086	15.0318	14.873	14.1424	14.0382	14.0413	14.2694
TC0X00007535.hg.1	407	ARR3	arrestin 3, retinal (X-arrestin)	chrX	+	Multiple_Complex	70268305	70281840	5.65411	5.95842	5.999	6.47029	6.71199	5.60788	6.06535	6.05383	6.1523	6.09592	5.84436	5.7038
TC1100011643.hg.1	408	ARRB1	arrestin, beta 1	chr11	-	Multiple_Complex	75260122	75351831	12.1908	12.3293	11.8707	12.3614	12.2043	11.4447	12.1183	12.2096	11.4223	11.7435	11.0784	10.6963
TC1700006638.hg.1	409	ARRB2	arrestin, beta 2	chr17	+	Multiple_Complex	4710489	4721500	13.0217	13.4556	13.0941	13.2304	13.3797	13.3811	13.3347	13.3185	12.4222	12.3248	12.7215	13.1386
TC0900009307.hg.1	92714	ARRDC1	arrestin domain containing 1	chr9	+	Multiple_Complex	137605644	137616205	10.5432	10.2873	10.2937	10.5365	10.2052	10.2782	10.3824	10.5115	10.6257	10.7398	10.2491	10.4316
TC0900012080.hg.1	85026	ARRDC1-AS1	ARRDC1 antisense RNA 1	chr9	-	Multiple_Complex	137615332	137618906	10.9758	10.6933	9.86149	10.0269	10.0538	9.77873	10.4339	10.3868	10.4552	10.7856	10.3844	10.6182
TC1900007358.hg.1	27106	ARRDC2	arrestin domain containing 2	chr19	+	Multiple_Complex	18001132	18014102	6.54522	6.50535	6.59913	6.67475	6.67417	6.39919	6.6342	6.47243	6.102	5.6793	5.30221	6.08249
TC0500011448.hg.1	57561	ARRDC3	arrestin domain containing 3	chr5	-	Multiple_Complex	91368724	91383359	12.2804	12.7303	12.0488	11.6064	13.0801	13.1495	12.669	12.6435	11.3944	11.7637	9.47146	10.0428
TC0500008065.hg.1	100129716	ARRDC3-AS1	ARRDC3 antisense RNA 1	chr5	+	Multiple_Complex	91380347	91439085	7.31382	6.85118	6.51124	5.36367	6.6267	5.79871	6.77446	6.3357	7.06353	7.42342	6.74509	7.02602
TC1500008470.hg.1	91947	ARRDC4	arrestin domain containing 4	chr15	+	Coding	97960698	97973838	7.86038	8.44635	8.99428	7.76446	8.73304	8.57134	8.31269	8.35005	7.78739	7.99896	7.53999	7.18516
TC1900009371.hg.1	645432	ARRDC5	arrestin domain containing 5	chr19	-	Coding	4890437	4902867	4.85265	5.01779	5.00771	5.24713	5.00346	5.69839	5.10735	5.0859	4.75331	4.75666	5.27487	5.267
TC2200009170.hg.1	410	ARSA	arylsulfatase A	chr22	-	Multiple_Complex	50622754	50628173	5.3113	5.58083	5.04816	5.26511	5.13889	4.77241	5.29735	5.06959	5.31091	5.44839	5.49282	5.39655
TC0500011228.hg.1	411	ARSB	arylsulfatase B	chr5	-	Multiple_Complex	78777209	78986534	10.6782	11.1398	10.0369	10.8075	11.0081	10.1473	11.3412	11.4931	10.4886	10.8366	10.6028	10.1224
TC0X00011338.hg.1	414	ARSD	arylsulfatase D	chrX	-	Multiple_Complex	2903970	2929375	4.04838	4.16284	4.30669	4.35763	4.19326	4.0459	4.29248	4.23412	6.31561	5.76873	5.94804	6.14708
TC0Y00006626.hg.1	10034	ARSDP1	arylsulfatase D pseudogene 1 [Source:HGNC Symbol;Acc:HGNC:718]	chrY	+	Multiple_Complex	12354096	12387328	4.71504	4.73997	4.93176	5.1999	4.50766	4.58287	4.52529	5.24202	4.89464	4.99919	5.32696	5.06765
TC0X00011339.hg.1	415	ARSE	arylsulfatase E (chondrodysplasia punctata 1)	chrX	-	Multiple_Complex	2934632	2968310	4.77037	4.23809	3.98169	4.33555	4.47202	4.12483	4.49904	4.38794	4.49744	4.6833	4.12304	4.56212
TC0Y00006625.hg.1	10033	ARSEP1	arylsulfatase E pseudogene 1 [Source:HGNC Symbol;Acc:HGNC:720]	chrY	+	Multiple_Complex	12339813	12347495	4.41273	4.4353	4.34437	4.39436	4.29893	4.8545	4.50415	4.68213	4.84406	4.85279	4.8484	4.80184
TC0X00006489.hg.1	416	ARSF	arylsulfatase F	chrX	+	Coding	3040234	3112729	5.28019	5.31715	5.42784	5.48478	4.96631	6.15041	4.88605	5.18667	5.20938	5.36298	5.45445	5.23117
TC1700012295.hg.1	22901	ARSG	arylsulfatase G	chr17	+	Multiple_Complex	68259182	68422731	6.20499	6.63034	6.38012	6.91706	5.91879	5.73913	6.79656	6.60585	5.01133	5.10052	4.84385	5.53058
TC0X00006488.hg.1	347527	ARSH	arylsulfatase family, member H	chrX	+	Multiple_Complex	3006613	3033778	5.15438	5.76284	5.75552	6.02824	5.87755	5.55149	5.64228	6.18465	5.85329	5.4842	6.08309	5.47545
TC0500012467.hg.1	340075	ARSI	arylsulfatase family, member I	chr5	-	Multiple_Complex	150296343	150339307	4.57542	5.64834	5.16401	5.58494	4.81205	5.72471	5.39399	5.26312	5.43789	5.65293	5.26254	5.8894
TC0400011650.hg.1	79642	ARSJ	arylsulfatase family, member J	chr4	-	Multiple_Complex	113900284	113979727	5.84993	5.48672	6.00445	5.71954	5.95516	5.37177	5.44824	5.47539	5.21167	5.36673	5.32563	5.38615
TC0500008121.hg.1	153642	ARSK	arylsulfatase family, member K	chr5	+	Multiple_Complex	95555074	95605102	8.90591	9.06871	8.85533	8.66	9.16875	9.30445	8.84185	9.08576	8.40856	8.92581	8.1052	8.16354
TC1100006629.hg.1	417	ART1	ADP-ribosyltransferase 1	chr11	+	Multiple_Complex	3645128	3664416	6.28495	7.06153	6.51191	7.46425	6.843	7.58115	6.20513	6.66153	6.60633	6.88511	7.52548	6.64227
TC1100008351.hg.1	106481723	ART2BP	ADP-ribosyltransferase 2B, pseudogene [Source:HGNC Symbol;Acc:HGNC:51489]	chr11	+	Multiple_Complex	72478221	72479237	4.67501	4.35592	4.69961	4.9103	4.22826	4.49974	5.06192	4.82229	4.70525	4.73496	4.60683	4.46217
TC1100008352.hg.1	418	ART2P	ADP-ribosyltransferase 2, pseudogene [Source:HGNC Symbol;Acc:HGNC:724]	chr11	+	Multiple_Complex	72519986	72521733	5.68242	4.71397	5.3001	5.48802	5.09079	4.9919	4.6239	5.58307	4.44611	5.02834	5.58814	5.38818
TC0400007891.hg.1	419	ART3	ADP-ribosyltransferase 3	chr4	+	Multiple_Complex	76011180	76112802	5.57592	5.69345	6.99473	7.03326	6.52857	6.4286	5.8027	5.54268	5.16869	5.13676	5.36043	5.03236
TC1200010019.hg.1	420	ART4	ADP-ribosyltransferase 4 (Dombrock blood group)	chr12	-	Multiple_Complex	14825569	14843495	4.75549	4.63166	4.77004	5.07123	5.30578	4.83894	4.81606	4.8786	4.49595	4.40314	4.67691	5.06895
TC1100009855.hg.1	116969	ART5	ADP-ribosyltransferase 5	chr11	-	Multiple_Complex	3638503	3642316	5.9581	5.20743	4.95223	5.51985	5.50167	5.77613	5.13509	4.8525	5.46239	5.09143	5.35528	5.80871
TC0100008078.hg.1	9048	ARTN	artemin	chr1	+	Multiple_Complex	43933320	43937241	4.9512	4.83109	4.66122	5.13338	5.28642	5.12158	4.77129	5.15205	4.85314	4.64862	4.82885	4.94669
TC0100011953.hg.1	64801	ARV1	ARV1 homolog, fatty acid homeostasis modulator	chr1	+	Multiple_Complex	230978981	231000733	14.1547	14.2571	14.4395	14.8043	14.4571	14.1103	14.2515	13.9834	13.7515	14.2667	13.0597	13.3666
TC2200008007.hg.1	421	ARVCF	armadillo repeat gene deleted in velocardiofacial syndrome	chr22	-	Multiple_Complex	19969879	20016808	5.05923	5.4636	5.57519	5.74301	5.27335	5.39553	5.55982	5.45972	5.62946	5.27573	6.05212	5.50665
TC0X00009271.hg.1	170302	ARX	aristaless related homeobox	chrX	-	Coding	25003694	25015948	6.2176	5.50775	5.85229	6.37161	6.20956	6.41043	6.23064	5.96516	6.49595	6.09665	6.33255	6.44158
TC1000012496.hg.1	57412	AS3MT	arsenite methyltransferase	chr10	+	Multiple_Complex	102869453	102901899	10.3939	10.437	10.07	9.72081	10.252	10.0183	10.2342	9.96978	11.174	10.9096	10.9937	11.0107
TC0800009752.hg.1	427	ASAH1	N-acylsphingosine amidohydrolase (acid ceramidase) 1	chr8	-	Multiple_Complex	18056416	18084998	10.1027	10.5801	10.537	10.3088	10.467	10.2606	9.88206	10.1507	12.0091	11.9037	12.0125	12.1373
TC1000010621.hg.1	56624	ASAH2	N-acylsphingosine amidohydrolase (non-lysosomal ceramidase) 2	chr10	-	Multiple_Complex	50182778	50248610	7.67027	8.10642	8.30045	8.14587	7.82894	7.87053	7.57338	7.72399	9.00766	9.1967	9.15227	8.88199
TC1000007619.hg.1	653308	ASAH2B	N-acylsphingosine amidohydrolase (non-lysosomal ceramidase) 2B	chr10	+	Multiple_Complex	50739318	50816495	8.70536	9.50226	9.9673	9.72888	9.64346	9.38063	9.13315	9.24927	10.9808	11.4403	11.0218	10.6631
TC0200006643.hg.1	8853	ASAP2	ArfGAP with SH3 domain, ankyrin repeat and PH domain 2	chr2	+	Multiple_Complex	9206765	9405683	6.177	6.30758	6.418	6.16567	6.22143	5.22808	6.66141	6.26978	6.84976	6.00446	6.92938	6.45517
TC0100013281.hg.1	55616	ASAP3	ArfGAP with SH3 domain, ankyrin repeat and PH domain 3	chr1	-	Multiple_Complex	23428563	23484568	11.3418	11.0888	10.6965	10.1833	10.205	9.74928	10.9247	11.0493	11.5357	11.0978	11.9258	11.7226
TC0200011287.hg.1	51665	ASB1	ankyrin repeat and SOCS box containing 1	chr2	+	Multiple_Complex	238426742	238452250	6.78161	6.84052	7.10334	7.00106	6.8207	6.57313	7.03155	6.73791	8.76173	8.63676	8.5922	8.80165
TC0700013063.hg.1	136371	ASB10	ankyrin repeat and SOCS box containing 10	chr7	-	Coding	151175698	151187832	5.8098	5.81984	5.297	5.70113	5.70902	5.82177	5.88463	5.80536	5.58181	5.47569	5.94053	6.01241
TC0X00009123.hg.1	140456	ASB11	ankyrin repeat and SOCS box containing 11, E3 ubiquitin protein ligase	chrX	-	Coding	15281697	15315656	5.36168	6.46682	5.41707	5.85325	5.93317	5.29115	7.69987	7.00853	5.69855	5.54557	5.38101	5.09563
TC0X00009878.hg.1	142689	ASB12	ankyrin repeat and SOCS box containing 12	chrX	-	Coding	64224192	64230631	4.44915	4.74851	4.82246	4.88713	4.86408	4.49316	4.75759	4.48262	5.43879	5.08856	5.4759	5.69664
TC1000009677.hg.1	79754	ASB13	ankyrin repeat and SOCS box containing 13	chr10	-	Multiple_Complex	5638857	5666595	5.00558	5.35762	5.36489	5.18077	5.52285	4.88739	5.11379	5.31009	6.06891	5.7287	6.02334	6.516
TC0300011266.hg.1	142686	ASB14	ankyrin repeat and SOCS box containing 14	chr3	-	Multiple_Complex	57268347	57292682	5.37044	5.22056	5.25809	6.07419	5.46029	5.15383	4.78827	4.58753	4.92149	5.15538	4.75806	5.16525
TC0700008961.hg.1	142685	ASB15	ankyrin repeat and SOCS box containing 15	chr7	+	Coding	123567010	123639481	6.18765	6.2015	6.52095	6.7106	6.64089	5.85217	6.56407	6.35446	6.35338	6.47619	6.57796	6.15586
TC1700007983.hg.1	92591	ASB16	ankyrin repeat and SOCS box containing 16	chr17	+	Coding	44170447	44179083	3.88974	4.47356	4.44775	4.87832	4.48087	4.69383	4.48852	4.39894	4.41244	4.61867	4.71594	4.85298
TC1700010814.hg.1	339201	ASB16-AS1	ASB16 antisense RNA 1	chr17	-	Multiple_Complex	44175973	44186717	9.9946	10.1135	9.56579	10.2802	9.94376	9.225	10.0921	9.97608	9.27146	8.75353	9.30614	9.74598
TC0100014626.hg.1	127247	ASB17	ankyrin repeat and SOCS box containing 17	chr1	-	Multiple_Complex	75918873	75932431	6.01279	5.99264	6.16463	5.84184	6.29121	5.8726	6.015	5.82861	6.00099	5.83015	5.98906	5.63505
TC0200016161.hg.1	401036	ASB18	ankyrin repeat and SOCS box containing 18	chr2	-	Multiple_Complex	236194872	236264409	5.67142	6.52758	6.4622	6.82082	6.46836	6.33909	6.66201	6.37526	6.20324	6.16954	5.89455	6.43119
TC1400010033.hg.1	51676	ASB2	ankyrin repeat and SOCS box containing 2	chr14	-	Multiple_Complex	93934153	93976791	3.35374	3.43823	3.5915	3.59427	3.07429	3.56896	3.25639	3.19331	3.43316	2.95683	3.66516	3.01787
TC0200016669.hg.1	51130	ASB3	ankyrin repeat and SOCS box containing 3	chr2	-	Multiple_Complex	53532672	53787610	10.8352	11.1671	11.0946	11.2696	11.1808	10.7883	11.1191	11.1479	11.6364	11.9742	11.3835	11.4167
TC0700008389.hg.1	51666	ASB4	ankyrin repeat and SOCS box containing 4	chr7	+	Multiple_Complex	95478444	95540232	5.51249	5.24345	4.86738	5.12776	5.3259	5.09343	5.56563	5.06493	5.2918	5.20533	4.95855	5.51446
TC0400012478.hg.1	140458	ASB5	ankyrin repeat and SOCS box containing 5	chr4	-	Multiple_Complex	176213673	176277571	5.33243	5.37543	5.43997	5.53868	5.67229	5.36743	5.60526	5.63652	5.53002	4.99306	4.99592	5.54502
TC0900011705.hg.1	140459	ASB6	ankyrin repeat and SOCS box containing 6	chr9	-	Multiple_Complex	129634604	129642169	9.72419	9.82705	9.46699	9.55696	9.39633	8.77994	9.72357	9.64538	10.178	10.5053	9.57878	10.545
TC1500008545.hg.1	140460	ASB7	ankyrin repeat and SOCS box containing 7	chr15	+	Multiple_Complex	100602534	100651705	9.76175	9.65293	10.1523	10.2441	10.444	10.2192	10.2864	10.0746	10.0146	10.091	10.11	10.3023
TC1200010569.hg.1	140461	ASB8	ankyrin repeat and SOCS box containing 8	chr12	-	Multiple_Complex	48147788	48181213	12.5067	12.7797	13.4276	13.3764	13.4571	12.909	13.2388	13.2354	12.6412	13.31	12.5986	12.8129
TC0X00011353.hg.1	140462	ASB9	ankyrin repeat and SOCS box containing 9	chrX	-	Multiple_Complex	15243987	15270467	6.00807	5.98704	5.34392	6.24462	5.75439	6.03632	5.34201	5.66941	6.53997	6.42171	5.96353	5.63791
TC1500008389.hg.1	728619	ASB9P1	ankyrin repeat and SOCS box containing 9 pseudogene 1	chr15	+	Multiple_Complex	92795484	92797108	4.13851	4.35564	4.25432	4.25391	4.31127	4.73269	4.52903	4.22083	3.98867	4.17136	4.52746	4.41808
TC2200008411.hg.1	84164	ASCC2	activating signal cointegrator 1 complex subunit 2	chr22	-	Multiple_Complex	29788608	29838304	11.467	11.7683	11.6139	11.6012	11.5338	11.1579	11.2904	11.378	11.8049	11.4491	11.5922	11.5375
TC0600012671.hg.1	10973	ASCC3	activating signal cointegrator 1 complex subunit 3	chr6	-	Multiple_Complex	100508194	100881372	11.9718	12.3326	12.3438	12.0292	12.1632	12.0007	11.96	11.8607	10.6598	10.7571	9.77047	10.2638
TC1200008650.hg.1	429	ASCL1	achaete-scute family bHLH transcription factor 1	chr12	+	Multiple_Complex	102957674	102960516	4.75742	4.77117	4.88193	5.23316	4.75957	4.70082	4.67684	4.80179	4.84436	4.9498	5.22217	5.05321
TC1100009791.hg.1	430	ASCL2	achaete-scute family bHLH transcription factor 2	chr11	-	Coding	2268495	2270952	4.57254	4.76692	4.56129	4.86338	4.754	4.60636	4.68374	4.76288	4.13913	4.58794	4.61436	4.54062
TC1100010048.hg.1	56676	ASCL3	achaete-scute family bHLH transcription factor 3	chr11	-	Coding	8937572	8943033	5.58907	5.93747	5.80017	6.42815	6.71796	6.4913	6.27134	6.30296	5.92007	5.82711	5.52222	6.33582
TC1200008753.hg.1	121549	ASCL4	achaete-scute family bHLH transcription factor 4	chr12	+	Coding	107774385	107776644	4.66854	4.62477	4.54711	4.75178	4.05493	4.64807	5.1413	5.18911	4.57289	4.62	4.46508	4.54342
TC0100016902.hg.1	647219	ASCL5	achaete-scute family bHLH transcription factor 5	chr1	-	Multiple_Complex	201113953	201127184	4.86464	4.81253	4.78468	5.02485	4.95646	4.98902	4.78986	4.83854	5.26983	5.12038	5.08716	5.15036
TC0600009279.hg.1	25842	ASF1A	anti-silencing function 1A histone chaperone	chr6	+	Multiple_Complex	118894077	118909170	12.8078	12.9015	13.2741	13.2087	13.4085	13.1475	13.0639	12.8774	12.5772	11.9048	12.5371	13.0269
TC1900009807.hg.1	55723	ASF1B	anti-silencing function 1B histone chaperone	chr19	-	Multiple_Complex	14119509	14136956	11.5101	11.5839	11.3312	11.587	11.7424	11.5806	11.6961	11.4817	11.2375	10.1665	11.4366	11.4974
TC1700009618.hg.1	432	ASGR1	asialoglycoprotein receptor 1	chr17	-	Multiple_Complex	7173431	7179564	6.05627	5.97978	6.51133	6.60791	6.42955	6.03273	6.39975	6.63241	7.00924	6.77269	6.49275	6.67756
TC1700009613.hg.1	433	ASGR2	asialoglycoprotein receptor 2	chr17	-	Multiple_Complex	7101322	7115700	6.09729	6.55675	6.17789	5.73236	6.26204	6.2966	6.10881	5.48741	6.0319	6.65837	6.19609	6.15844
TC0100015957.hg.1	55870	ASH1L	ash1 (absent, small, or homeotic)-like (Drosophila); microRNA 555	chr1	-	Multiple_Complex	155335261	155562807	12.0483	12.2286	11.2034	11.3296	11.2162	10.9502	11.872	11.7387	11.6528	11.8665	11.2241	11.3374
TC0800007321.hg.1	9070	ASH2L	ash2 (absent, small, or homeotic)-like (Drosophila)	chr8	+	Multiple_Complex	38105242	38144076	10.8622	11.1966	11.1274	11.2069	11.3798	10.544	11.5902	11.313	12.6883	12.4258	12.4984	12.8744
TC1200007594.hg.1	41	ASIC1	acid sensing ion channel 1	chr12	+	Multiple_Complex	50057548	50083622	7.05642	7.20066	7.07218	6.30645	6.98786	5.65204	7.17614	7.15595	8.15893	7.43341	7.57881	8.00667
TC1700010371.hg.1	40	ASIC2	acid sensing ion channel 2	chr17	-	Multiple_Complex	33013087	34196204	8.96779	9.69884	8.88342	9.53731	9.4072	9.34609	8.68255	8.95009	9.46943	9.537	8.82839	8.88789
TC0700009691.hg.1	9311	ASIC3	acid sensing ion channel 3	chr7	+	Multiple_Complex	151048292	151052756	5.24624	5.80278	5.41459	5.28788	5.26321	5.59945	5.07986	6.15437	5.4491	5.1697	5.55391	5.0835
TC0200010853.hg.1	55515	ASIC4	acid sensing ion channel family member 4	chr2	+	Multiple_Complex	219514170	219538772	6.40368	6.48069	6.34548	6.80858	6.56917	6.13716	6.56423	6.56641	6.03427	6.4101	6.2191	6.69681
TC0400012212.hg.1	51802	ASIC5	acid sensing ion channel family member 5	chr4	-	Coding	155829729	155866273	5.76216	5.57881	6.25929	6.09255	6.15953	5.97418	5.76537	5.99339	5.92267	5.99441	6.32111	6.0011
TC2000009911.hg.1	434	ASIP	agouti signaling protein	chr20	+	Coding	34260365	34269344	5.23906	5.28817	5.42967	5.77398	5.32279	5.11469	5.05929	5.2333	5.95708	5.88279	6.00212	6.52997
TC0700013380.hg.1	435	ASL	argininosuccinate lyase	chr7	+	Multiple_Complex	66075789	66093558	8.71172	9.16925	8.75105	9.23177	8.75264	8.43628	8.94738	9.09378	8.34787	8.30629	7.96463	8.66085
TC0Y00007321.hg.1	438	ASMT	Homo sapiens acetylserotonin O-methyltransferase (ASMT), transcript variant 2, mRNA.	chrY	+	Coding	1595455	1643081	4.70142	4.74728	4.36165	4.60072	4.342	4.7474	4.61511	4.19305	3.76489	4.33851	4.45928	4.54059
TC1900007089.hg.1	439	ASNA1	arsA arsenite transporter, ATP-binding, homolog 1 (bacterial)	chr19	+	Multiple_Complex	12737139	12748323	12.6252	12.8172	13.3284	13.9548	13.3177	13.3089	13.107	12.9477	12.4888	12.7759	12.3162	12.6379
TC0700011876.hg.1	440	ASNS	asparagine synthetase (glutamine-hydrolyzing)	chr7	-	Multiple_Complex	97852117	97872542	14.3797	15.3206	14.5006	15.0741	14.6123	16.0812	14.7797	15.157	11.9803	11.6384	12.4795	13.1082
TC0200010252.hg.1	54529	ASNSD1	asparagine synthetase domain containing 1	chr2	+	Multiple_Complex	189661385	189670831	10.9186	11.382	11.2965	11.5297	11.2808	11.0998	11.5654	11.4163	10.695	10.8646	10.7612	11.0171
TC0800010330.hg.1	389652	ASNSP1	asparagine synthetase pseudogene 1	chr8	-	Multiple_Complex	46579213	46617356	8.57804	9.26484	8.27636	8.80758	8.63249	10.0359	8.55683	9.27329	6.99404	6.85832	7.34491	8.10355
TC0800007508.hg.1	100419423	ASNSP4	asparagine synthetase pseudogene 4 [Source:HGNC Symbol;Acc:HGNC:39400]	chr8	+	Multiple_Complex	46697630	46698688	3.29125	4.75874	3.90512	4.35832	4.25376	4.69552	4.07997	4.39744	3.03287	2.84622	4.14208	3.64988
TC1800006708.hg.1	100423060	ASNSP6	asparagine synthetase (glutamine-hydrolyzing) pseudogene 6 [Source:HGNC Symbol;Acc:HGNC:49876]	chr18	+	Multiple_Complex	11745626	11747581	6.28088	6.43907	6.84208	6.30536	6.05894	6.53774	6.49779	7.01601	6.32511	5.51375	5.23934	5.10484
TC1700006583.hg.1	443	ASPA	aspartoacylase	chr17	+	Coding	3472374	3503419	3.98991	4.52706	4.5638	4.05631	3.69476	4.88353	4.29332	4.03252	4.39211	4.19739	4.39406	5.06707
TC1900011208.hg.1	554235	ASPDH	aspartate dehydrogenase domain containing	chr19	-	Multiple_Complex	50511600	50514690	5.62989	5.97382	6.13428	5.62493	6.07095	5.99068	5.91877	5.90606	5.4943	5.85933	5.79772	5.99306
TC1400010696.hg.1	374569	ASPG	asparaginase	chr14	+	Multiple_Complex	104085686	104112709	3.74547	3.83487	3.98214	3.91358	3.69662	3.85772	3.95114	3.85714	3.88647	3.34218	3.86904	3.90227
TC0800010607.hg.1	444	ASPH	aspartate beta-hydroxylase	chr8	-	Multiple_Complex	61500556	61714640	16.3255	16.5095	16.7992	16.8459	16.8364	16.3892	17.0787	17.0265	16.2033	16.497	16.8231	16.5749
TC1600007431.hg.1	253982	ASPHD1	aspartate beta-hydroxylase domain containing 1	chr16	+	Multiple_Complex	29900375	29919864	4.64293	4.77261	4.71746	4.5299	4.51701	4.97022	4.76031	4.67492	4.08043	4.3192	4.59103	4.54269
TC2200006947.hg.1	57168	ASPHD2	aspartate beta-hydroxylase domain containing 2	chr22	+	Multiple_Complex	26429273	26445015	6.10519	5.99948	6.22179	6.42206	6.36822	5.99288	5.93049	5.74046	5.71118	6.17518	6.41463	6.60539
TC0100016831.hg.1	259266	ASPM	abnormal spindle microtubule assembly	chr1	-	Multiple_Complex	197084127	197146694	13.8294	14.0023	14.0322	13.7013	13.9888	13.8554	14.0348	13.921	13.1911	11.9134	13.658	13.7702
TC0900010797.hg.1	54829	ASPN	asporin	chr9	-	Coding	92456205	92482562	5.21559	5.79496	5.72381	5.76506	5.67273	5.36045	6.09686	5.8624	5.35417	4.91363	4.94259	5.15841
TC1700009215.hg.1	79058	ASPSCR1	alveolar soft part sarcoma chromosome region, candidate 1	chr17	+	Multiple_Complex	81976807	82017406	6.00125	6.41545	5.95701	6.41289	6.35093	5.91698	5.90842	5.77058	6.08925	5.90838	5.94349	6.59763
TC1100007844.hg.1	80150	ASRGL1	asparaginase like 1	chr11	+	Multiple_Complex	62337302	62393415	8.91239	8.83155	9.17423	9.54527	9.1742	9.22802	8.97429	9.16432	9.63021	9.28829	9.77524	10.0299
TC0900008953.hg.1	445	ASS1	argininosuccinate synthase 1	chr9	+	Multiple_Complex	130444707	130501274	13.9819	14.9439	14.4791	15.2177	14.5712	15.6362	14.6353	15.1503	8.01526	8.06275	8.11674	8.39526
TC0300012435.hg.1	28990	ASTE1	asteroid homolog 1 (Drosophila)	chr3	-	Multiple_Complex	131013873	131027649	8.80173	9.1455	9.45144	9.67632	9.48632	9.34457	9.77515	9.59548	7.16601	7.68632	6.88544	6.44262
TC0200013510.hg.1	431705	ASTL	astacin-like metallo-endopeptidase (M12 family)	chr2	-	Multiple_Complex	96123850	96138436	6.94273	7.40997	7.1134	7.43464	6.94422	7.10628	7.07527	6.81015	6.55109	6.66333	6.75416	7.02149
TC0100016503.hg.1	460	ASTN1	astrotactin 1	chr1	-	Multiple_Complex	176857302	177164973	4.33517	4.20586	4.59764	4.68682	5.14218	4.78991	4.83061	4.74311	4.91142	4.55552	4.71734	4.91007
TC0900011340.hg.1	23245	ASTN2	astrotactin 2	chr9	-	Multiple_Complex	116425225	117415070	10.2591	10.2536	10.5268	10.192	10.6159	10.5441	10.5941	10.5727	9.63349	10.2568	10.0064	9.71907
TC1200010198.hg.1	55726	ASUN	asunder spermatogenesis regulator	chr12	-	Multiple_Complex	26905179	26938326	13.5107	13.3243	13.5294	13.735	13.7213	13.4215	13.8237	13.7086	12.6904	13.2262	12.7769	12.8921
TC2000007117.hg.1	171023	ASXL1	additional sex combs like transcriptional regulator 1	chr20	+	Multiple_Complex	32358344	32439319	12.8679	12.5497	13.2943	13.3918	12.8915	12.8985	12.8529	12.5303	14.2616	14.1661	14.023	14.3211
TC0200016645.hg.1	55252	ASXL2	additional sex combs like transcriptional regulator 2	chr2	-	Multiple_Complex	25737692	25878466	11.732	11.6672	11.8444	12.2283	11.8101	11.0483	11.5901	11.3867	12.2658	12.4766	12.3378	12.1892
TC1800007052.hg.1	80816	ASXL3	additional sex combs like transcriptional regulator 3	chr18	+	Multiple_Complex	33578577	33751195	4.59355	5.94502	4.9726	5.56203	5.37492	5.07365	4.92864	5.11997	4.52582	4.64807	4.70902	5.15152
TC0700012370.hg.1	136991	ASZ1	ankyrin repeat, SAM and basic leucine zipper domain containing 1	chr7	-	Multiple_Complex	117363222	117428123	6.22776	5.82332	6.39137	6.35922	6.86902	5.83909	6.76904	6.24608	6.13881	5.70364	6.22784	6.34317
TC1000012575.hg.1	84896	ATAD1	ATPase family, AAA domain containing 1	chr10	-	Multiple_Complex	87751512	87818160	12.4673	12.1893	12.8399	12.9075	12.6517	12.9125	12.3057	12.22	13.6665	13.8925	13.3106	13.7668
TC0800011679.hg.1	29028	ATAD2	ATPase family, AAA domain containing 2	chr8	-	Multiple_Complex	123319850	123416350	14.7464	15.0069	15.0485	14.9448	15.1255	14.8027	15.0358	14.8694	13.6632	12.6971	13.3234	13.4957
TC0200011965.hg.1	54454	ATAD2B	ATPase family, AAA domain containing 2B	chr2	-	Multiple_Complex	23748664	23927114	9.07966	9.52784	9.33429	9.32782	9.47872	9.45852	9.39299	9.31549	10.2574	10.0473	9.86096	10.1929
TC0100018157.hg.1	55210	ATAD3A	ATPase family, AAA domain containing 3A	chr1	+	Multiple_Complex	1512143	1534687	11.8504	11.6233	11.2501	11.7287	11.6142	11.1214	12.18	12.2564	11.7833	11.411	11.0084	11.4917
TC0100018156.hg.1	83858	ATAD3B	ATPase family, AAA domain containing 3B	chr1	+	Multiple_Complex	1471769	1509309	9.88396	10.0133	9.62428	9.99423	9.71854	9.18257	10.2879	9.93799	9.9257	9.44765	9.38229	9.63546
TC0100006517.hg.1	219293	ATAD3C	ATPase family, AAA domain containing 3C	chr1	+	Multiple_Complex	1449689	1470158	5.72746	5.38121	5.39273	5.68387	5.47062	5.61669	6.14699	5.12365	5.59527	5.2118	5.4094	5.93308
TC1700007469.hg.1	79915	ATAD5	ATPase family, AAA domain containing 5	chr17	+	Multiple_Complex	30831970	30895869	12.0404	12.1029	12.178	12.1658	12.0326	12.1937	12.2987	12.0084	12.0074	10.8371	11.6434	11.8694
TC0600014098.hg.1	79969	ATAT1	alpha tubulin acetyltransferase 1	chr6	+	Multiple_Complex	30626836	30646823	9.1628	9.21067	9.1567	9.38699	9.25401	9.25152	9.6915	9.51186	9.46188	9.02411	9.55068	9.94554
TC1900006660.hg.1	85300	ATCAY	ataxia, cerebellar, Cayman type	chr19	+	Multiple_Complex	3879864	3928082	5.32461	5.41193	5.15286	5.45441	5.42666	5.32098	5.61485	5.55539	6.53579	5.79355	6.41233	6.8712
TC1000012056.hg.1	11101	ATE1	arginyltransferase 1	chr10	-	Multiple_Complex	121740421	121928801	10.6784	11.1369	10.7863	10.4816	11.0999	10.6033	11.3153	11.1588	10.6674	10.7979	10.5945	10.6683
TC1200007622.hg.1	466	ATF1	activating transcription factor 1	chr12	+	Multiple_Complex	50763710	50821160	12.3918	12.0469	12.5414	12.4713	12.5802	12.4419	12.9287	12.6412	12.253	11.7903	11.9577	12.2189
TC0600012591.hg.1	100128159	ATF1P1	activating transcription factor 1 pseudogene 1 [Source:HGNC Symbol;Acc:HGNC:37691]	chr6	-	Multiple_Complex	92887251	92888581	5.14656	5.48273	5.28411	6.0054	5.65695	4.5459	5.08488	5.54551	5.38455	4.54588	5.52175	5.34003
TC0200015009.hg.1	1386	ATF2	activating transcription factor 2	chr2	-	Multiple_Complex	175072250	175168382	13.9639	14.211	14.1083	13.5647	13.8882	13.8412	14.2847	14.3462	13.8789	13.9243	14.0374	14.1635
TC0100011533.hg.1	467	ATF3	activating transcription factor 3	chr1	+	Multiple_Complex	212565334	212620777	6.98251	7.51952	8.06222	8.5967	7.63673	8.34957	8.03617	7.86535	7.91713	5.70451	6.89223	7.34599
TC2200007406.hg.1	468	ATF4	activating transcription factor 4	chr22	+	Multiple_Complex	39519695	39522686	13.598	13.8788	13.7431	13.9275	13.741	14.3057	13.8104	14.1433	13.8568	13.4747	13.3948	13.9572
TC1100009092.hg.1	100127952	ATF4P4	activating transcription factor 4 pseudogene 4 [Source:HGNC Symbol;Acc:HGNC:787]	chr11	+	Multiple_Complex	113789231	113791366	6.41979	6.26241	6.74541	6.5204	6.4378	6.19921	6.50681	6.53744	6.42667	6.49895	6.94762	6.74975
TC1900008564.hg.1	22809	ATF5	activating transcription factor 5; microRNA 4751	chr19	+	Multiple_Complex	49928702	49933936	6.37067	6.75081	6.78018	7.53999	6.89447	7.707	7.84125	7.59856	6.39731	5.6502	6.97475	7.44454
TC0100010369.hg.1	22926	ATF6	activating transcription factor 6	chr1	+	Multiple_Complex	161766244	161964070	12.876	12.9681	13.0154	13.229	13.1846	13.15	13.1212	13.0674	13.1142	13.2922	12.7403	13.0317
TC0600014267.hg.1	1388	ATF6B	activating transcription factor 6 beta	chr6	-	Multiple_Complex	32115264	32128253	13.2322	13.5165	12.8819	13.2947	13.3023	12.9958	13.4729	13.6116	12.4217	12.6922	12.9798	13.2775
TC1200006935.hg.1	55729	ATF7IP	activating transcription factor 7 interacting protein	chr12	+	Multiple_Complex	14365632	14502935	12.7977	12.9186	12.6843	12.6077	12.6666	12.5568	12.5051	12.5254	13.3381	12.994	13.3601	13.4306
TC1600006870.hg.1	80063	ATF7IP2	activating transcription factor 7 interacting protein 2	chr16	+	Multiple_Complex	10326434	10483638	8.30816	8.73905	8.5321	8.20715	8.41551	7.95091	7.96353	7.94872	9.49997	9.16652	9.50483	9.70754
TC0500007945.hg.1	83734	ATG10	autophagy related 10	chr5	+	Multiple_Complex	81972025	82276857	12.6389	12.6832	11.8611	11.7504	12.5731	12.2572	12.6798	12.9214	11.7324	11.3079	11.2349	11.8489
TC1200007654.hg.1	60673	ATG101	autophagy related 101	chr12	+	Multiple_Complex	52069246	52077495	8.99508	9.14922	9.72078	10.2527	9.74477	9.90087	9.68448	9.43214	10.2977	10.1772	9.97989	10.4515
TC0500011759.hg.1	9140	ATG12	autophagy related 12	chr5	-	Multiple_Complex	115828197	115841858	11.5241	12.0231	11.6492	11.345	12.0211	11.9214	12.3483	11.9922	11.3497	11.2848	10.6812	10.6976
TC0200015849.hg.1	100293948	ATG12P2	autophagy related 12 pseudogene 2 [Source:HGNC Symbol;Acc:HGNC:38605]	chr2	-	Multiple_Complex	222904640	222905055	4.09642	3.61627	3.49154	3.80001	3.8832	3.68242	3.93473	4.13152	3.91417	3.6023	3.36631	3.32083
TC1100007457.hg.1	9776	ATG13	autophagy related 13	chr11	+	Multiple_Complex	46617276	46676018	10.4533	10.6036	10.65	10.1118	10.8873	10.3025	10.7164	10.6541	11.3331	10.9048	11.5325	11.7347
TC1400009256.hg.1	22863	ATG14	autophagy related 14	chr14	-	Multiple_Complex	55366391	55411858	9.24515	9.44157	9.6694	10.147	9.44794	9.70635	9.54632	9.33975	9.7579	10.0969	9.58281	10.1611
TC0200011125.hg.1	55054	ATG16L1	autophagy related 16-like 1	chr2	+	Multiple_Complex	233210051	233295674	7.99547	8.5164	7.74103	7.9278	7.67653	7.73669	8.83596	8.60862	8.86983	8.88958	8.32333	9.07325
TC1100008370.hg.1	89849	ATG16L2	autophagy related 16-like 2	chr11	+	Multiple_Complex	72814308	72843674	6.51337	6.76879	6.34315	6.24367	6.33712	6.36321	6.31958	6.13209	6.75747	6.1648	6.34403	6.96976
TC1100011192.hg.1	23130	ATG2A	autophagy related 2A	chr11	-	Multiple_Complex	64894510	64917250	8.3023	9.04833	8.18364	8.37178	8.16743	8.07849	8.66441	8.67228	8.45611	9.20877	8.86117	9.06658
TC1400010100.hg.1	55102	ATG2B	autophagy related 2B	chr14	-	Multiple_Complex	96279202	96363870	9.78537	9.32968	9.5189	9.71663	9.71167	9.30324	9.51584	9.67008	9.06873	9.00295	8.38977	8.80695
TC0300012000.hg.1	64422	ATG3	autophagy related 3	chr3	-	Multiple_Complex	112532507	112562046	12.864	13.0666	13.2018	13.1652	13.25	13.0175	13.5055	13.2993	12.8538	12.6823	12.2347	12.7163
TC2000009099.hg.1	100135756	ATG3P1	autophagy related 3 pseudogene 1 [Source:HGNC Symbol;Acc:HGNC:31123]	chr20	-	Multiple_Complex	39329014	39329924	3.95787	4.21402	4.35175	4.8366	4.99163	4.21263	4.06342	4.17081	4.47855	4.23211	4.5463	4.42942
TC0X00008081.hg.1	115201	ATG4A	autophagy related 4A, cysteine peptidase	chrX	+	Multiple_Complex	108091667	108154671	9.56399	9.57556	10.2874	10.3874	10.5635	9.7239	9.71463	9.7015	8.75338	9.15605	7.85871	8.32485
TC0X00007766.hg.1	106480786	ATG4AP1	autophagy related 4A, cysteine peptidase pseudogene 1 [Source:HGNC Symbol;Acc:HGNC:44081]	chrX	+	Multiple_Complex	82998699	82999236	5.59169	5.6094	5.3543	6.11532	6.01012	5.61197	5.72155	5.92219	5.52958	5.54062	5.54795	5.06424
TC0200011419.hg.1	23192	ATG4B	autophagy related 4B, cysteine peptidase	chr2	+	Multiple_Complex	241637213	241673857	8.54736	8.95966	7.88683	8.01297	7.86552	7.57555	8.45759	8.67557	9.85648	9.83125	9.5209	10.101
TC0100008564.hg.1	84938	ATG4C	autophagy related 4C, cysteine peptidase	chr1	+	Multiple_Complex	62784106	62865513	10.6281	10.7238	10.2905	10.2355	10.4478	10.1935	10.7094	10.7213	9.74831	10.1183	9.8117	10.1014
TC1900006989.hg.1	84971	ATG4D	autophagy related 4D, cysteine peptidase	chr19	+	Multiple_Complex	10543894	10553423	11.5967	11.9106	12.1655	12.738	12.3522	12.0053	12.0237	11.6168	10.9521	10.7937	10.5303	10.4867
TC0600012731.hg.1	9474	ATG5	autophagy related 5	chr6	-	Multiple_Complex	106184476	106325820	10.8867	11.2203	11.2489	11.4182	11.0654	11.1888	11.182	10.9579	10.4865	10.2212	10.0705	10.3662
TC0300006605.hg.1	10533	ATG7	autophagy related 7	chr3	+	Multiple_Complex	11272309	11557665	10.0514	10.124	10.5765	10.3651	10.6135	9.31163	10.3391	10.1888	10.2319	10.2421	9.01758	9.62718
TC0200016775.hg.1	79065	ATG9A	autophagy related 9A	chr2	-	Multiple_Complex	219219380	219229717	13.2288	13.2053	12.9916	12.9868	12.8742	12.6996	13.2896	13.3209	13.4039	13.5012	13.5337	13.9048
TC0700013051.hg.1	285973	ATG9B	autophagy related 9B	chr7	-	Multiple_Complex	151012209	151024499	4.75881	4.61146	4.77697	5.25162	4.79276	4.63521	5.21799	4.87231	4.55669	5.12442	4.95973	4.90673
TC0200010713.hg.1	471	ATIC	5-aminoimidazole-4-carboxamide ribonucleotide formyltransferase/IMP cyclohydrolase	chr2	+	Multiple_Complex	215311817	215349773	14.1566	14.0165	13.2511	13.6452	13.3063	13.492	14.0435	13.8846	14.5504	14.4245	13.9941	14.4078
TC1400007120.hg.1	51062	ATL1	atlastin GTPase 1	chr14	+	Multiple_Complex	50532509	50633068	7.13388	7.43069	7.2367	7.75162	6.98955	7.24433	7.52145	7.46446	7.83881	8.1544	8.53868	8.27319
TC0200012282.hg.1	64225	ATL2	atlastin GTPase 2	chr2	-	Multiple_Complex	38293957	38377290	12.9485	13.1837	13.4513	13.1444	13.2396	13.2243	12.8129	12.9274	13.4959	13.4116	13.5296	13.505
TC1100011128.hg.1	25923	ATL3	atlastin GTPase 3	chr11	-	Multiple_Complex	63624082	63671974	12.7591	12.3156	12.486	13.062	12.513	12.8074	12.8266	12.6107	12.9424	13.1816	12.8675	13.0503
TC1100008985.hg.1	472	ATM	ATM serine/threonine kinase	chr11	+	Multiple_Complex	108222484	108369102	13.4406	13.5409	13.0151	13.0644	13.2244	12.9318	13.47	13.5402	13.606	13.9657	13.4354	13.7385
TC1600008568.hg.1	23300	ATMIN	ATM interactor	chr16	+	Multiple_Complex	81035847	81047358	13.361	13.6822	13.0312	13.2414	13.2626	13.1555	13.6743	13.4752	13.5884	13.6123	13.6365	13.7225
TC1200006654.hg.1	1822	ATN1	atrophin 1	chr12	+	Multiple_Complex	6924463	6942321	9.16196	9.28387	8.9667	9.30967	9.06828	9.04608	9.08236	9.23905	10.5343	10.325	10.4101	10.8206
TC0400008165.hg.1	474	ATOH1	atonal bHLH transcription factor 1	chr4	+	Coding	93828753	93830964	3.4807	3.32194	3.26717	3.54168	3.61284	3.50009	3.53033	3.48414	3.40118	3.72175	3.37675	3.39219
TC1000010840.hg.1	220202	ATOH7	atonal bHLH transcription factor 7	chr10	-	Coding	68230595	68232113	4.71467	4.92108	5.02195	4.3493	4.3429	4.7094	4.708	4.49774	4.15316	4.66328	4.5954	4.35523
TC0200008270.hg.1	84913	ATOH8	atonal bHLH transcription factor 8	chr2	+	Multiple_Complex	85751344	85791383	6.02959	5.71074	5.47344	5.721	5.40784	5.65641	6.86314	6.50091	5.25828	5.21447	4.94374	5.2191
TC0500012523.hg.1	475	ATOX1	antioxidant 1 copper chaperone	chr5	-	Multiple_Complex	151742316	151772532	8.57896	9.30559	8.81925	9.08279	8.9166	8.68039	8.95431	8.89226	7.87984	8.16423	7.84705	8.2347
TC1500008757.hg.1	57194	ATP10A	ATPase, class V, type 10A	chr15	-	Multiple_Complex	25677273	25865172	5.19832	5.45961	5.93747	6.20732	5.72822	6.32441	5.48438	5.41921	5.28892	5.60947	5.6024	5.57535
TC0500012666.hg.1	23120	ATP10B	ATPase, class V, type 10B	chr5	-	Multiple_Complex	160563120	160852214	4.42916	4.7476	4.86622	5.20766	4.82695	4.92199	5.02399	4.75251	4.86648	5.22803	5.28859	5.04758
TC0400007422.hg.1	57205	ATP10D	ATPase, class V, type 10D	chr4	+	Multiple_Complex	47485288	47593486	8.17848	8.34789	8.0856	8.15508	8.49489	7.76617	8.30101	8.31586	7.65977	8.15236	7.03756	7.62594
TC1300008083.hg.1	400165	ATP11AUN	ATP11A upstream neighbor	chr13	+	Multiple_Complex	112647044	112684497	4.27464	3.86549	4.35755	4.12223	4.2253	4.74815	4.14477	3.97376	4.50776	4.08217	4.17832	4.39158
TC0300009651.hg.1	23200	ATP11B	ATPase, class VI, type 11B	chr3	+	Multiple_Complex	182793500	182921635	10.4052	10.5395	10.9137	10.6035	10.5742	10.4	11.0809	10.8973	9.85025	8.97377	9.11713	9.27605
TC0X00010966.hg.1	286410	ATP11C	ATPase, class VI, type 11C	chrX	-	Multiple_Complex	139726346	139945276	14.3399	14.6468	14.2131	14.2752	14.3676	14.1312	14.3574	14.2462	15.8499	15.7543	15.3273	15.5703
TC1300006619.hg.1	479	ATP12A	ATPase, H+/K+ transporting, nongastric, alpha polypeptide	chr13	+	Multiple_Complex	24680411	24712493	7.5124	7.29713	7.91311	7.01906	7.97037	7.25993	7.62649	7.52233	6.02028	5.60458	5.93771	6.3945
TC1900010076.hg.1	57130	ATP13A1	ATPase type 13A1	chr19	-	Multiple_Complex	19645198	19663694	12.1322	12.7914	12.6047	13.1451	13.0362	12.2028	12.737	12.7344	12.1296	12.7123	11.6432	11.9611
TC0100013072.hg.1	23400	ATP13A2	ATPase type 13A2	chr1	-	Multiple_Complex	16985958	17011972	10.8858	11.1811	10.3673	10.388	10.8322	10.3532	10.4961	10.3274	12.3158	12.3362	11.8549	11.9461
TC0300014086.hg.1	84239	ATP13A4	ATPase type 13A4	chr3	-	Multiple_Complex	193398967	193555122	5.5778	5.65106	5.56655	5.74257	5.93418	5.70265	5.61748	5.49957	5.3443	5.13087	5.89693	5.81558
TC0300013563.hg.1	344905	ATP13A5	ATPase type 13A5	chr3	-	Multiple_Complex	193274790	193378843	6.44195	6.53753	6.39494	6.87366	6.56607	6.39741	6.59401	6.36849	6.41261	6.31166	6.352	6.44844
TC0100018273.hg.1	476	ATP1A1	ATPase, Na+/K+ transporting, alpha 1 polypeptide	chr1	+	Multiple_Complex	116372668	116404776	16.3205	16.4235	16.1889	16.4087	16.262	16.2005	16.5371	16.5145	17.0068	17.272	17.0672	17.2792
TC0100015393.hg.1	84852	ATP1A1-AS1	Transcript Identified by AceView, Entrez Gene ID(s) 84852	chr1	-	Unassigned	116414847	116415443	6.25456	6.46081	6.28677	5.63489	5.64656	5.18148	5.6163	5.11051	6.89824	7.46925	7.38089	6.32835
TC0100010281.hg.1	477	ATP1A2	ATPase, Na+/K+ transporting, alpha 2 polypeptide	chr1	+	Multiple_Complex	160115730	160143591	5.45979	5.54245	5.28559	6.01041	5.56664	5.65736	5.95583	5.4711	5.98015	5.78568	5.47424	5.63792
TC1900010782.hg.1	478	ATP1A3	ATPase, Na+/K+ transporting, alpha 3 polypeptide	chr19	-	Multiple_Complex	41966582	41997497	11.407	11.6566	11.0793	10.507	11.8444	10.9854	11.2976	11.3059	8.91201	8.93107	9.19137	9.13987
TC0100010282.hg.1	480	ATP1A4	ATPase, Na+/K+ transporting, alpha 4 polypeptide	chr1	+	Multiple_Complex	160151562	160186977	5.56209	6.14927	5.99594	6.34706	6.22209	5.82234	6.03087	5.95155	5.85882	5.94182	6.28281	5.58099
TC0100010543.hg.1	481	ATP1B1	ATPase, Na+/K+ transporting, beta 1 polypeptide	chr1	+	Multiple_Complex	169105697	169132722	6.26207	6.3196	7.51656	7.66974	6.82044	6.87438	6.6543	6.92623	8.14352	7.31466	8.71732	8.78498
TC1700006763.hg.1	482	ATP1B2	ATPase, Na+/K+ transporting, beta 2 polypeptide	chr17	+	Multiple_Complex	7646627	7657771	6.69504	7.60573	8.34445	8.03817	8.41403	7.0176	6.46461	6.7434	5.67066	5.87788	5.48895	5.90468
TC0300009016.hg.1	483	ATP1B3	ATPase, Na+/K+ transporting, beta 3 polypeptide	chr3	+	Multiple_Complex	141876124	141926540	12.4028	12.5951	12.3857	12.6628	12.4933	12.4571	13.2692	13.0074	11.9531	11.739	11.4478	11.5253
TC0200012717.hg.1	484	ATP1B3P1	ATPase, Na+/K+ transporting, beta 3 pseudogene	chr2	-	Multiple_Complex	60734895	60735715	4.50746	5.18704	4.60487	4.26571	5.02836	4.71578	5.47124	5.29622	4.58361	4.20683	4.62762	4.43767
TC0X00008276.hg.1	23439	ATP1B4	ATPase, Na+/K+ transporting, beta 4 polypeptide	chrX	+	Coding	120362085	120383249	5.33433	4.63432	5.3011	5.13016	4.90114	4.50898	5.20321	4.76179	5.10288	5.48326	5.36529	4.8387
TC1600007368.hg.1	487	ATP2A1	ATPase, Ca++ transporting, cardiac muscle, fast twitch 1	chr16	+	Multiple_Complex	28878405	28904509	5.84219	6.17578	5.36692	6.09267	5.72248	6.32947	5.79731	6.41739	5.95884	5.92715	6.94457	6.63111
TC1600009887.hg.1	100289092	ATP2A1-AS1	ATP2A1 antisense RNA 1	chr16	-	Multiple_Complex	28878957	28879921	6.78952	6.29969	6.74383	6.27766	6.5555	6.40051	6.35576	6.40927	6.1405	5.93097	5.86075	6.54041
TC1200008835.hg.1	488	ATP2A2	ATPase, Ca++ transporting, cardiac muscle, slow twitch 2	chr12	+	Multiple_Complex	110280756	110351093	15.9126	16.0402	16.4023	16.53	16.4735	16.4336	16.7743	16.5766	16.1063	16.3395	16.0176	16.174
TC1700009498.hg.1	489	ATP2A3	ATPase, Ca++ transporting, ubiquitous	chr17	-	Multiple_Complex	3923869	3964464	7.14469	7.55946	7.7093	7.34383	7.85155	7.61231	7.07647	7.25916	6.68138	6.5823	7.00088	7.06364
TC1200011474.hg.1	490	ATP2B1	ATPase, Ca++ transporting, plasma membrane 1	chr12	-	Multiple_Complex	89588049	89709300	11.0276	11.1057	10.9576	10.9494	11.0304	10.4227	12.0468	11.725	10.9556	10.8819	10.166	10.5786
TC0300010242.hg.1	491	ATP2B2	ATPase, Ca++ transporting, plasma membrane 2	chr3	-	Multiple_Complex	10324023	10708031	5.84495	6.3604	5.93886	6.89276	6.05011	6.18785	5.13224	5.28839	6.02624	6.47566	6.1794	6.40401
TC0X00008786.hg.1	492	ATP2B3	ATPase, Ca++ transporting, plasma membrane 3	chrX	+	Multiple_Complex	153517676	153582939	8.88506	8.81744	9.08008	9.63914	9.48133	9.28626	8.25941	8.53504	8.1923	7.88588	8.29956	8.40559
TC0100011267.hg.1	493	ATP2B4	ATPase, Ca++ transporting, plasma membrane 4	chr1	+	Multiple_Complex	203626561	203744081	11.3347	11.7096	12.7486	11.8957	13.0095	11.2677	11.4232	11.38	8.49627	8.58473	9.07407	9.0721
TC0300008824.hg.1	27032	ATP2C1	ATPase, Ca++ transporting, type 2C, member 1	chr3	+	Multiple_Complex	130850525	131016712	13.8179	13.7223	13.8497	12.9425	13.7547	13.2859	14.2121	13.9925	12.9867	12.0346	12.3789	12.313
TC1600008646.hg.1	9914	ATP2C2	ATPase, Ca++ transporting, type 2C, member 2	chr16	+	Multiple_Complex	84368523	84464187	5.69002	5.91705	5.31217	5.92099	5.63767	5.69376	5.73367	5.68552	5.81101	5.8433	5.32461	5.78405
TC1900010482.hg.1	495	ATP4A	ATPase, H+/K+ exchanging, alpha polypeptide	chr19	-	Multiple_Complex	35550043	35563658	6.40573	6.38147	6.61873	6.81215	6.3481	7.36779	6.10454	6.21192	6.07308	6.01327	6.67911	6.59909
TC1300009919.hg.1	496	ATP4B	ATPase, H+/K+ exchanging, beta polypeptide	chr13	-	Coding	113648804	113658198	5.00002	5.26729	4.826	5.00132	5.41378	5.12199	5.51113	5.17902	5.34363	5.17283	5.15495	5.05278
TC1800008584.hg.1	498	ATP5A1	ATP synthase, H+ transporting, mitochondrial F1 complex, alpha subunit 1, cardiac muscle	chr18	-	Multiple_Complex	46080248	46104334	14.1983	14.2824	14.6754	14.9428	14.7071	14.7747	14.2812	14.0639	13.713	14.3492	14.1334	14.0209
TC1400009379.hg.1	100129782	ATP5A1P4	ATP synthase, H+ transporting, mitochondrial F1 complex, alpha subunit 1 pseudogene 4 [Source:HGNC Symbol;Acc:HGNC:23563]	chr14	-	Multiple_Complex	62604113	62605717	4.1682	4.77208	4.3375	4.61296	4.24484	4.50414	4.20958	4.52024	3.77369	3.99107	3.7505	3.98458
TC0900007356.hg.1	442415	ATP5A1P7	Transcript Identified by AceView, Entrez Gene ID(s) 442415	chr9	+	Coding	62661323	62684052	4.80081	5.05968	4.42699	3.62197	4.32168	3.99293	4.22234	4.37722	5.29133	3.53547	4.24223	4.75689
TC1200010927.hg.1	506	ATP5B	ATP synthase, H+ transporting, mitochondrial F1 complex, beta polypeptide	chr12	-	Multiple_Complex	56638175	56646068	17.4665	17.4739	17.5115	17.6502	17.7074	17.5926	17.6469	17.684	17.1941	17.1768	17.2518	17.3352
TC1000006703.hg.1	509	ATP5C1	ATP synthase, H+ transporting, mitochondrial F1 complex, gamma polypeptide 1	chr10	+	Multiple_Complex	7788129	7807815	16.0954	16.4685	16.8213	16.7981	16.8407	16.5412	16.6467	16.3045	15.5994	15.6842	15.5891	15.5386
TC1900006520.hg.1	513	ATP5D	ATP synthase, H+ transporting, mitochondrial F1 complex, delta subunit	chr19	+	Multiple_Complex	1241746	1244826	9.29679	10.2316	9.83484	10.6611	10.1931	10.2108	9.71154	9.81201	7.50129	7.75712	8.73551	9.01789
TC0400008324.hg.1	23744	ATP5EP1	ATP synthase, H+ transporting, mitochondrial F1 complex, epsilon subunit pseudogene 1	chr4	+	Multiple_Complex	105532475	105532630	4.27285	4.64975	4.51315	4.72834	4.99562	4.57798	4.75461	4.38509	5.76772	4.90311	4.58462	3.8886
TC1300006699.hg.1	432369	ATP5EP2	ATP synthase, H+ transporting, mitochondrial F1 complex, epsilon subunit pseudogene 2	chr13	+	Multiple_Complex	27945206	27945590	10.9753	11.0417	11.4094	11.6561	11.3689	11.1082	11.3763	11.1036	11.516	11.658	11.383	11.3414
TC0100009414.hg.1	515	ATP5F1	ATP synthase, H+ transporting, mitochondrial Fo complex subunit B1	chr1	+	Multiple_Complex	111448864	111462773	15.5005	15.414	15.2226	15.359	15.371	15.1207	15.5495	15.5396	15.5648	15.922	15.4484	15.4255
TC1300007229.hg.1	100422523	ATP5F1P1	ATP synthase, H+ transporting, mitochondrial Fo complex subunit B1 pseudogene 1 [Source:HGNC Symbol;Acc:HGNC:39742]	chr13	+	Multiple_Complex	51598416	51599460	6.43606	5.64931	6.27112	6.38264	6.72244	5.58595	6.08284	5.92699	6.45182	5.59316	5.85387	5.83591
TC0200009692.hg.1	100422514	ATP5F1P4	ATP synthase, H+ transporting, mitochondrial Fo complex subunit B1 pseudogene 4 [Source:HGNC Symbol;Acc:HGNC:39745]	chr2	+	Multiple_Complex	153158938	153159683	3.64078	3.41738	3.7715	3.30893	3.70431	3.88782	4.05583	3.74925	4.48683	3.91781	3.94269	3.7695
TC1600010897.hg.1	124496	ATP5F1P7	ATP synthase, H+ transporting, mitochondrial Fo complex subunit B1 pseudogene 7 [Source:HGNC Symbol;Acc:HGNC:39748]	chr16	-	Multiple_Complex	75707113	75709815	6.09973	6.10572	5.79892	6.26536	5.88027	7.0948	6.41652	6.28867	5.72133	6.62629	6.10865	5.95964
TC1700008178.hg.1	516	ATP5G1	ATP synthase, H+ transporting, mitochondrial Fo complex subunit C1 (subunit 9)	chr17	+	Multiple_Complex	48892765	48895871	16.1319	16.3435	16.5045	16.6601	16.5491	16.2334	16.0113	16.1837	15.7401	15.9757	15.9929	16.1431
TC1400008853.hg.1	319137	ATP5G1P2	Transcript Identified by AceView, Entrez Gene ID(s) 319137	chr14	-	Coding	31320115	31320643	9.121	9.11852	9.33078	9.33193	9.51962	9.41189	9.2217	9.51518	9.12156	9.32068	8.7666	9.16006
TC0300012581.hg.1	646619	ATP5G1P3	ATP synthase, H+ transporting, mitochondrial Fo complex subunit C1 (subunit 9) pseudogene 3 [Source:HGNC Symbol;Acc:HGNC:39506]	chr3	-	Multiple_Complex	138889255	138889957	6.20504	6.44901	6.28024	6.35083	6.1944	6.15032	6.28602	5.77267	5.99491	5.7933	6.14627	5.59337
TC0300013159.hg.1	100287755	ATP5G1P4	ATP synthase, H+ transporting, mitochondrial Fo complex subunit C1 (subunit 9) pseudogene 4 [Source:HGNC Symbol;Acc:HGNC:39507]	chr3	-	Multiple_Complex	172828736	172829176	4.84257	5.04315	4.71843	5.28993	5.32547	4.87063	4.69038	4.53203	4.68939	4.40958	4.8534	4.69318
TC1800007545.hg.1	100505704	ATP5G1P6	ATP synthase, H+ transporting, mitochondrial Fo complex subunit C1 (subunit 9) pseudogene 6	chr18	+	Multiple_Complex	63496989	63497400	7.21003	7.16277	7.22275	7.40985	7.74445	7.46752	7.20249	6.74683	6.92776	7.02391	7.23904	6.59402
TC1000010879.hg.1	100130962	ATP5G1P7	ATP synthase, H+ transporting, mitochondrial Fo complex subunit C1 (subunit 9) pseudogene 7 [Source:HGNC Symbol;Acc:HGNC:39510]	chr10	-	Multiple_Complex	69432972	69433371	9.64748	9.62205	9.87103	9.96159	9.97186	9.93186	9.6044	9.51481	9.35316	9.69247	9.36148	9.44865
TC1000008121.hg.1	100288222	ATP5G1P8	ATP synthase, H+ transporting, mitochondrial Fo complex subunit C1 (subunit 9) pseudogene 8 [Source:HGNC Symbol;Acc:HGNC:39511]	chr10	+	Multiple_Complex	76836568	76836861	11.839	11.8619	12.108	12.2909	12.1688	12.0249	11.7095	11.8182	11.2925	11.4658	11.5471	11.8308
TC1200012798.hg.1	517	ATP5G2	ATP synthase, H+ transporting, mitochondrial Fo complex subunit C2 (subunit 9)	chr12	-	Multiple_Complex	53665160	53677408	15.2883	15.6542	15.5025	16.2103	15.7239	16.0242	15.9183	15.9556	15.5312	15.9296	16.0748	16.1889
TC0100017159.hg.1	520	ATP5G2P1	ATP synthase, H+ transporting, mitochondrial Fo complex subunit C2 (subunit 9) pseudogene 1 [Source:HGNC Symbol;Acc:HGNC:844]	chr1	-	Multiple_Complex	209267798	209268223	5.20682	5.92723	5.55513	5.92646	5.9719	5.86806	5.94175	5.58924	5.7977	5.58372	5.78293	6.33786
TC0200010353.hg.1	100507097	ATP5G2P3	ATP synthase, H+ transporting, mitochondrial Fo complex subunit C2 (subunit 9) pseudogene 3 [Source:HGNC Symbol;Acc:HGNC:42187]	chr2	+	Multiple_Complex	197263111	197263535	8.91384	8.62578	9.1508	9.37976	9.50532	9.7945	9.41636	9.3088	9.19431	9.09831	9.03801	9.1512
TC0X00009470.hg.1	654480	ATP5G2P4	ATP synthase, H+ transporting, mitochondrial Fo complex subunit C2 (subunit 9) pseudogene 4 [Source:HGNC Symbol;Acc:HGNC:42188]	chrX	-	Multiple_Complex	42098754	42099173	8.69591	8.83024	8.6272	9.31545	8.82629	9.17101	8.9377	9.16103	8.65747	9.11251	9.08873	9.0467
TC0200015012.hg.1	518	ATP5G3	ATP synthase, H+ transporting, mitochondrial Fo complex subunit C3 (subunit 9)	chr2	-	Multiple_Complex	175176258	175184607	13.0615	13.1564	13.0224	13.3353	13.2189	13.0318	13.2678	13.2982	12.4661	12.926	12.4005	12.3454
TC1700011731.hg.1	10476	ATP5H	ATP synthase, H+ transporting, mitochondrial Fo complex subunit D	chr17	-	Multiple_Complex	75038860	75046985	14.32	14.3737	14.393	14.5871	14.6462	14.6256	14.2412	14.2476	13.7083	13.8143	13.6802	13.9221
TC0900009411.hg.1	138234	ATP5HP2	ATP synthase, H+ transporting, mitochondrial Fo complex subunit D pseudogene 2 [Source:HGNC Symbol;Acc:HGNC:49624]	chr9	-	Multiple_Complex	2900320	2900804	3.84046	3.74218	3.31329	3.43175	3.56728	3.42117	3.44716	3.43601	3.04885	3.10396	3.22659	3.19313
TC0400009694.hg.1	521	ATP5I	ATP synthase, H+ transporting, mitochondrial Fo complex subunit E	chr4	-	Multiple_Complex	672436	674338	11.3833	11.5311	11.3175	11.6011	11.1592	11.0684	11.4288	11.4415	12.0823	12.3648	11.5929	11.8703
TC2100007797.hg.1	522	ATP5J	ATP synthase, H+ transporting, mitochondrial Fo complex subunit F6	chr21	-	Multiple_Complex	25716503	25735673	17.985	18.1133	17.6283	18.0096	17.8699	17.9032	18.1473	18.0745	17.9081	18.2984	17.9972	18.116
TC0700013591.hg.1	9551	ATP5J2	ATP synthase, H+ transporting, mitochondrial Fo complex subunit F2	chr7	-	Multiple_Complex	99448475	99466331	16.0496	16.1012	16.347	16.3603	16.4148	16.0374	16.1496	16.0714	15.5939	15.6236	15.3619	15.644
TC2100008078.hg.1	101241877	ATP5J2LP	ATP synthase, H+ transporting, mitochondrial Fo complex subunit F2-like pseudogene	chr21	-	Multiple_Complex	36388878	36389112	5.27265	4.31671	4.74693	4.69669	4.07288	4.84217	3.8342	4.78815	4.66196	4.38756	4.61303	4.97636
TC0900007641.hg.1	445573	ATP5J2P3	ATP synthase, H+ transporting, mitochondrial Fo complex subunit F2 pseudogene 3	chr9	+	Multiple_Complex	77040401	77040673	4.38096	4.18653	4.60921	4.43028	4.8407	5.01059	4.76183	4.58289	4.64784	4.03313	4.0645	4.34748
TC1500009825.hg.1	654486	ATP5J2P6	ATP synthase, H+ transporting, mitochondrial Fo complex subunit F2 pseudogene 6	chr15	-	Multiple_Complex	66414933	66415198	6.1952	6.08952	6.35156	6.91098	6.95991	6.10141	6.36818	6.40828	6.03203	5.62828	5.5578	5.64462
TC0Y00006524.hg.1	359997	ATP5JP1	ATP synthase, H+ transporting, mitochondrial Fo complex subunit F6 pseudogene 1 [Source:HGNC Symbol;Acc:HGNC:23933]	chrY	+	Multiple_Complex	6900753	6901372	6.6587	6.57934	6.25942	6.29541	6.05109	6.65698	6.70697	6.67474	6.76098	6.80644	6.46234	6.88426
TC1100013100.hg.1	10632	ATP5L	ATP synthase, H+ transporting, mitochondrial Fo complex subunit G	chr11	+	Multiple_Complex	118401154	118409851	15.3499	15.3912	15.2747	15.4965	15.565	15.3292	15.6906	15.6802	15.3245	15.7425	15.2303	15.442
TC2200008887.hg.1	267020	ATP5L2	ATP synthase, H+ transporting, mitochondrial Fo complex subunit G2	chr22	-	Coding	42639803	42640601	7.04987	7.27991	7.19354	6.83765	7.39974	6.89591	7.36787	7.1841	7.14777	6.72253	7.05573	7.30109
TC0600013060.hg.1	53410	ATP5LP2	ATP synthase, H+ transporting, mitochondrial Fo complex subunit G pseudogene 2	chr6	-	Multiple_Complex	122859678	122859988	13.9341	13.7149	13.7168	13.8599	14.1542	13.9821	13.9669	14.1658	13.5724	14.0825	13.7444	13.838
TC0400010253.hg.1	53409	ATP5LP3	ATP synthase, H+ transporting, mitochondrial Fo complex subunit G pseudogene 3 [Source:HGNC Symbol;Acc:HGNC:13216]	chr4	-	Multiple_Complex	24658072	24658375	7.42939	7.19811	7.04665	7.19157	7.29573	7.82754	7.38309	7.4667	7.38323	7.07527	7.61865	7.59169
TC0400012085.hg.1	100130396	ATP5LP4	ATP synthase, H+ transporting, mitochondrial Fo complex subunit G pseudogene 4 [Source:HGNC Symbol;Acc:HGNC:38165]	chr4	-	Multiple_Complex	148703526	148703832	3.9653	4.06905	4.20234	4.025	4.91189	4.56646	4.66452	4.48884	4.07141	4.54269	4.58812	4.40385
TC0300012842.hg.1	100287091	ATP5LP5	ATP synthase, H+ transporting, mitochondrial Fo complex subunit G pseudogene 5 [Source:HGNC Symbol;Acc:HGNC:38167]	chr3	-	Multiple_Complex	152800434	152800732	7.60888	7.0861	7.01418	7.64515	6.77432	7.35225	7.27583	7.44813	7.19306	7.15112	7.05391	7.3079
TC1700011788.hg.1	100462865	ATP5LP6	ATP synthase, H+ transporting, mitochondrial Fo complex subunit G pseudogene 6	chr17	-	Multiple_Complex	76202644	76202796	5.68215	5.61388	5.56728	5.84162	6.38179	5.5635	5.97604	6.07233	4.73496	5.79668	5.7464	5.77208
TC1700007905.hg.1	100287964	ATP5LP7	ATP synthase, H+ transporting, mitochondrial Fo complex subunit G pseudogene 7	chr17	+	Multiple_Complex	42647834	42648143	6.29788	5.89806	5.85522	6.23778	5.80866	5.94378	5.80154	5.98056	5.99159	5.81242	6.15415	5.96175
TC2100008561.hg.1	539	ATP5O	ATP synthase, H+ transporting, mitochondrial F1 complex, O subunit	chr21	-	Multiple_Complex	33903453	33915980	15.9744	16.2762	15.8602	16.0023	16.1593	16.0412	16.0897	15.9232	15.9368	16.09	15.9779	15.9125
TC1400007112.hg.1	27109	ATP5S	ATP synthase, H+ transporting, mitochondrial Fo complex subunit s (factor B)	chr14	+	Multiple_Complex	50312326	50335558	8.65852	9.2681	8.95611	9.60622	9.65192	9.12976	9.16704	9.14305	8.25143	8.63156	7.86021	8.63665
TC1900010748.hg.1	55101	ATP5SL	ATP5S-like	chr19	-	Multiple_Complex	41431318	41440717	12.5673	12.5128	12.7644	13.2443	12.89	13.1952	12.7436	12.5092	11.8729	12.1731	12.2692	12.5292
TC0X00008831.hg.1	537	ATP6AP1	ATPase, H+ transporting, lysosomal accessory protein 1	chrX	+	Multiple_Complex	154428632	154436517	11.3154	11.6247	11.6459	12.0629	11.8232	11.7881	11.9927	11.8171	10.9506	11.7467	10.9356	10.9945
TC0500013195.hg.1	92270	ATP6AP1L	ATPase, H+ transporting, lysosomal accessory protein 1-like	chr5	+	Multiple_Complex	82279462	82318803	7.03304	7.60901	6.88356	6.38818	7.30085	7.42321	7.17422	6.54053	6.57573	7.27945	6.82935	6.67029
TC0X00007012.hg.1	10159	ATP6AP2	ATPase, H+ transporting, lysosomal accessory protein 2	chrX	+	Multiple_Complex	40580908	40606637	13.854	14.1478	14.4777	14.6075	14.7717	14.6007	14.3831	14.2165	12.9341	13.8982	12.9732	13.2177
TC1700007890.hg.1	535	ATP6V0A1	ATPase, H+ transporting, lysosomal V0 subunit a1; microRNA 5010	chr17	+	Multiple_Complex	42458844	42522611	11.1856	11.4817	10.8534	11.9963	11.0642	10.6363	11.4292	11.3844	11.3575	12.4746	11.2813	11.1575
TC1200009253.hg.1	23545	ATP6V0A2	ATPase, H+ transporting, lysosomal V0 subunit a2	chr12	+	Multiple_Complex	123712318	123761755	11.6144	11.9606	12.0213	12.1569	11.9753	11.7671	12.2133	11.8673	12.5029	12.0566	12.5006	12.636
TC0700012754.hg.1	50617	ATP6V0A4	ATPase, H+ transporting, lysosomal V0 subunit a4	chr7	-	Multiple_Complex	138706294	138799560	5.41356	5.32993	5.45969	5.4707	5.51315	5.16796	5.39169	5.57887	4.92702	5.38872	5.80574	5.03696
TC0100008081.hg.1	533	ATP6V0B	ATPase, H+ transporting, lysosomal 21kDa, V0 subunit b	chr1	+	Multiple_Complex	43974487	43978300	12.1686	12.5533	11.7734	12.0452	11.8941	12.2277	12.468	12.2837	13.431	13.3972	13.0381	13.3662
TC1600011330.hg.1	527	ATP6V0C	ATPase, H+ transporting, lysosomal 16kDa, V0 subunit c	chr16	+	Multiple_Complex	2513726	2520223	13.3596	13.7162	13.4878	14.1459	13.6207	13.206	13.9863	13.807	13.6923	14.2944	13.9657	14.2019
TC0300008321.hg.1	106478961	ATP6V0CP2	ATPase, H+ transporting, lysosomal 16kDa, V0 subunit c pseudogene 2 [Source:HGNC Symbol;Acc:HGNC:40000]	chr3	+	Multiple_Complex	111478737	111478943	4.57233	3.91002	3.87776	4.26432	4.05759	4.66264	4.22298	4.06914	4.09631	4.4546	4.76583	4.19438
TC0600008053.hg.1	442211	ATP6V0CP3	ATPase, H+ transporting, lysosomal 16kDa, V0 subunit c pseudogene 3	chr6	+	Multiple_Complex	42727234	42728194	10.2157	10.2801	10.3756	10.8763	10.5261	10.4721	10.7998	10.7172	10.5133	10.6665	10.6019	10.7759
TC1600010633.hg.1	9114	ATP6V0D1	ATPase, H+ transporting, lysosomal 38kDa, V0 subunit d1	chr16	-	Multiple_Complex	67438014	67481237	12.5631	13.0577	12.3923	13.0815	12.7294	12.7127	12.9657	13.16	12.6569	13.2786	12.8075	13.0044
TC0800008140.hg.1	245972	ATP6V0D2	ATPase, H+ transporting, lysosomal 38kDa, V0 subunit d2	chr8	+	Coding	85987323	86154228	4.9126	4.91483	4.71576	5.28034	4.8706	5.2927	4.97283	5.45569	4.8675	4.85871	5.17579	4.41966
TC0500009481.hg.1	8992	ATP6V0E1	ATPase, H+ transporting, lysosomal 9kDa, V0 subunit e1	chr5	+	Multiple_Complex	172983757	173035445	16.1581	16.331	16.2588	16.3611	16.5245	16.3644	16.4727	16.3083	15.7174	16.093	15.0707	15.1602
TC0500008659.hg.1	100874502	ATP6V0E1P1	ATPase, H+ transporting, lysosomal 9kDa, V0 subunit e1 pseudogene 1 [Source:HGNC Symbol;Acc:HGNC:41935]	chr5	+	Multiple_Complex	132948493	132948718	4.17387	3.94046	3.96484	4.04035	4.0639	4.34349	4.3308	3.75544	3.69643	4.16379	3.64267	3.2771
TC0300010828.hg.1	100874503	ATP6V0E1P2	ATPase, H+ transporting, lysosomal 9kDa, V0 subunit e1 pseudogene 2 [Source:HGNC Symbol;Acc:HGNC:41936]	chr3	-	Multiple_Complex	41859350	41859594	6.36977	6.40304	6.2632	6.15384	6.39645	6.11932	6.60094	6.40409	5.7105	6.18177	5.43546	5.89477
TC0200007211.hg.1	100133262	ATP6V0E1P3	ATPase, H+ transporting, lysosomal 9kDa, V0 subunit e1 pseudogene 3 [Source:HGNC Symbol;Acc:HGNC:41937]	chr2	+	Multiple_Complex	33602041	33602286	6.81757	7.21689	7.04202	6.67354	6.88946	6.72889	6.77543	6.74954	6.41013	6.21857	6.06594	5.96544
TC0100008198.hg.1	100874504	ATP6V0E1P4	ATPase, H+ transporting, lysosomal 9kDa, V0 subunit e1 pseudogene 4 [Source:HGNC Symbol;Acc:HGNC:41938]	chr1	+	Multiple_Complex	47550196	47550753	5.19419	5.40334	6.06358	6.16176	5.67802	5.55021	6.14719	5.78323	5.71873	5.519	5.02753	5.67997
TC0700009649.hg.1	155066	ATP6V0E2	ATPase, H+ transporting V0 subunit e2	chr7	+	Multiple_Complex	149872968	149880712	6.84782	7.45799	7.51091	7.68826	8.27804	7.2993	7.95344	7.69224	6.78829	6.93094	7.25874	6.91832
TC0300008369.hg.1	523	ATP6V1A	ATPase, H+ transporting, lysosomal 70kDa, V1 subunit A	chr3	+	Multiple_Complex	113747019	113812058	12.1115	12.013	12.0395	12.1361	12.1921	11.7451	12.2275	12.485	11.6017	12.589	10.7954	10.8594
TC0200007976.hg.1	525	ATP6V1B1	ATPase, H+ transporting, lysosomal 56/58kDa, V1 subunit B1	chr2	+	Multiple_Complex	70935868	70965431	7.43234	7.97817	7.37376	7.39818	7.27696	7.26901	7.47768	7.37985	8.46034	8.14274	8.97299	8.63022
TC0800006933.hg.1	526	ATP6V1B2	ATPase, H+ transporting, lysosomal 56/58kDa, V1 subunit B2	chr8	+	Multiple_Complex	20197193	20226819	11.7096	11.9653	12.24	12.8503	12.1582	11.9718	12.2056	12.1337	13.209	13.9886	13.2155	13.2026
TC0800008467.hg.1	528	ATP6V1C1	ATPase, H+ transporting, lysosomal 42kDa, V1 subunit C1	chr8	+	Multiple_Complex	103021020	103073057	12.242	12.3245	13.0474	13.8337	13.2078	13.0518	12.5954	12.4359	12.0789	12.7479	11.8819	12.242
TC0200006703.hg.1	245973	ATP6V1C2	ATPase, H+ transporting, lysosomal 42kDa, V1 subunit C2	chr2	+	Multiple_Complex	10721649	10785110	5.52025	6.14843	8.21767	7.81952	8.1389	7.13383	5.78588	5.72433	5.11105	4.88803	5.33917	5.17061
TC1400010760.hg.1	51382	ATP6V1D	ATPase, H+ transporting, lysosomal 34kDa, V1 subunit D	chr14	-	Multiple_Complex	67337864	67360265	10.2728	10.0729	10.56	10.6637	10.8253	10.5395	10.7155	10.4831	9.89241	9.65754	8.98778	9.93512
TC2200007904.hg.1	529	ATP6V1E1	ATPase, H+ transporting, lysosomal 31kDa, V1 subunit E1	chr22	-	Multiple_Complex	17592136	17628822	11.6931	11.6658	12.4374	12.8697	12.2488	12.376	12.3896	12.1609	11.5021	11.5031	11.0682	11.4054
TC0200016659.hg.1	90423	ATP6V1E2	ATPase, H+ transporting, lysosomal 31kDa, V1 subunit E2	chr2	-	Multiple_Complex	46511847	46542557	8.65405	9.30573	8.19971	8.57648	8.8712	8.41955	8.86512	9.0884	7.65057	7.39274	7.31143	7.88629
TC0700009067.hg.1	9296	ATP6V1F	ATPase, H+ transporting, lysosomal 14kDa, V1 subunit F	chr7	+	Multiple_Complex	128862803	128865849	14.2449	14.2937	14.6935	14.5385	14.5894	14.2652	14.0745	14.0253	13.9603	14.0757	13.7001	14.0246
TC0900008515.hg.1	9550	ATP6V1G1	ATPase, H+ transporting, lysosomal 13kDa, V1 subunit G1	chr9	+	Multiple_Complex	114587714	114598872	12.0768	11.7022	12.2765	12.4847	12.1925	12.2483	12.2458	12.1485	11.9767	12.0235	11.8636	12.4015
TC0800010343.hg.1	100128541	ATP6V1G1P2	ATPase, H+ transporting, lysosomal 13kDa, V1 subunit G1 pseudogene 2	chr8	-	Multiple_Complex	47194002	47194347	5.76392	4.74462	5.7613	5.73635	5.45496	5.48365	6.06989	5.47951	5.05508	5.75435	5.96248	5.87737
TC0900009234.hg.1	100462838	ATP6V1G1P3	ATPase, H+ transporting, lysosomal 13kDa, V1 subunit G1 pseudogene 3 [Source:HGNC Symbol;Acc:HGNC:37670]	chr9	+	Multiple_Complex	136779939	136780218	6.41149	5.801	6.08812	6.58089	6.49347	6.8299	6.19731	6.24981	6.12239	6.78902	6.05543	6.44372
TC1000007274.hg.1	100462843	ATP6V1G1P4	ATPase, H+ transporting, lysosomal 13kDa, V1 subunit G1 pseudogene 4 [Source:HGNC Symbol;Acc:HGNC:37671]	chr10	+	Multiple_Complex	35158306	35158640	6.8008	6.25696	6.97372	6.86144	6.54951	6.6155	6.56154	6.70953	6.48507	6.50353	6.72046	6.66971
TC0500007865.hg.1	100462732	ATP6V1G1P6	ATPase, H+ transporting, lysosomal 13kDa, V1 subunit G1 pseudogene 6 [Source:HGNC Symbol;Acc:HGNC:37673]	chr5	+	Multiple_Complex	78222184	78222517	5.25797	5.18037	5.73521	5.27478	5.58414	5.14479	5.19409	5.05145	5.06249	5.48263	5.25915	5.19697
TC1300009681.hg.1	100874514	ATP6V1G1P7	ATPase, H+ transporting, lysosomal 13kDa, V1 subunit G1 pseudogene 7 [Source:HGNC Symbol;Acc:HGNC:39852]	chr13	-	Multiple_Complex	103444620	103444968	4.61987	4.59706	4.56859	4.37171	4.51072	4.42017	4.51135	4.422	4.45908	4.08607	4.90046	4.65043
TC0600014260.hg.1	534	ATP6V1G2	ATPase, H+ transporting, lysosomal 13kDa, V1 subunit G2	chr6	-	Multiple_Complex	31544451	31548427	6.35452	6.39599	6.81365	6.78106	6.38783	6.76526	6.58713	6.29873	7.03412	6.44452	6.30873	6.6952
TC0600014259.hg.1	100532737	ATP6V1G2-DDX39B	ATP6V1G2-DDX39B readthrough (NMD candidate)	chr6	-	Multiple_Complex	31530219	31546848	14.0016	14.2564	14.0418	14.3368	14.1614	14.2937	14.238	14.3502	14.2551	14.1759	14.5755	14.708
TC0100016851.hg.1	127124	ATP6V1G3	ATPase, H+ transporting, lysosomal 13kDa, V1 subunit G3	chr1	-	Coding	198523222	198540945	8.01001	7.52063	8.07971	8.4494	7.96946	8.29832	8.63701	8.22515	7.58468	7.50136	7.86238	7.96918
TC0800010450.hg.1	51606	ATP6V1H	ATPase, H+ transporting, lysosomal 50/57kDa, V1 subunit H	chr8	-	Multiple_Complex	53715543	53843558	8.5641	8.67891	8.95196	9.68578	9.16319	9.02512	9.28555	9.01807	8.7414	9.59631	9.30171	9.61251
TC0X00007707.hg.1	538	ATP7A	ATPase, Cu++ transporting, alpha polypeptide	chrX	+	Multiple_Complex	77910656	78050395	10.1086	10.2001	10.4933	9.84912	10.8063	9.85093	10.1416	10.2821	10.1996	10.1517	10.131	10.076
TC1300009004.hg.1	540	ATP7B	ATPase, Cu++ transporting, beta polypeptide	chr13	-	Multiple_Complex	51932671	52011494	6.09553	6.86716	6.51856	5.94843	6.73953	5.84615	6.16133	5.93566	8.02425	7.13586	8.36496	8.47577
TC0400010558.hg.1	10396	ATP8A1	ATPase, aminophospholipid transporter (APLT), class I, type 8A, member 1	chr4	-	Multiple_Complex	42408373	42657105	5.58134	5.81441	5.99044	5.57307	5.8968	4.84481	4.58964	4.80628	10.4275	10.5312	9.30148	9.62984
TC1300006643.hg.1	51761	ATP8A2	ATPase, aminophospholipid transporter, class I, type 8A, member 2	chr13	+	Multiple_Complex	25372071	26025851	5.69023	6.43491	5.64695	5.51304	5.96647	6.00877	5.66018	5.67979	7.80712	8.5123	8.01581	8.02108
TC1300010024.hg.1	100874518	ATP8A2P3	ATPase, aminophospholipid transporter, class I, type 8A, member 2 pseudogene 3 [Source:HGNC Symbol;Acc:HGNC:42641]	chr13	-	Multiple_Complex	26114409	26154175	4.5549	5.20471	4.9282	5.32438	5.0144	4.69663	5.06263	4.64048	4.64032	4.83352	5.38355	4.79792
TC1800008781.hg.1	5205	ATP8B1	ATPase, aminophospholipid transporter, class I, type 8B, member 1	chr18	-	Multiple_Complex	57646426	57803101	6.15668	5.80946	6.29616	6.19351	5.72732	5.65516	5.96335	5.83241	6.23335	6.68963	6.61044	6.84908
TC0100010075.hg.1	57198	ATP8B2	ATPase, aminophospholipid transporter, class I, type 8B, member 2	chr1	+	Multiple_Complex	154325553	154351307	10.3792	10.8115	10.2278	10.7045	10.3951	10.7892	10.7534	10.929	10.1364	10.7164	9.93616	10.4581
TC1900009186.hg.1	148229	ATP8B3	ATPase, aminophospholipid transporter, class I, type 8B, member 3	chr19	-	Multiple_Complex	1782075	1812276	6.34045	6.12562	6.19521	5.8683	5.77204	6.08297	5.71774	6.12818	5.69041	5.22778	5.22421	5.65818
TC1500009377.hg.1	79895	ATP8B4	ATPase, class I, type 8B, member 4	chr15	-	Multiple_Complex	49858238	50182817	4.87169	4.70008	4.56218	5.46274	4.69932	5.5345	4.90716	5.05995	4.71457	4.77644	4.87433	5.03914
TC0900007081.hg.1	158381	ATP8B5P	ATPase, class I, type 8B, member 5, pseudogene	chr9	+	Multiple_Complex	35406755	35483188	3.86653	4.45371	4.47801	4.87406	4.35556	4.625	4.59472	4.69663	4.483	4.74577	5.36931	4.55713
TC2000009461.hg.1	10079	ATP9A	ATPase, class II, type 9A	chr20	-	Multiple_Complex	51596514	51768634	7.67466	8.29301	8.572	8.26609	8.66474	8.13605	8.60071	8.56809	7.33666	6.80215	6.25	6.28482
TC1800007797.hg.1	374868	ATP9B	ATPase, class II, type 9B	chr18	+	Multiple_Complex	79069275	79378283	11.7712	11.9629	11.4241	11.2589	11.3567	11.1599	12.1881	11.9648	11.8044	12.1712	11.9761	12.2896
TC0100014060.hg.1	64756	ATPAF1	ATP synthase mitochondrial F1 complex assembly factor 1	chr1	-	Multiple_Complex	46632737	46673867	10.6725	10.8104	10.5856	11.0507	10.8529	10.1732	10.9281	11.0635	11.6592	11.9307	11.0446	11.1621
TC1700009960.hg.1	91647	ATPAF2	ATP synthase mitochondrial F1 complex assembly factor 2	chr17	-	Multiple_Complex	17977409	18039209	8.97505	9.36496	8.97539	9.40984	9.69266	9.34599	9.36233	9.26337	8.96152	9.16419	8.52926	9.36575
TC0100007550.hg.1	93974	ATPIF1	ATPase inhibitory factor 1	chr1	+	Multiple_Complex	28236091	28246906	11.062	11.3902	10.6493	11.0882	11.0043	10.1412	11.4312	11.4222	11.2866	11.26	10.9593	10.9828
TC0300012670.hg.1	545	ATR	ATR serine/threonine kinase	chr3	-	Multiple_Complex	142449235	142578826	9.23918	9.22581	8.81223	9.42905	9.13482	8.95637	9.28695	9.31496	8.76479	8.44394	7.61032	8.72713
TC0200007058.hg.1	51374	ATRAID	all-trans retinoic acid-induced differentiation factor	chr2	+	Multiple_Complex	27212027	27217178	14.3627	14.4177	14.5755	14.5899	14.2695	14.4329	14.258	14.1391	14.7526	14.7948	14.6982	15.0412
TC2000006551.hg.1	8455	ATRN	attractin	chr20	+	Multiple_Complex	3471018	3651122	10.5371	11.3353	11.5182	11.6753	11.5167	11.1193	11.0211	10.8701	12.1932	12.5802	12.0668	12.1413
TC1000008995.hg.1	26033	ATRNL1	attractin-like 1	chr10	+	Multiple_Complex	115093365	115948998	10.4838	10.8111	11.2014	10.6648	11.2055	10.755	11.0028	11.3913	10.885	10.2042	11.1496	10.8197
TC0X00010126.hg.1	546	ATRX	alpha thalassemia/mental retardation syndrome X-linked	chrX	-	Multiple_Complex	77504878	77786269	12.2761	12.5375	12.3894	12.4372	12.7096	12.8865	12.9209	12.6375	12.2552	11.962	11.7686	12.3199
TC0600010921.hg.1	6310	ATXN1	ataxin 1	chr6	-	Multiple_Complex	16299112	16771193	8.17138	8.1843	9.44105	8.44194	9.03	8.86644	8.65326	8.57014	6.69746	6.32744	6.48311	6.62828
TC2200007626.hg.1	25814	ATXN10	ataxin 10	chr22	+	Multiple_Complex	45657019	45845307	15.0541	15.1651	15.299	15.5037	15.3935	15.2431	15.1814	15.0358	15.6516	15.7374	15.6036	15.3912
TC1600011426.hg.1	342371	ATXN1L	ataxin 1-like	chr16	+	Multiple_Complex	71845991	71885271	8.70619	9.14186	9.08598	9.14349	9.32773	8.73876	9.48772	8.94609	9.06154	9.07832	9.53361	9.74851
TC1200011936.hg.1	6311	ATXN2	ataxin 2	chr12	-	Multiple_Complex	111452214	111599676	12.4553	13.1405	12.6652	12.5691	12.8704	12.6013	13.4082	13.4606	13.4621	13.2252	13.3009	13.445
TC1400010780.hg.1	4287	ATXN3	ataxin 3	chr14	-	Multiple_Complex	92058552	92106621	8.77812	9.38629	9.23329	9.53276	9.42875	9.16458	8.75451	8.98886	8.87699	8.53632	8.40229	8.65952
TC0X00009095.hg.1	92552	ATXN3L	ataxin 3-like	chrX	-	Coding	13318236	13320399	4.85539	4.18817	4.96246	4.72099	4.73626	4.42785	5.06063	4.32456	4.83741	4.82773	5.13763	5.31851
TC0300007679.hg.1	6314	ATXN7	ataxin 7	chr3	+	Multiple_Complex	63864557	64003462	10.8104	10.7629	10.22	10.6921	10.5532	10.402	10.7067	10.5239	10.1844	10.005	9.82874	9.71115
TC0700012165.hg.1	222255	ATXN7L1	ataxin 7-like 1	chr7	-	Multiple_Complex	105604774	105876604	9.63762	9.32631	9.53797	9.39652	9.74972	9.46545	9.69503	9.43142	8.56128	9.3248	8.84237	9.72652
TC0100009353.hg.1	127002	ATXN7L2	ataxin 7-like 2	chr1	+	Multiple_Complex	109483479	109492804	4.31279	5.25274	5.03419	5.11052	5.14508	4.28039	5.144	5.02191	5.22721	5.07597	5.27178	5.57104
TC1700010816.hg.1	56970	ATXN7L3	ataxin 7-like 3	chr17	-	Multiple_Complex	44191805	44200113	7.69926	7.60071	7.76667	8.18109	7.90658	8.06486	7.73138	7.43591	8.30913	7.95965	7.46032	8.81665
TC1200008213.hg.1	552889	ATXN7L3B	ataxin 7-like 3B	chr12	+	Multiple_Complex	74537771	74545430	11.3951	11.3964	11.3999	11.9247	11.7488	11.5745	12.0173	11.9059	12.7444	13.3656	12.407	12.7122
TC1300007446.hg.1	6315	ATXN8OS	ATXN8 opposite strand (non-protein coding)	chr13	+	Multiple_Complex	70107213	70139753	4.84519	4.48172	4.25398	4.6941	4.6081	4.98412	4.01175	4.5231	4.35493	4.90952	4.22361	4.39384
TC0900010762.hg.1	549	AUH	AU RNA binding protein/enoyl-CoA hydratase	chr9	-	Multiple_Complex	91213815	91361969	10.8896	10.9504	11.1019	11.3628	10.8141	11.3167	10.9093	10.9904	10.5715	10.6504	10.2728	10.6181
TC0100013367.hg.1	79000	AUNIP	aurora kinase A and ninein interacting protein	chr1	-	Multiple_Complex	25831913	25859458	9.79872	9.99251	8.73947	9.84153	9.15621	9.45837	10.0168	9.8391	10.2728	9.56635	10.3854	10.9329
TC0200013112.hg.1	550	AUP1	ancient ubiquitous protein 1	chr2	-	Multiple_Complex	74526645	74529939	14.8932	14.9188	14.8926	15.2576	14.7449	14.6639	14.8652	14.6227	15.0401	15.2974	14.988	14.7028
TC2000009550.hg.1	6790	AURKA	aurora kinase A	chr20	-	Multiple_Complex	56369389	56392337	13.9792	13.9649	14.2749	14.5652	14.1407	14.0922	13.8037	13.9071	13.8856	12.8056	15.053	15.0379
TC0100012471.hg.1	54998	AURKAIP1	aurora kinase A interacting protein 1	chr1	-	Multiple_Complex	1373730	1375495	9.42723	10.4346	10.027	10.9303	10.7205	10.0835	10.1561	9.81125	9.56899	9.84142	8.91333	9.38445
TC1700009679.hg.1	9212	AURKB	aurora kinase B	chr17	-	Multiple_Complex	8204731	8210626	11.7684	12.237	12.4383	11.4771	12.4527	11.8723	12.1232	12.0596	11.0352	8.61141	11.6352	11.6471
TC1900008987.hg.1	6795	AURKC	aurora kinase C	chr19	+	Coding	57230802	57235548	4.68071	4.3848	4.9511	4.96846	4.38313	4.62055	4.65864	4.67396	4.39583	4.80323	3.82147	4.57165
TC0700007905.hg.1	26053	AUTS2	autism susceptibility candidate 2	chr7	+	Multiple_Complex	69598919	70793068	9.85654	10.2478	10.6031	10.5099	10.272	10.0798	10.4265	10.2248	9.84045	8.36717	9.39089	9.60887
TC1500008971.hg.1	57099	AVEN	apoptosis, caspase activation inhibitor	chr15	-	Multiple_Complex	33866227	34039176	8.16119	8.61518	8.17285	9.05669	8.58848	8.00282	9.32091	9.06989	9.34878	9.93606	9.20698	9.29469
TC1200010983.hg.1	10677	AVIL	advillin	chr12	-	Multiple_Complex	57797376	57818704	4.71542	4.67248	5.26766	5.01964	5.45225	5.05935	5.2678	4.80062	5.07212	5.31753	5.06701	5.07796
TC0700007121.hg.1	23080	AVL9	AVL9 homolog (S. cerevisiase)	chr7	+	Multiple_Complex	32495426	33039424	10.8313	10.7493	11.5549	11.1699	11.5622	10.8979	10.9416	10.6898	10.1361	9.94482	9.99334	10.374
TC2000008210.hg.1	551	AVP	arginine vasopressin	chr20	-	Multiple_Complex	3082543	3084724	5.55407	5.51573	5.4838	5.73096	5.35172	5.47243	5.50856	5.6014	6.23819	5.43522	5.59451	5.43933
TC1000011556.hg.1	60370	AVPI1	arginine vasopressin-induced 1	chr10	-	Multiple_Complex	97677424	97687323	4.8955	5.26781	5.39272	5.81714	5.32658	5.42467	4.94673	5.21495	5.23789	4.81863	5.34661	5.19016
TC1200011063.hg.1	552	AVPR1A	arginine vasopressin receptor 1A	chr12	-	Coding	63142759	63152810	7.37477	7.38341	7.01714	7.09005	6.24154	6.52314	6.47423	6.48464	9.40498	9.77698	7.56277	8.1965
TC0100017089.hg.1	553	AVPR1B	arginine vasopressin receptor 1B	chr1	-	Multiple_Complex	206109692	206117699	4.91177	4.89065	5.35704	5.72087	5.4474	5.41226	5.46439	4.99184	5.20167	5.2434	5.34229	5.25422
TC0X00008807.hg.1	554	AVPR2	arginine vasopressin receptor 2	chrX	+	Multiple_Complex	153902531	153907166	6.0162	5.86348	5.83787	6.20326	5.56143	6.08643	5.91388	6.00149	5.47101	6.14524	5.59681	5.72215
TC0X00007532.hg.1	158833	AWAT1	acyl-CoA wax alcohol acyltransferase 1	chrX	+	Multiple_Complex	70234655	70240661	4.62876	4.40094	5.15239	5.47441	4.72645	5.23465	5.08035	5.0327	4.67905	4.56938	5.00009	5.03941
TC0X00009952.hg.1	158835	AWAT2	acyl-CoA wax alcohol acyltransferase 2	chrX	-	Multiple_Complex	70040542	70049938	5.26176	5.50705	5.48026	5.57383	5.37521	5.47357	5.32952	5.53691	5.15894	5.29562	5.67227	5.49383
TC0100010778.hg.1	126859	AXDND1	axonemal dynein light chain domain containing 1	chr1	+	Multiple_Complex	179365720	179554735	4.11791	4.56741	4.77999	4.90722	4.18993	4.47981	5.07058	4.69209	4.33629	4.54665	4.44132	4.27656
TC1600008938.hg.1	8312	AXIN1	axin 1	chr16	-	Multiple_Complex	287440	352676	8.48654	8.38097	8.24905	8.99973	8.28269	8.42696	8.46725	8.32627	8.78764	8.47052	8.99596	8.78521
TC1700012457.hg.1	8313	AXIN2	axin 2	chr17	-	Multiple_Complex	65528563	65561647	7.07686	7.27573	7.68253	7.07099	7.40001	6.91048	7.42657	7.94209	6.93911	6.45119	7.82052	7.90179
TC1900008143.hg.1	558	AXL	AXL receptor tyrosine kinase	chr19	+	Multiple_Complex	41219199	41261767	6.04375	6.20225	6.2128	6.70713	6.43022	5.91652	6.29461	6.02653	6.67395	6.59022	6.0795	6.32238
TC0200014353.hg.1	100128406	AZFP	Transcript Identified by AceView, Entrez Gene ID(s) 100128406	chr2	-	Coding	132331637	132332770	4.72666	4.84044	5.43429	5.09477	5.08033	4.03895	5.1252	5.4886	6.36837	6.55071	5.7765	5.23417
TC0700011962.hg.1	563	AZGP1	alpha-2-glycoprotein 1, zinc-binding	chr7	-	Multiple_Complex	99966720	99976157	4.85025	5.1519	4.85386	4.78036	4.88577	5.27344	4.79073	4.76551	5.12676	4.21287	5.05564	4.87615
TC0700008514.hg.1	646282	AZGP1P1	alpha-2-glycoprotein 1, zinc-binding pseudogene 1	chr7	+	Multiple_Complex	99980762	99987535	6.57685	6.62336	6.86748	7.03367	6.88431	7.40009	7.20849	7.08907	6.65487	6.92662	7.14739	7.12375
TC0700012046.hg.1	401393	AZGP1P2	alpha-2-glycoprotein 1, zinc-binding pseudogene 2 [Source:HGNC Symbol;Acc:HGNC:912]	chr7	-	Multiple_Complex	101287482	101289771	4.46729	4.31281	4.99564	4.30288	4.22964	3.93354	3.96716	4.47277	3.70641	4.5632	3.74353	4.00822
TC0300010581.hg.1	64343	AZI2	5-azacytidine induced 2	chr3	-	Multiple_Complex	28315003	28349127	10.3121	10.3458	10.7498	10.7885	10.5757	10.6499	10.5988	10.545	10.9297	10.4786	10.4422	10.6078
TC0800012447.hg.1	51582	AZIN1	antizyme inhibitor 1	chr8	-	Multiple_Complex	102826302	102872412	14.2695	14.5899	14.8925	15.1373	14.9415	14.8674	14.4954	14.6463	14.3591	14.4638	14.6466	14.7302
TC0800012341.hg.1	100506753	AZIN1-AS1	AZIN1 antisense RNA 1	chr8	+	Multiple_Complex	102864171	102978955	8.37208	8.81511	8.48869	8.42862	8.33467	8.14629	8.09932	8.38926	7.80041	8.03869	8.00002	7.78594
TC0100007705.hg.1	113451	AZIN2	antizyme inhibitor 2	chr1	+	Multiple_Complex	33081104	33120531	6.44671	6.33229	6.54105	5.54452	6.57582	5.85258	5.56075	6.51933	6.80839	7.26982	6.56593	6.66897
TC1900006490.hg.1	566	AZU1	azurocidin 1	chr19	+	Coding	825097	832018	5.04963	4.74984	5.19238	5.0593	4.65828	4.57224	4.55369	4.67132	4.64276	4.16499	4.58763	4.34789
TC1300008678.hg.1	106480244	AZU1P1	azurocidin 1 pseudogene 1 [Source:HGNC Symbol;Acc:HGNC:49098]	chr13	-	Multiple_Complex	39856710	39857094	6.53371	6.26134	6.17224	6.22784	6.33948	6.51786	5.87517	6.40679	6.22272	5.93402	6.00106	5.99935
TC1500007097.hg.1	567	B2M	beta-2-microglobulin	chr15	+	Multiple_Complex	44711477	44718877	15.0467	15.1042	15.1564	15.305	15.0917	14.779	15.4023	15.3969	16.0347	16.5296	15.7288	15.6675
TC0300012975.hg.1	8706	B3GALNT1	beta-1,3-N-acetylgalactosaminyltransferase 1 (globoside blood group)	chr3	-	Multiple_Complex	161083883	161105384	7.02544	7.30249	6.50306	6.06849	6.5699	6.81404	6.62009	6.36549	8.31262	8.81598	8.84345	8.28288
TC0200007923.hg.1	100128857	B3GALNT1P1	beta-1,3-N-acetylgalactosaminyltransferase 1 pseudogene 1 [Source:HGNC Symbol;Acc:HGNC:51302]	chr2	+	Multiple_Complex	69597353	69598951	5.50657	5.14214	4.88874	4.95845	4.5209	4.73126	4.64125	4.58454	5.31318	4.56073	4.83271	5.22014
TC0100017828.hg.1	148789	B3GALNT2	beta-1,3-N-acetylgalactosaminyltransferase 2	chr1	-	Multiple_Complex	235447190	235504481	11.4436	11.7743	11.4139	11.7245	11.6178	11.3122	11.2787	11.4307	12.2284	12.142	12.3002	12.329
TC0600009434.hg.1	100130402	B3GALNT2P1	beta-1,3-N-acetylgalactosaminyltransferase 2 pseudogene 1 [Source:HGNC Symbol;Acc:HGNC:51315]	chr6	+	Multiple_Complex	129800908	129802214	3.82709	3.27432	3.37371	3.03711	3.14977	3.50577	3.064	3.56945	3.20635	3.3328	3.9145	3.35538
TC0200009889.hg.1	8708	B3GALT1	UDP-Gal:betaGlcNAc beta 1,3-galactosyltransferase 1	chr2	+	Coding	167818672	167874041	8.11362	8.35105	8.22463	9.13178	8.62717	7.96223	7.95827	7.60518	6.82949	7.77515	6.92736	7.55916
TC0100016794.hg.1	8707	B3GALT2	UDP-Gal:betaGlcNAc beta 1,3-galactosyltransferase 2	chr1	-	Coding	193178730	193186654	6.96247	7.21235	7.05904	6.41005	6.95818	6.77856	6.56218	6.79481	8.67344	9.12271	8.2754	8.82163
TC0600007694.hg.1	8705	B3GALT4	UDP-Gal:betaGlcNAc beta 1,3-galactosyltransferase 4	chr6	+	Multiple_Complex	33277132	33284832	5.85662	5.53858	5.95769	5.6892	6.03025	5.8526	5.8414	5.92807	5.66786	4.9956	5.5566	5.50124
TC2100008521.hg.1	10317	B3GALT5	UDP-Gal:betaGlcNAc beta 1,3-galactosyltransferase 5	chr21	+	Multiple_Complex	39612940	39662889	4.54118	4.33776	4.62743	5.06083	4.88725	4.61044	4.66806	4.3521	4.96734	4.98138	5.04819	4.91284
TC2100008176.hg.1	114041	B3GALT5-AS1	B3GALT5 antisense RNA 1	chr21	-	Multiple_Complex	39597104	39613067	5.24608	5.16386	4.72654	5.13406	5.4793	5.1902	4.88864	5.30348	4.6669	5.64711	5.47088	4.94572
TC0100006494.hg.1	126792	B3GALT6	UDP-Gal:betaGal beta 1,3-galactosyltransferase 6	chr1	+	Coding	1232249	1235041	10.9964	11.1984	11.4567	12.0166	11.2627	11.0666	11.6433	11.1946	11.1483	11.4663	10.8729	11.1832
TC1100012930.hg.1	27087	B3GAT1	beta-1,3-glucuronyltransferase 1	chr11	-	Multiple_Complex	134378504	134411918	6.40912	5.87957	6.35584	6.37667	6.28773	6.54009	6.27084	5.69701	8.58564	7.99344	7.93981	8.59588
TC0600012257.hg.1	135152	B3GAT2	beta-1,3-glucuronyltransferase 2	chr6	-	Coding	70856679	70957085	5.35008	5.42208	5.73949	6.10867	5.28837	5.75041	5.64144	5.65742	5.6722	5.95344	6.25924	5.34637
TC1100011091.hg.1	26229	B3GAT3	beta-1,3-glucuronyltransferase 3	chr11	-	Multiple_Complex	62615296	62622175	7.91214	8.40583	8.33708	8.56004	7.90386	8.11358	8.4777	8.33807	8.71425	8.89906	8.86196	9.34515
TC1300006785.hg.1	145173	B3GLCT	beta 3-glucosyltransferase	chr13	+	Multiple_Complex	31199936	31332276	10.7026	10.7828	10.8409	10.7406	11.1551	10.908	11.5232	11.2892	9.84193	10.1049	9.88427	10.2618
TC0200007746.hg.1	10678	B3GNT2	UDP-GlcNAc:betaGal beta-1,3-N-acetylglucosaminyltransferase 2	chr2	+	Coding	62196113	62224731	8.50605	8.9492	9.05296	8.24001	9.29673	8.54172	8.81282	8.91661	8.35621	8.07552	8.90545	8.98796
TC0X00010321.hg.1	100422469	B3GNT2P1	UDP-GlcNAc:betaGal beta-1,3-N-acetylglucosaminyltransferase 2 pseudogene 1 [Source:HGNC Symbol;Acc:HGNC:51316]	chrX	-	Multiple_Complex	99886740	99887691	3.84153	4.03926	3.85175	3.87129	3.43456	4.10988	3.74576	3.65084	3.98245	3.78334	3.51736	3.7092
TC1900007344.hg.1	10331	B3GNT3	UDP-GlcNAc:betaGal beta-1,3-N-acetylglucosaminyltransferase 3	chr19	+	Coding	17794828	17813576	5.931	5.36256	5.78362	5.58918	5.54144	5.45675	5.52825	5.27366	5.66257	5.01738	5.18849	5.56694
TC1200009199.hg.1	79369	B3GNT4	UDP-GlcNAc:betaGal beta-1,3-N-acetylglucosaminyltransferase 4	chr12	+	Multiple_Complex	122203543	122208952	5.35324	4.92658	5.16228	5.53049	5.22449	4.74795	4.55338	4.60018	4.472	4.58272	4.15368	4.84782
TC0300009661.hg.1	84002	B3GNT5	UDP-GlcNAc:betaGal beta-1,3-N-acetylglucosaminyltransferase 5	chr3	+	Multiple_Complex	183253244	183298504	11.9619	11.9242	12.794	13.0094	12.6276	12.4989	12.2818	12.4365	10.9721	10.3011	10.5723	10.9035
TC1100008521.hg.1	192134	B3GNT6	UDP-GlcNAc:betaGal beta-1,3-N-acetylglucosaminyltransferase 6	chr11	+	Coding	77034341	77041973	5.19606	5.43817	5.21414	5.49636	5.37045	5.17144	5.29692	5.10543	5.37138	5.15934	4.88756	5.08012
TC0200011062.hg.1	93010	B3GNT7	UDP-GlcNAc:betaGal beta-1,3-N-acetylglucosaminyltransferase 7	chr2	+	Multiple_Complex	231395543	231401164	4.48593	4.99472	5.21694	4.83258	4.8138	5.37485	4.94205	4.78494	4.91907	4.90005	4.72674	4.92385
TC1900010747.hg.1	374907	B3GNT8	UDP-GlcNAc:betaGal beta-1,3-N-acetylglucosaminyltransferase 8	chr19	-	Multiple_Complex	41425359	41428730	4.43993	4.84513	5.16092	5.40653	5.08509	4.659	5.34076	4.93041	4.75318	5.43574	4.38605	5.47987
TC1600010615.hg.1	84752	B3GNT9	UDP-GlcNAc:betaGal beta-1,3-N-acetylglucosaminyltransferase 9	chr16	-	Coding	67148102	67151214	6.8338	7.03934	6.84203	7.10732	6.76945	6.65787	7.27552	7.00352	6.14459	6.29355	6.49592	6.2022
TC1700012158.hg.1	146712	B3GNTL1	UDP-GlcNAc:betaGal beta-1,3-N-acetylglucosaminyltransferase-like 1	chr17	-	Multiple_Complex	82942155	83051810	6.17834	6.16664	5.66858	5.94511	5.88656	5.53127	5.70735	6.39324	5.78892	5.86043	5.79068	5.72895
TC0500007366.hg.1	106481968	B3GNTL1P1	UDP-GlcNAc:betaGal beta-1,3-N-acetylglucosaminyltransferase-like 1 pseudogene 1 [Source:HGNC Symbol;Acc:HGNC:51317]	chr5	+	Multiple_Complex	52889666	52889954	3.93519	4.12601	4.06811	4.46678	4.32105	4.44049	4.43313	4.15158	4.25216	4.6859	4.16164	4.52454
TC0600008180.hg.1	106480419	B3GNTL1P2	UDP-GlcNAc:betaGal beta-1,3-N-acetylglucosaminyltransferase-like 1 pseudogene 2 [Source:HGNC Symbol;Acc:HGNC:51318]	chr6	+	Multiple_Complex	47368943	47369230	3.83364	3.40829	3.80559	3.9577	3.97529	3.59988	3.8105	4.17337	3.84699	4.00965	4.0603	3.86674
TC1200012813.hg.1	2583	B4GALNT1	beta-1,4-N-acetyl-galactosaminyl transferase 1	chr12	-	Multiple_Complex	57625895	57633355	5.80806	5.91178	5.85706	5.60068	6.37437	5.13794	5.23837	5.63071	4.94566	5.7467	5.35434	5.17028
TC1700008191.hg.1	124872	B4GALNT2	beta-1,4-N-acetyl-galactosaminyl transferase 2	chr17	+	Multiple_Complex	49132460	49176840	3.88079	3.88428	3.82487	4.21761	3.79158	4.03743	3.84276	3.36729	3.96108	3.79533	3.94789	3.62036
TC1700008190.hg.1	106481717	B4GALNT2P1	beta-1,4-N-acetyl-galactosaminyl transferase 2 pseudogene 1 [Source:HGNC Symbol;Acc:HGNC:51319]	chr17	+	Multiple_Complex	49085511	49086702	4.19511	4.91629	4.46788	3.90119	4.19514	4.65502	4.57096	4.09603	4.14157	4.14333	4.26951	3.9989
TC1200006445.hg.1	283358	B4GALNT3	beta-1,4-N-acetyl-galactosaminyl transferase 3	chr12	+	Multiple_Complex	460364	563509	7.04926	7.46128	7.46533	8.05774	7.70015	6.94572	7.08689	6.94867	9.10211	8.93669	9.11205	8.75638
TC1100006455.hg.1	338707	B4GALNT4	beta-1,4-N-acetyl-galactosaminyl transferase 4	chr11	+	Multiple_Complex	369795	382117	6.61854	7.51884	7.50587	7.4268	7.24527	7.3526	6.76269	6.76733	8.62082	8.30154	7.97374	8.74517
TC0900009846.hg.1	2683	B4GALT1	UDP-Gal:betaGlcNAc beta 1,4- galactosyltransferase, polypeptide 1	chr9	-	Multiple_Complex	33104081	33167358	6.39739	6.57887	7.05594	6.83503	7.03794	6.53416	6.6745	6.44266	7.03034	6.92877	6.88394	6.9013
TC0100008082.hg.1	8704	B4GALT2	UDP-Gal:betaGlcNAc beta 1,4- galactosyltransferase, polypeptide 2	chr1	+	Multiple_Complex	43978943	43991171	12.6503	13.0397	12.5905	12.9006	12.5633	12.0044	13.0316	12.8445	13.5805	13.6235	13.3781	13.5362
TC0100016162.hg.1	8703	B4GALT3	UDP-Gal:betaGlcNAc beta 1,4- galactosyltransferase, polypeptide 3	chr1	-	Multiple_Complex	161171310	161177968	9.96983	10.4306	10.1931	10.7361	10.3372	10.1869	10.3665	10.2227	11.3455	11.3846	11.1667	11.3433
TC0300012112.hg.1	8702	B4GALT4	UDP-Gal:betaGlcNAc beta 1,4- galactosyltransferase, polypeptide 4	chr3	-	Multiple_Complex	119211732	119241103	7.98986	8.04501	8.23684	7.43358	8.84524	8.27585	8.38421	8.20935	7.42554	6.72155	7.52146	7.52981
TC2000009392.hg.1	9334	B4GALT5	UDP-Gal:betaGlcNAc beta 1,4- galactosyltransferase, polypeptide 5	chr20	-	Multiple_Complex	49632945	49713884	11.9685	11.9365	11.8821	12.1722	11.8167	11.3652	11.6577	11.361	13.2958	13.1786	13.4549	13.3317
TC1800008399.hg.1	9331	B4GALT6	UDP-Gal:betaGlcNAc beta 1,4- galactosyltransferase, polypeptide 6	chr18	-	Multiple_Complex	31622246	31685836	5.20119	5.05292	5.22438	6.20366	5.42014	5.36792	5.54789	5.43053	10.6113	11.0855	11.3914	12.0868
TC0500009630.hg.1	11285	B4GALT7	xylosylprotein beta 1,4-galactosyltransferase, polypeptide 7	chr5	+	Multiple_Complex	177600100	177610347	6.86892	6.98522	6.93781	7.14351	7.09383	6.93657	7.42224	7.19422	7.45184	7.03531	6.77771	7.05409
TC1100011285.hg.1	11041	B4GAT1	beta-1,4-glucuronyltransferase 1	chr11	-	Multiple_Complex	66345372	66347692	9.01151	9.39426	9.32559	8.831	9.0854	8.54129	9.26729	8.83012	9.74683	9.7406	9.50302	10.0471
TC1700010015.hg.1	27077	B9D1	B9 protein domain 1	chr17	-	Multiple_Complex	19337554	19378182	7.60151	8.03925	7.52826	7.7771	7.83817	6.8362	7.78196	7.56798	6.89836	7.40661	6.51652	7.16694
TC1900010745.hg.1	80776	B9D2	B9 protein domain 2	chr19	-	Multiple_Complex	41354417	41364173	7.12236	6.98925	6.61512	7.10192	7.11069	7.233	6.96728	6.71867	6.82163	5.83645	5.74906	6.80674
TC0800008474.hg.1	79870	BAALC	brain and acute leukemia, cytoplasmic	chr8	+	Multiple_Complex	103140693	103230305	4.51248	4.77626	4.90791	4.5105	4.74318	4.76997	4.56153	4.23315	4.22125	4.90349	4.57684	4.52395
TC0900011029.hg.1	570	BAAT	bile acid-CoA:amino acid N-acyltransferase	chr9	-	Coding	101360417	101385008	3.58449	3.25107	3.44601	3.48443	3.32367	3.86011	3.45503	4.04058	3.85428	3.61543	4.05531	3.69024
TC1900011684.hg.1	29086	BABAM1	BRISC and BRCA1 A complex member 1	chr19	+	Multiple_Complex	17267350	17281249	11.6158	11.9258	12.0682	12.4107	12.6791	12.0496	12.0659	12.0185	11.5643	11.2432	11.0137	11.7727
TC1100012445.hg.1	23621	BACE1	beta-site APP-cleaving enzyme 1	chr11	-	Multiple_Complex	117285207	117316259	8.01323	8.14944	7.96331	8.00784	7.95845	7.50611	8.23287	8.08545	8.37266	7.94465	7.05363	7.65742
TC2100007198.hg.1	25825	BACE2	beta-site APP-cleaving enzyme 2	chr21	+	Multiple_Complex	41167801	41282534	9.63829	10.0695	9.96419	10.2901	9.88982	9.25421	9.89485	9.64362	9.16828	9.67376	9.87086	9.94331
TC2100008490.hg.1	571	BACH1	BTB and CNC homology 1, basic leucine zipper transcription factor 1	chr21	+	Multiple_Complex	29298795	29361896	12.4136	12.6907	12.3243	11.5539	12.4112	11.5435	12.9414	12.7565	12.0985	11.5915	11.6498	11.4362
TC2100006861.hg.1	100874322	BACH1-IT2	BACH1 intronic transcript 2	chr21	+	Multiple_Complex	29370497	29373980	8.85681	9.08741	8.75793	8.11975	8.46302	8.77182	9.27373	9.21941	8.43362	8.68232	8.67835	8.46643
TC1100011158.hg.1	572	BAD	BCL2-associated agonist of cell death	chr11	-	Multiple_Complex	64269828	64284704	7.68989	8.04851	8.31676	9.0425	8.34412	8.22581	7.63886	8.02865	8.9452	9.39604	8.98822	8.74838
TC0900009855.hg.1	573	BAG1	BCL2-associated athanogene	chr9	-	Multiple_Complex	33247820	33264763	8.71782	9.26836	9.53631	9.26858	9.62191	8.84026	9.33542	9.26118	9.89425	9.35241	9.57418	9.38001
TC0600008350.hg.1	9532	BAG2	BCL2-associated athanogene 2	chr6	+	Multiple_Complex	57172306	57189833	13.4192	13.3741	14.09	13.8713	13.7021	13.3122	13.7464	13.6205	13.5553	13.2529	13.5282	13.8174
TC1000009090.hg.1	9531	BAG3	BCL2-associated athanogene 3	chr10	+	Coding	119651370	119677819	11.4331	11.8735	11.0325	11.234	11.7698	11.2911	11.8313	11.8526	11.5849	11.3164	11.3605	12.0706
TC0800007328.hg.1	9530	BAG4	BCL2-associated athanogene 4	chr8	+	Multiple_Complex	38176533	38213301	10.2055	10.497	10.6633	10.6497	10.4573	10.4169	10.2444	10.3384	11.4594	11.6013	11.7274	12.1815
TC1400010320.hg.1	9529	BAG5	BCL2-associated athanogene 5	chr14	-	Multiple_Complex	103556544	103562831	11.8542	11.9972	12.2682	12.7381	12.0982	12.1611	12.0265	11.9833	12.0294	11.8161	12.1487	12.4566
TC0600011441.hg.1	7917	BAG6	BCL2 associated athanogene 6	chr6	-	Multiple_Complex	31639028	31652705	15.2642	15.4761	15.2443	15.2832	15.3012	15.0796	15.4539	15.4301	15.4862	15.5307	15.5377	15.7745
TC2200006432.hg.1	85316	BAGE5	Synthetic construct Homo sapiens clone IMAGE:100062553, MGC:190557 B melanoma antigen family, member 5 (BAGE5) mRNA, encodes complete protein.; B melanoma antigen family, member 5 [Source:EntrezGene;Acc:85316]	chr22	+	Multiple_Complex	11066302	11068987	9.07843	9.09903	9.02118	9.51003	9.30502	9.51745	8.71822	9.06625	6.65654	7.23816	7.15836	6.60314
TC1700009173.hg.1	57597	BAHCC1	BAH domain and coiled-coil containing 1	chr17	+	Multiple_Complex	81395475	81466332	9.73518	9.77594	9.56638	9.53638	9.42704	9.3646	9.46975	9.38598	10.4192	9.80105	10.226	10.5544
TC1500006956.hg.1	22893	BAHD1	bromo adjacent homology domain containing 1	chr15	+	Multiple_Complex	40439721	40468242	7.39167	8.03832	8.17423	8.85813	8.29387	7.63353	7.67463	7.1877	7.95891	7.94855	7.7541	8.28593
TC1700009150.hg.1	10458	BAIAP2	BAI1-associated protein 2	chr17	+	Multiple_Complex	81035122	81117432	6.37543	6.87287	7.10752	7.14969	7.36513	6.38553	6.21398	6.81945	7.39911	6.94899	7.58614	8.70268
TC0700011905.hg.1	55971	BAIAP2L1	BAI1-associated protein 2-like 1	chr7	-	Multiple_Complex	98291650	98401115	10.9774	11.224	11.8638	11.6013	11.9999	10.8692	9.34036	9.79914	8.43706	7.76077	8.05964	7.85416
TC2200008680.hg.1	80115	BAIAP2L2	BAI1-associated protein 2-like 2	chr22	-	Multiple_Complex	38084889	38110670	4.72108	5.15956	4.89022	4.8985	5.10162	4.79045	4.53173	4.84352	4.75125	4.82292	5.19976	4.59369
TC1600006537.hg.1	8938	BAIAP3	BAI1-associated protein 3	chr16	+	Multiple_Complex	1333601	1349441	5.77334	5.93866	5.60556	5.99111	5.79676	5.93801	5.78169	5.7566	5.46136	5.70646	6.08684	6.03956
TC0600011553.hg.1	578	BAK1	BCL2-antagonist/killer 1	chr6	-	Multiple_Complex	33572546	33580293	7.50533	7.70999	7.96587	8.65831	8.23889	7.92146	7.82682	7.78244	7.43317	7.98112	7.83689	7.85291
TC1000007132.hg.1	25805	BAMBI	BMP and activin membrane-bound inhibitor	chr10	+	Multiple_Complex	28677342	28682939	9.17416	9.45216	10.3869	10.9971	10.5344	10.9241	9.72391	9.71349	10.2955	10.6944	9.98472	10.8809
TC1100008049.hg.1	8815	BANF1	barrier to autointegration factor 1	chr11	+	Multiple_Complex	66002079	66004149	15.0903	15.3467	15.1629	15.3658	15.2364	15.0172	15.293	15.4165	15.7832	15.6021	15.7083	15.9548
TC1400007542.hg.1	317687	BANF1P1	barrier to autointegration factor 1 pseudogene 1 [Source:HGNC Symbol;Acc:HGNC:20252]	chr14	+	Multiple_Complex	68936602	68936864	8.97329	8.75497	8.36893	8.71718	8.58397	8.88995	9.22114	9.12919	9.00981	8.81747	9.22342	9.39611
TC1000012396.hg.1	414169	BANF1P2	barrier to autointegration factor 1 pseudogene 2 [Source:HGNC Symbol;Acc:HGNC:23426]	chr10	-	Multiple_Complex	133344643	133344906	6.49607	6.32918	6.08201	6.63568	6.30343	6.18455	6.38806	6.54551	7.28091	6.68741	6.41713	6.91109
TC0100016462.hg.1	100653423	BANF1P4	barrier to autointegration factor 1 pseudogene 4 [Source:HGNC Symbol;Acc:HGNC:43884]	chr1	-	Multiple_Complex	174756850	174757119	10.4311	10.4423	10.3838	10.7461	10.6262	10.6944	10.9557	10.6087	11.0015	10.7769	10.8565	11.2367
TC0700012213.hg.1	101290503	BANF1P5	barrier to autointegration factor 1 pseudogene 5 [Source:HGNC Symbol;Acc:HGNC:43885]	chr7	-	Multiple_Complex	107642765	107643023	5.25826	4.52507	5.23368	5.05565	4.90727	5.42611	4.85505	4.95682	5.18508	5.61253	5.75877	5.13291
TC2000006802.hg.1	140836	BANF2	barrier to autointegration factor 2	chr20	+	Multiple_Complex	17693672	17735872	4.18674	4.04495	4.20353	4.24028	4.16503	4.28695	4.27845	4.13794	4.23478	4.03884	4.50553	3.82372
TC0400012828.hg.1	55024	BANK1	B-cell scaffold protein with ankyrin repeats 1	chr4	+	Multiple_Complex	101790607	102074812	6.55124	6.74047	6.88438	7.12589	6.8796	7.34542	6.97602	6.92102	7.19945	6.78057	7.32589	7.0365
TC1600008799.hg.1	54971	BANP	BTG3 associated nuclear protein	chr16	+	Multiple_Complex	87949244	88118422	12.6454	12.3661	12.7441	12.8893	12.7269	12.5007	12.8568	12.6462	12.9884	12.7212	12.7125	13.0276
TC0300011167.hg.1	8314	BAP1	BRCA1 associated protein 1	chr3	-	Multiple_Complex	52401004	52410350	8.83968	9.1318	8.89975	9.24993	9.16871	9.07332	9.16921	9.3588	9.57629	9.72046	9.17986	9.63225
TC0200015643.hg.1	580	BARD1	BRCA1 associated RING domain 1	chr2	-	Multiple_Complex	214725646	214809711	9.23361	9.49004	9.26353	9.12821	9.18259	8.36914	9.52687	9.40435	9.01132	8.4587	8.86314	8.73481
TC0900009030.hg.1	56751	BARHL1	BarH-like homeobox 1	chr9	+	Coding	132582185	132590266	4.02249	4.66997	4.35502	4.95641	4.74374	4.74448	4.50664	4.42693	4.6972	4.56981	4.29386	4.75786
TC0100014889.hg.1	343472	BARHL2	BarH-like homeobox 2	chr1	-	Coding	90711539	90717237	6.33994	6.11805	6.01767	5.94388	5.85979	5.86471	5.67051	5.2781	7.56305	7.13922	7.37845	7.4455
TC0900010849.hg.1	56033	BARX1	BARX homeobox 1	chr9	-	Coding	93951622	93955372	9.04947	9.55975	9.55774	9.63387	9.31965	9.04548	8.91182	8.90223	12.4489	12.5833	13.1001	12.6626
TC1100009504.hg.1	8538	BARX2	BARX homeobox 2	chr11	+	Multiple_Complex	129375940	129452279	4.95718	5.35373	4.12564	3.93746	4.48938	3.70729	4.46505	3.93379	6.1247	6.58325	6.63051	7.90916
TC0500013155.hg.1	10409	BASP1	brain abundant, membrane attached signal protein 1	chr5	+	Coding	17216823	17276845	13.9878	14.1359	13.6806	13.5646	13.7941	13.5432	14.0468	13.9285	14.5093	14.3964	14.0014	14.07
TC1300008316.hg.1	646201	BASP1P1	brain abundant, membrane attached signal protein 1 pseudogene 1	chr13	-	Multiple_Complex	22855273	22919228	4.60123	4.7799	4.67389	5.17547	4.94158	4.71514	5.07698	4.57003	5.33814	4.8157	4.77314	4.80925
TC1400007712.hg.1	10538	BATF	basic leucine zipper transcription factor, ATF-like	chr14	+	Multiple_Complex	75522425	75547015	5.92164	5.72962	5.7305	5.83882	5.84422	5.6365	5.68476	5.71376	5.77526	5.7727	6.17767	5.63623
TC1100011197.hg.1	116071	BATF2	basic leucine zipper transcription factor, ATF-like 2	chr11	-	Multiple_Complex	64987943	64997045	4.50771	4.92388	4.37646	4.48526	4.41683	4.63415	4.31399	4.24555	4.48359	4.39671	4.28006	4.51807
TC0100017258.hg.1	55509	BATF3	basic leucine zipper transcription factor, ATF-like 3	chr1	-	Multiple_Complex	212686417	212699985	7.31823	7.41091	7.64719	7.85704	7.5975	7.94505	7.01804	7.02115	8.16441	7.70519	7.57771	7.74396
TC1900008505.hg.1	581	BAX	BCL2-associated X protein	chr19	+	Multiple_Complex	48954815	48961798	9.064	9.5967	9.68064	10.1759	9.81734	9.6975	9.43187	9.50568	10.2342	9.494	9.97984	10.403
TC1400008921.hg.1	11177	BAZ1A	bromodomain adjacent to zinc finger domain 1A	chr14	-	Multiple_Complex	34752731	34875647	13.3139	13.6366	13.4205	13.2851	13.2538	13.6794	13.8126	13.583	13.4328	13.1653	13.2384	13.2649
TC0700011493.hg.1	9031	BAZ1B	bromodomain adjacent to zinc finger domain 1B	chr7	-	Multiple_Complex	73440398	73522285	15.1673	15.325	15.3717	15.2902	15.3203	15.538	15.4589	15.3263	15.0583	14.3118	14.7989	14.8284
TC1200010926.hg.1	11176	BAZ2A	bromodomain adjacent to zinc finger domain 2A	chr12	-	Multiple_Complex	56595596	56636816	13.3397	13.2353	13.003	13.2066	13.0421	12.8086	13.2253	13.2551	13.4377	13.7007	13.0599	13.5577
TC0200014719.hg.1	29994	BAZ2B	bromodomain adjacent to zinc finger domain 2B	chr2	-	Multiple_Complex	159318979	159616692	10.5544	10.8774	10.08	9.90603	9.94456	9.95112	11.2994	11.2065	11.0486	10.9376	11.2767	11.4784
TC1900011018.hg.1	27113	BBC3	BCL2 binding component 3; microRNA 3191	chr19	-	Multiple_Complex	47220822	47232766	4.58376	4.19362	4.2327	4.7569	4.34987	4.11956	4.56909	4.65035	4.00789	3.86626	3.40919	4.3109
TC1000011825.hg.1	92482	BBIP1	BBSome interacting protein 1	chr10	-	Multiple_Complex	110898730	110919366	11.0527	10.8397	10.4605	10.5295	10.7443	10.6739	10.6861	10.6708	11.0968	11.597	11.7216	11.9722
TC1400007665.hg.1	80127	BBOF1	basal body orientation factor 1	chr14	+	Multiple_Complex	74019353	74082863	6.50263	6.59133	6.46243	6.45109	6.40088	6.24876	6.79217	6.48278	7.648	6.73793	8.45897	8.30845
TC1100007111.hg.1	8424	BBOX1	butyrobetaine (gamma), 2-oxoglutarate dioxygenase (gamma-butyrobetaine hydroxylase) 1	chr11	+	Multiple_Complex	27040725	27127809	4.99797	4.46395	4.81648	4.95218	4.91096	4.78519	4.995	4.3187	4.67798	4.33988	5.08116	5.0783
TC1100013049.hg.1	582	BBS1	Bardet-Biedl syndrome 1	chr11	+	Multiple_Complex	66510606	66533627	7.37908	7.53147	6.60232	6.94902	6.9064	6.84853	7.14161	7.34854	8.55373	8.76639	8.26981	8.59419
TC1200011320.hg.1	79738	BBS10	Bardet-Biedl syndrome 10	chr12	-	Coding	76344474	76348442	10.6385	10.4005	10.6974	10.7127	10.9369	9.81204	11.0736	10.817	10.8497	11.0798	10.7295	10.6825
TC0400008616.hg.1	166379	BBS12	Bardet-Biedl syndrome 12	chr4	+	Coding	122732702	122744943	7.85583	7.70823	7.61963	8.11841	7.87197	7.50223	7.64712	7.76595	7.56254	7.86705	7.4925	7.12307
TC1600010409.hg.1	583	BBS2	Bardet-Biedl syndrome 2	chr16	-	Multiple_Complex	56466836	56520283	9.24367	9.43636	9.12955	9.2648	9.54866	9.19933	9.88929	9.59756	9.245	9.72008	9.1622	9.65814
TC1500007804.hg.1	585	BBS4	Bardet-Biedl syndrome 4	chr15	+	Multiple_Complex	72686179	72738476	9.74758	9.80693	8.62855	9.35903	9.71875	9.36928	9.73645	9.70628	10.002	10.6314	10.0964	10.4935
TC0200016559.hg.1	129880	BBS5	Bardet-Biedl syndrome 5	chr2	+	Multiple_Complex	169479178	169506655	8.17594	8.91429	8.53536	9.30932	8.96563	9.18732	9.07521	8.65852	9.33054	9.63777	9.17017	10.0953
TC0400011749.hg.1	55212	BBS7	Bardet-Biedl syndrome 7	chr4	-	Multiple_Complex	121824329	121870497	10.6828	10.8877	10.9623	10.178	10.7874	10.4411	10.7303	10.8295	11.4809	10.8241	11.1307	10.7127
TC0700007137.hg.1	27241	BBS9	Bardet-Biedl syndrome 9	chr7	+	Multiple_Complex	33129244	33606068	10.0638	10.0737	10.8252	10.4205	10.9954	10.02	10.1272	10.0224	8.814	9.47116	8.63706	8.80044
TC0300008271.hg.1	56987	BBX	bobby sox homolog (Drosophila)	chr3	+	Multiple_Complex	107522936	107811329	12.7675	13.0545	12.9688	13.2657	12.9754	12.6701	13.5426	13.5781	12.4741	12.8927	12.2815	12.2281
TC1900008286.hg.1	4059	BCAM	basal cell adhesion molecule (Lutheran blood group)	chr19	+	Multiple_Complex	44809059	44821421	5.75947	6.40783	6.4836	6.85045	6.3165	6.2145	6.09391	5.66007	6.36209	6.01604	6.30806	6.58507
TC0100010188.hg.1	63827	BCAN	brevican	chr1	+	Multiple_Complex	156641390	156659532	4.59995	4.5928	5.26053	5.07858	4.81288	4.83759	4.45134	4.62903	4.35684	4.33756	4.2295	4.46658
TC0700013439.hg.1	55973	BCAP29	B-cell receptor-associated protein 29	chr7	+	Multiple_Complex	107579977	107623317	11.9399	11.8896	12.2231	12.1984	12.2098	11.6824	12.503	12.2369	10.1263	10.485	10.0073	10.4052
TC0X00011168.hg.1	10134	BCAP31	B-cell receptor-associated protein 31	chrX	-	Multiple_Complex	153700492	153724746	14.0658	14.4012	14.6109	14.9851	14.6034	14.7302	14.3557	14.3314	14.652	15.0679	14.8191	14.9332
TC1600010115.hg.1	100194425	BCAP31P1	B-cell receptor-associated protein 31 pseudogene 1 [Source:HGNC Symbol;Acc:HGNC:51323]	chr16	-	Multiple_Complex	33987839	33991682	10.6706	10.7093	10.7025	11.2644	11.047	10.4578	10.6798	10.8411	11.2131	11.4545	11.1122	11.5868
TC1600007599.hg.1	100194426	BCAP31P2	B-cell receptor-associated protein 31 pseudogene 2 [Source:HGNC Symbol;Acc:HGNC:51324]	chr16	+	Multiple_Complex	32869985	32873565	7.19083	7.09126	7.22441	7.5635	7.43468	7.34952	7.0983	7.19566	7.57371	7.36193	7.16785	7.51063
TC1600010869.hg.1	9564	BCAR1	breast cancer anti-estrogen resistance 1	chr16	-	Multiple_Complex	75228187	75268053	8.70223	9.24307	8.7315	9.4365	9.47957	8.986	10.6492	10.387	9.60571	9.01488	9.52875	9.87924
TC0100014958.hg.1	8412	BCAR3	breast cancer anti-estrogen resistance 3	chr1	-	Multiple_Complex	93561741	93847150	5.90783	5.87177	6.13626	6.21325	5.60753	5.67398	6.46401	6.31473	5.79846	5.43284	6.13983	5.84337
TC2000009516.hg.1	8537	BCAS1	breast carcinoma amplified sequence 1	chr20	-	Multiple_Complex	53936777	54070765	5.53534	6.20124	4.46537	5.17772	5.26848	5.04036	5.06659	5.12012	5.69349	5.45477	5.37231	5.14724
TC0100018465.hg.1	10286	BCAS2	breast carcinoma amplified sequence 2	chr1	-	Multiple_Complex	114567557	114581644	13.4162	13.3691	12.6737	12.3282	12.9084	13.0488	13.4187	13.19	13.6512	13.1454	13.2914	13.522
TC1100008625.hg.1	100127960	BCAS2P1	breast carcinoma amplified sequence 2 pseudogene 1 [Source:HGNC Symbol;Acc:HGNC:39594]	chr11	+	Multiple_Complex	83132056	83148715	4.72302	3.96669	4.14796	3.74909	4.01569	4.17537	4.68136	4.00942	4.37004	4.08336	4.05734	4.13138
TC1300007587.hg.1	100128339	BCAS2P3	breast carcinoma amplified sequence 2 pseudogene 3 [Source:HGNC Symbol;Acc:HGNC:39596]	chr13	+	Multiple_Complex	79166119	79166885	3.40579	3.83033	3.82327	3.94406	3.20722	3.69527	3.27187	4.44949	3.82417	4.8624	3.91963	3.52548
TC1700008499.hg.1	54828	BCAS3	breast carcinoma amplified sequence 3	chr17	+	Multiple_Complex	60677453	61392838	7.8905	8.15031	7.89978	8.00385	7.86257	7.36208	7.60254	7.4017	6.70683	7.43279	6.63521	7.44984
TC2000007707.hg.1	55653	BCAS4	breast carcinoma amplified sequence 4	chr20	+	Multiple_Complex	50794894	50882676	5.94791	6.13848	5.80341	5.97001	6.17871	5.72699	5.48549	5.56045	6.40198	6.36083	6.06866	6.46958
TC1200010145.hg.1	586	BCAT1	branched chain amino-acid transaminase 1, cytosolic	chr12	-	Multiple_Complex	24810022	24949459	13.3094	13.6678	13.2238	13.2906	13.3013	13.7953	13.6443	13.6074	14.142	14.0089	13.7937	13.9779
TC1900011098.hg.1	587	BCAT2	branched chain amino-acid transaminase 2, mitochondrial	chr19	-	Multiple_Complex	48795062	48811063	10.0638	10.6183	10.6961	10.1307	10.6819	9.99831	10.1375	10.5296	9.07843	8.54958	9.34161	9.49399
TC1000009244.hg.1	56647	BCCIP	BRCA2 and CDKN1A interacting protein	chr10	+	Multiple_Complex	125823535	125853695	12.4042	12.4882	12.8163	13.347	12.9507	12.9542	12.752	12.8096	12.8184	13.1085	13.03	13.3649
TC1200010641.hg.1	144233	BCDIN3D	BCDIN3 domain containing	chr12	-	Multiple_Complex	49836039	49843129	6.46692	6.7764	6.27349	6.87976	6.92738	6.40399	6.63462	6.49376	7.34064	7.83552	6.60206	7.52416
TC0300013025.hg.1	590	BCHE	butyrylcholinesterase	chr3	-	Coding	165772904	165837472	9.05049	9.3864	9.28529	9.29214	9.28889	9.07351	9.47852	9.32896	6.75011	7.69067	6.51642	7.37484
TC1900011744.hg.1	593	BCKDHA	branched chain keto acid dehydrogenase E1, alpha polypeptide	chr19	+	Multiple_Complex	41397460	41431345	8.78557	9.51596	8.86014	9.57595	9.95009	9.64652	9.39158	9.55331	8.06827	9.09415	8.05146	8.8838
TC0600008632.hg.1	594	BCKDHB	branched chain keto acid dehydrogenase E1, beta polypeptide	chr6	+	Multiple_Complex	80106627	80346270	12.3207	12.4177	12.2957	11.9316	12.4084	11.4084	12.2329	12.1658	11.3691	11.8575	11.5871	11.286
TC1600007513.hg.1	10295	BCKDK	branched chain ketoacid dehydrogenase kinase	chr16	+	Multiple_Complex	31106107	31112791	7.58639	8.47072	8.56795	8.86774	8.35625	7.32039	8.06816	8.08932	8.46582	8.20429	8.03221	8.37215
TC0100014775.hg.1	8915	BCL10	B-cell CLL/lymphoma 10	chr1	-	Coding	85265776	85277090	10.4662	10.3218	9.77568	10.0566	10.0021	10.195	10.9553	10.4319	10.1187	10.4757	9.75012	10.2157
TC0200012713.hg.1	53335	BCL11A	B-cell CLL/lymphoma 11A (zinc finger protein)	chr2	-	Multiple_Complex	60451167	60553567	4.98161	5.74495	5.48053	5.9966	5.58003	5.89212	5.49207	5.95772	9.00418	8.52007	9.51041	9.82341
TC1400010156.hg.1	64919	BCL11B	B-cell CLL/lymphoma 11B (zinc finger protein)	chr14	-	Multiple_Complex	99169287	99271713	8.01927	8.34637	9.23805	8.44988	9.0358	8.12776	8.42636	8.59809	9.20506	8.52721	8.33471	9.26373
TC1800008891.hg.1	596	BCL2	B-cell CLL/lymphoma 2	chr18	-	Multiple_Complex	63123346	63320128	6.6725	7.15281	6.41237	6.85127	6.79569	6.88956	7.36944	7.31785	6.62272	6.58313	6.10612	6.00954
TC1500010184.hg.1	597	BCL2A1	BCL2-related protein A1	chr15	-	Coding	79960889	79971446	5.55173	5.55879	5.88636	6.12174	5.26118	5.40074	5.547	5.58659	5.47497	5.52827	5.34526	5.58562
TC2000008815.hg.1	598	BCL2L1	BCL2-like 1	chr20	-	Multiple_Complex	31664452	31723989	7.28589	7.41517	8.03125	8.14664	7.91932	7.45796	7.75846	7.4491	8.17293	7.91418	8.00748	8.77029
TC1500009451.hg.1	10017	BCL2L10	BCL2-like 10 (apoptosis facilitator)	chr15	-	Coding	52109263	52112775	5.55512	5.64905	4.69863	5.56966	5.07745	5.26281	5.47361	4.99766	5.06571	5.08441	5.4079	5.19584
TC0200008870.hg.1	10018	BCL2L11	BCL2-like 11 (apoptosis facilitator)	chr2	+	Multiple_Complex	111119378	111168447	8.27264	8.19334	8.41871	7.98108	7.84688	7.99731	8.07253	8.62649	6.83195	6.94351	7.77455	6.93211
TC1900008551.hg.1	83596	BCL2L12	BCL2-like 12 (proline rich)	chr19	+	Multiple_Complex	49665142	49673916	8.70582	9.37363	9.04111	9.6132	9.15399	9.0055	8.88417	8.60502	9.53919	8.85636	9.2013	9.7465
TC0300008833.hg.1	100289095	BCL2L12P1	BCL2-like 12 (proline rich) pseudogene 1 [Source:HGNC Symbol;Acc:HGNC:51327]	chr3	+	Multiple_Complex	131526447	131527179	6.73627	6.64349	7.02138	7.30627	6.87064	7.21357	6.95011	7.19265	7.61935	7.23028	7.38326	7.08216
TC2200006521.hg.1	23786	BCL2L13	BCL2-like 13 (apoptosis facilitator)	chr22	+	Multiple_Complex	17628855	17730855	11.3344	11.5293	11.2948	11.8377	11.6634	11.6049	11.68	11.6287	10.4642	10.7239	10.2219	10.5973
TC1200006862.hg.1	79370	BCL2L14	BCL2-like 14 (apoptosis facilitator)	chr12	+	Multiple_Complex	12049844	12211084	6.19271	6.10277	5.84474	6.13898	5.96069	6.61831	6.23157	5.39819	5.96944	6.35069	6.22245	6.57493
TC0100015336.hg.1	440603	BCL2L15	BCL2-like 15	chr1	-	Multiple_Complex	113876814	113887547	5.48246	5.65687	5.80501	6.56895	6.25184	5.74654	6.18995	5.95931	6.05404	6.41143	6.58048	6.15839
TC1400010575.hg.1	599	BCL2L2	BCL2-like 2	chr14	+	Multiple_Complex	23298790	23311759	8.00442	8.42562	8.61487	8.72309	8.56071	8.20261	7.96004	8.40758	8.34678	8.46485	8.05799	8.23218
TC1400010574.hg.1	100529063	BCL2L2-PABPN1	BCL2L2-PABPN1 readthrough	chr14	+	Multiple_Complex	23306762	23326185	7.63839	7.64971	7.6258	8.15715	7.78219	7.53595	7.90338	8.07026	8.03852	7.80012	7.56153	7.95699
TC1900008279.hg.1	602	BCL3	B-cell CLL/lymphoma 3; microRNA 8085	chr19	+	Multiple_Complex	44747705	44760044	4.66029	5.01828	4.92119	5.15167	4.73178	4.79955	5.14888	5.06977	4.87327	5.00353	4.93625	4.51612
TC0300013471.hg.1	604	BCL6	B-cell CLL/lymphoma 6	chr3	-	Multiple_Complex	187721377	187745727	13.8412	14.2411	14.0643	14.0179	14.0153	14.0187	14.3194	14.3765	14.3368	14.8193	13.9441	13.8612
TC1700006720.hg.1	255877	BCL6B	B-cell CLL/lymphoma 6, member B	chr17	+	Multiple_Complex	7023020	7030290	3.26326	3.7986	3.68427	3.84136	3.83245	3.81021	3.80497	3.3073	3.56851	4.06196	3.62081	3.9319
TC1200009192.hg.1	605	BCL7A	B-cell CLL/lymphoma 7A	chr12	+	Multiple_Complex	122019422	122062044	9.23554	9.48565	10.7374	10.0307	10.7743	10.6679	10.0503	10.1224	10.5152	9.88018	11.1306	11.3428
TC0700011494.hg.1	9275	BCL7B	B-cell CLL/lymphoma 7B	chr7	-	Multiple_Complex	73536353	73558002	9.20557	9.74689	9.94014	10.0778	10.0951	9.12568	9.82917	9.81038	9.43002	8.54447	8.69116	8.94364
TC1600009992.hg.1	9274	BCL7C	B-cell CLL/lymphoma 7C	chr16	-	Multiple_Complex	30805490	30895216	7.20756	7.457	7.32046	7.81248	7.60636	6.62507	7.27026	7.38593	7.32614	7.08685	7.02519	7.37627
TC0100009788.hg.1	607	BCL9	B-cell CLL/lymphoma 9	chr1	+	Multiple_Complex	147541412	147626219	12.1343	12.2948	11.743	11.4958	11.6449	11.4199	12.176	12.0013	12.3194	12.0916	12.4632	12.7501
TC1100013230.hg.1	283149	BCL9L	B-cell CLL/lymphoma 9-like	chr11	-	Multiple_Complex	118893821	118911293	10.6647	11.1626	10.668	11.1252	10.8939	10.7944	11.209	11.0954	10.1746	10.2365	10.0573	10.0044
TC0500007632.hg.1	100419324	BCL9P1	B-cell CLL/lymphoma 9 pseudogene 1 [Source:HGNC Symbol;Acc:HGNC:51328]	chr5	+	Multiple_Complex	67636382	67638942	4.55501	4.87254	4.74859	4.62011	4.52748	4.44702	4.90564	4.67231	4.65934	4.43266	4.86281	4.69227
TC0600013272.hg.1	9774	BCLAF1	BCL2-associated transcription factor 1	chr6	-	Multiple_Complex	136256863	136289851	14.9806	14.781	14.5767	14.7643	14.5677	14.6345	14.9323	14.7131	14.9162	14.857	14.688	14.856
TC1600008577.hg.1	53630	BCO1	beta-carotene oxygenase 1	chr16	+	Multiple_Complex	81238448	81291142	6.2177	6.24911	6.3151	6.88087	6.31532	6.40685	5.92449	6.22443	6.27486	7.41169	6.2035	6.63732
TC0X00009427.hg.1	54880	BCOR	BCL6 corepressor	chrX	-	Multiple_Complex	40049815	40177329	12.0727	12.2018	12.3447	12.0127	12.3096	11.9593	12.263	12.0327	12.1545	12.0483	12.0728	12.3966
TC0X00008394.hg.1	63035	BCORL1	BCL6 corepressor-like 1	chrX	+	Multiple_Complex	129981107	130058083	10.2416	9.98412	10.1951	10.1555	10.4863	9.02024	9.29148	9.72846	10.1441	10.0375	9.66741	9.99455
TC0Y00007154.hg.1	286554	BCORP1	BCL6 corepressor pseudogene 1	chrY	-	Multiple_Complex	19455431	19503153	4.37008	4.87392	4.27928	4.49728	4.40699	4.84771	4.08569	4.24434	3.98771	4.74024	4.60332	4.3402
TC2200006833.hg.1	613	BCR	breakpoint cluster region	chr22	+	Multiple_Complex	23179704	23318037	8.86946	8.72229	8.99173	8.88363	8.86203	8.52041	9.2218	8.951	8.67331	8.04816	7.50896	8.13049
TC2200006690.hg.1	400892	BCRP2	breakpoint cluster region pseudogene 2	chr22	+	Multiple_Complex	21102797	21122286	9.84683	9.84938	10.0336	10.1912	9.91691	9.82962	9.86993	9.57331	10.0259	9.50437	9.46551	9.38615
TC2200006900.hg.1	644165	BCRP3	breakpoint cluster region pseudogene 3	chr22	+	Multiple_Complex	24632915	24653360	9.02478	9.52503	9.23306	9.4476	9.18876	8.67791	9.24422	9.21824	9.11481	7.79339	8.20766	8.34153
TC2200008053.hg.1	648980	BCRP5	breakpoint cluster region pseudogene 5 [Source:HGNC Symbol;Acc:HGNC:1018]	chr22	-	Multiple_Complex	20697962	20698934	7.02304	6.98365	6.9904	7.35442	7.11032	7.20121	7.28635	7.46475	6.75215	7.11249	6.93729	7.06626
TC2200008081.hg.1	728468	BCRP6	breakpoint cluster region pseudogene 6 [Source:HGNC Symbol;Acc:HGNC:39074]	chr22	-	Multiple_Complex	21288230	21294586	6.17004	6.09851	6.10105	6.11441	6.35666	5.97643	5.90936	6.10415	5.99898	5.87772	6.09884	5.6871
TC2200007946.hg.1	100133163	BCRP7	breakpoint cluster region pseudogene 7 [Source:HGNC Symbol;Acc:HGNC:39075]	chr22	-	Multiple_Complex	18855621	18858688	8.48438	8.80488	8.05552	8.55657	8.85565	8.07394	8.62153	8.4203	8.04108	8.31682	7.66447	8.17135
TC2200008154.hg.1	100133044	BCRP8	breakpoint cluster region pseudogene 8 [Source:HGNC Symbol;Acc:HGNC:39076]	chr22	-	Multiple_Complex	23179871	23180278	6.88334	6.74184	6.45502	6.53929	6.8836	7.01404	6.80042	7.09338	6.43626	6.20466	6.508	6.68261
TC1300007420.hg.1	107126287	BCRP9	breakpoint cluster region pseudogene 9 [Source:HGNC Symbol;Acc:HGNC:49113]	chr13	+	Multiple_Complex	67790407	67790794	3.81514	3.15578	3.63658	3.96689	3.76102	3.64273	3.62076	3.42711	3.77826	3.60918	4.29885	3.50678
TC0200010805.hg.1	617	BCS1L	BCS1 homolog, ubiquinol-cytochrome c reductase complex chaperone	chr2	+	Multiple_Complex	218658764	218663443	11.3486	11.5513	10.8235	11.6129	10.7139	10.3312	11.6664	11.4314	11.6747	12.0508	11.6624	11.9805
TC0300013751.hg.1	622	BDH1	3-hydroxybutyrate dehydrogenase, type 1	chr3	-	Multiple_Complex	197509783	197573323	5.4808	5.73474	5.4445	5.31981	4.58647	4.83992	4.86688	4.96166	8.37781	8.27836	7.90532	9.09799
TC0400012952.hg.1	56898	BDH2	3-hydroxybutyrate dehydrogenase, type 2	chr4	-	Multiple_Complex	103077625	103099883	9.89211	9.66573	9.9954	10.2351	10.1158	10.231	9.9086	9.8963	9.55173	9.53661	9.18115	9.67578
TC1400010648.hg.1	623	BDKRB1	bradykinin receptor B1	chr14	+	Multiple_Complex	96255824	96268967	5.08842	4.77457	5.03537	5.63319	5.03896	4.88995	4.84907	4.80509	4.99368	4.85643	5.58686	5.06488
TC1400010647.hg.1	624	BDKRB2	bradykinin receptor B2	chr14	+	Coding	96204679	96244329	4.95378	5.5774	5.49497	5.44387	5.31538	5.26876	5.13736	4.9749	5.43753	5.45862	5.16477	5.45461
TC1100010410.hg.1	627	BDNF	brain-derived neurotrophic factor	chr11	-	Multiple_Complex	27654893	27722058	5.87302	5.69596	5.70666	5.59191	5.69886	5.65592	5.68161	5.56181	5.67397	5.80746	5.44114	5.78126
TC0500007725.hg.1	55814	BDP1	B double prime 1, subunit of RNA polymerase III transcription initiation factor IIIB	chr5	+	Multiple_Complex	71455615	71567822	14.5156	14.5912	12.7332	12.4784	13.7358	13.7018	14.4585	14.288	12.9456	13.3201	11.7824	12.3558
TC1800009126.hg.1	724038	BDP1P	B double prime 1 pseudogene	chr18	-	Multiple_Complex	77435253	77437242	3.95039	3.62568	3.53367	3.80902	4.09707	3.79691	3.84491	3.61278	3.20614	3.46323	3.54998	3.40022
TC1600008122.hg.1	146227	BEAN1	brain expressed, associated with NEDD4, 1	chr16	+	Multiple_Complex	66427297	66493529	6.06369	6.07251	6.36685	5.6554	6.1995	6.39602	6.34908	6.26472	5.88593	5.58873	5.37649	6.40905
TC1600011550.hg.1	101927726	BEAN1-AS1	BEAN1 antisense RNA 1	chr16	-	Multiple_Complex	66469796	66481230	5.2933	5.61379	5.27657	6.04005	5.41123	5.58166	5.26254	5.1125	5.28663	5.18682	5.44949	5.1382
TC1700010748.hg.1	8678	BECN1	beclin 1, autophagy related	chr17	-	Multiple_Complex	42810132	42833350	11.7136	11.2895	11.4153	11.6512	11.342	11.4307	11.7166	11.5316	11.8155	11.3346	11.5054	11.9191
TC0600008480.hg.1	100420149	BECN1P2	beclin 1, autophagy related, pseudogene 2 [Source:HGNC Symbol;Acc:HGNC:51330]	chr6	+	Multiple_Complex	71075564	71076375	4.8995	4.92122	5.1366	4.68493	4.69736	4.13094	4.79667	5.05765	4.93288	4.94408	4.86221	4.66704
TC0100012176.hg.1	441925	BECN2	beclin 2	chr1	+	Coding	241957767	241959062	5.21711	5.22577	4.92735	4.95525	4.84468	4.66325	4.92892	5.3046	4.90811	4.80384	4.39449	5.44238
TC1400010198.hg.1	57596	BEGAIN	brain-enriched guanylate kinase-associated	chr14	-	Multiple_Complex	100537147	100587413	4.76233	5.12523	5.84207	6.199	5.86612	5.36091	5.14882	5.11799	5.13653	5.45061	5.45677	5.07346
TC0X00009184.hg.1	139105	BEND2	BEN domain containing 2	chrX	-	Multiple_Complex	18162931	18220904	5.16257	5.23794	5.50271	5.34011	5.7145	5.22926	5.28543	5.60774	6.14178	5.44686	5.03471	5.34149
TC0600012750.hg.1	57673	BEND3	BEN domain containing 3	chr6	-	Multiple_Complex	107065181	107115269	8.26341	7.91934	8.08898	8.6102	8.21236	8.65384	8.39794	8.28486	7.62838	7.34902	7.91197	8.02581
TC1000008210.hg.1	650623	BEND3P3	BEN domain containing 3 pseudogene 3	chr10	+	Multiple_Complex	79682975	79688894	4.21518	4.0533	4.15631	4.19141	4.11696	4.46076	4.07057	3.91941	4.67058	3.96987	4.06941	4.14919
TC0400010553.hg.1	389206	BEND4	BEN domain containing 4	chr4	-	Multiple_Complex	42110853	42152878	4.89151	5.77209	5.38737	6.08511	5.00088	4.82694	4.91384	5.00582	4.9926	5.26256	4.7464	5.55433
TC0100014134.hg.1	79656	BEND5	BEN domain containing 5	chr1	-	Multiple_Complex	48727523	48776969	7.39615	7.81707	7.91615	8.16384	7.84955	8.15151	7.5568	7.66563	8.34205	8.17129	8.41928	8.63196
TC0600008343.hg.1	221336	BEND6	BEN domain containing 6	chr6	+	Multiple_Complex	56954975	57027344	7.71413	8.0014	8.41806	8.97128	8.53416	8.19655	8.93451	8.53342	8.17622	7.42893	7.66798	8.42137
TC1000012522.hg.1	222389	BEND7	BEN domain containing 7	chr10	-	Multiple_Complex	13438484	13502976	7.84557	7.70232	8.74803	7.60536	7.92042	7.2855	7.61657	7.37412	9.12336	9.09133	8.58508	9.06884
TC0X00007978.hg.1	100419793	BEND7P1	BEN domain containing 7 pseudogene 1 [Source:HGNC Symbol;Acc:HGNC:51362]	chrX	+	Multiple_Complex	102705784	102706240	6.03724	5.88735	6.17624	5.57524	6.01675	5.69273	5.7911	5.90325	6.07517	6.06439	5.93732	6.01797
TC1100007826.hg.1	7439	BEST1	bestrophin 1	chr11	+	Multiple_Complex	61949821	61965515	7.49486	7.1801	6.71615	7.18913	6.31166	7.2695	7.00058	7.47344	8.20554	8.12969	8.0854	8.45169
TC1900007090.hg.1	54831	BEST2	bestrophin 2	chr19	+	Coding	12751702	12758458	5.82634	5.6173	5.7179	5.84957	5.52399	5.71132	5.69131	5.07152	5.68161	5.71076	5.40882	6.10172
TC1200011225.hg.1	144453	BEST3	bestrophin 3	chr12	-	Multiple_Complex	69643360	69699476	3.43664	3.59306	3.74381	3.72479	3.84191	3.71014	3.6723	3.69948	3.62986	3.82473	3.75429	3.60427
TC0100013991.hg.1	266675	BEST4	bestrophin 4	chr1	-	Coding	44783585	44787754	4.41768	4.19791	4.2744	4.54392	4.36497	4.16564	4.40219	4.08975	4.71389	4.27702	4.12734	4.44881
TC0700011813.hg.1	10282	BET1	Bet1 golgi vesicular membrane trafficking protein	chr7	-	Multiple_Complex	93962762	94004382	11.9784	12.4057	13.0162	11.9377	12.7006	12.3595	12.6953	12.4444	10.9372	10.0076	10.4575	11.1226
TC1100013121.hg.1	51272	BET1L	Bet1 golgi vesicular membrane trafficking protein-like	chr11	-	Multiple_Complex	202924	207428	7.94855	8.094	8.24998	8.64756	8.36522	7.09752	8.06232	8.32468	8.93884	9.1628	9.07976	8.99251
TC0700013492.hg.1	100128542	BET1P1	Bet1 golgi vesicular membrane trafficking protein pseudogene 1 [Source:HGNC Symbol;Acc:HGNC:51363]	chr7	+	Multiple_Complex	150749736	150790749	5.72439	6.68439	5.75702	5.38313	5.9584	6.63778	5.99451	5.93155	5.80658	5.53499	5.08414	5.50292
TC0X00010399.hg.1	55859	BEX1	brain expressed X-linked 1	chrX	-	Multiple_Complex	103062651	103064240	6.84174	5.81237	5.87955	6.8267	5.97113	5.98892	6.14244	6.22282	6.65812	6.5564	6.00972	6.76882
TC0X00010409.hg.1	84707	BEX2	brain expressed X-linked 2	chrX	-	Coding	103309346	103311046	5.97719	5.33912	5.45829	5.64443	5.49933	5.15187	5.55217	5.923	6.54125	6.68018	5.87406	6.53471
TC0X00007999.hg.1	56271	BEX4	brain expressed X-linked 4	chrX	+	Multiple_Complex	103215092	103217246	6.0904	5.96285	5.20475	5.47013	5.35716	5.56097	5.08103	5.25199	7.1895	7.87754	6.77343	6.98808
TC0X00010382.hg.1	340542	BEX5	brain expressed X-linked 5	chrX	-	Multiple_Complex	102153707	102156057	5.07034	6.25369	6.16005	6.0553	6.14434	5.84032	6.51156	5.89841	6.67966	6.39222	6.06029	6.44771
TC1600006995.hg.1	51283	BFAR	bifunctional apoptosis regulator	chr16	+	Multiple_Complex	14632811	14669236	13.8341	13.9647	14.4079	14.3538	14.1338	14.2861	14.3862	14.2872	13.5509	13.7533	13.327	13.5435
TC2000008493.hg.1	631	BFSP1	beaded filament structural protein 1, filensin	chr20	-	Multiple_Complex	17493905	17569220	5.70025	6.25821	6.35698	6.59516	6.26335	6.1726	6.10048	5.99847	8.69298	8.96691	8.05265	8.42328
TC0300008856.hg.1	8419	BFSP2	beaded filament structural protein 2, phakinin	chr3	+	Multiple_Complex	133399995	133475222	5.4324	5.18478	5.21601	5.3037	4.64497	5.10112	4.8385	5.12148	4.98555	5.51343	5.41205	4.99545
TC0X00008785.hg.1	633	BGN	biglycan	chrX	+	Multiple_Complex	153494889	153509554	15.5144	15.6613	15.7097	15.6088	16.0375	15.7044	15.5866	15.6741	4.4202	4.78381	4.55461	4.68163
TC0700008454.hg.1	168620	BHLHA15	basic helix-loop-helix family, member a15	chr7	+	Multiple_Complex	98211427	98215442	10.3618	10.5848	10.6229	11.0962	10.9286	11.1547	10.6623	10.3437	9.84929	10.773	11.0481	10.2483
TC1700006499.hg.1	727857	BHLHA9	basic helix-loop-helix family, member a9	chr17	+	Coding	1270559	1271460	4.26151	4.58956	4.82664	4.8198	4.53792	4.61964	4.33439	4.44049	4.61947	4.70039	4.75763	4.78051
TC0X00011314.hg.1	80823	BHLHB9	basic helix-loop-helix domain containing, class B, 9	chrX	+	Multiple_Complex	102720688	102753540	8.03774	8.14318	8.22443	8.23974	8.05937	7.72576	7.97565	7.78002	8.43288	8.55374	8.42437	8.67235
TC1400007806.hg.1	100431177	BHLHB9P1	basic helix-loop-helix domain containing, class B, 9 pseudogene 1 [Source:HGNC Symbol;Acc:HGNC:51373]	chr14	+	Multiple_Complex	80981988	80983638	3.18553	3.16647	2.72844	2.97548	2.84271	2.80901	2.79142	2.76617	2.85029	3.18966	2.75076	3.22748
TC0800007828.hg.1	27319	BHLHE22	basic helix-loop-helix family, member e22	chr8	+	Coding	64580238	64583634	8.26119	8.20932	8.02752	8.14948	8.3876	7.57067	8.86971	8.20637	8.49642	8.03967	7.77895	8.40632
TC2000009789.hg.1	128408	BHLHE23	basic helix-loop-helix family, member e23	chr20	-	Coding	63005927	63007035	6.30147	6.5422	6.82408	6.98463	6.82944	6.4102	6.65769	6.35686	6.38782	6.3272	6.50308	6.405
TC0300006483.hg.1	8553	BHLHE40	basic helix-loop-helix family, member e40	chr3	+	Multiple_Complex	4979116	4985323	4.51426	4.48302	8.28322	6.15748	7.84547	5.83774	5.21543	4.75363	4.65526	4.93262	5.43634	4.78815
TC1200010182.hg.1	79365	BHLHE41	basic helix-loop-helix family, member e41	chr12	-	Multiple_Complex	26120026	26125127	5.54195	5.79939	6.07518	5.82426	5.78571	5.82228	5.56309	5.36961	6.54831	7.75255	6.28018	5.76133
TC1900008345.hg.1	388553	BHMG1	basic helix-loop-helix and HMG box domain containing 1	chr19	+	Multiple_Complex	45733251	45764539	5.07111	5.40494	4.94869	5.37331	4.98089	5.90688	5.45545	5.1659	4.99689	5.21024	5.25945	5.40758
TC0500007876.hg.1	635	BHMT	betaine--homocysteine S-methyltransferase	chr5	+	Multiple_Complex	79111779	79132290	6.0999	6.291	6.60048	6.90378	6.39321	6.41045	6.30384	6.46997	6.36759	6.29023	6.36301	6.42954
TC0500007875.hg.1	23743	BHMT2	betaine--homocysteine S-methyltransferase 2	chr5	+	Multiple_Complex	79069717	79090074	7.58446	7.12311	7.4167	7.84792	7.08757	7.52541	7.21005	7.26182	7.39516	7.42744	7.24895	7.51745
TC1000007703.hg.1	80114	BICC1	BicC family RNA binding protein 1	chr10	+	Multiple_Complex	58513137	58831437	5.49455	5.23652	6.83423	6.87987	6.48804	6.19169	5.83321	5.62934	8.32319	7.44882	7.94937	8.75723
TC1200007262.hg.1	636	BICD1	bicaudal D homolog 1 (Drosophila)	chr12	+	Multiple_Complex	32106835	32383633	9.33275	8.99486	9.48623	8.92184	9.60434	8.96725	9.18318	9.26017	10.8612	10.9003	10.2946	10.7142
TC0900010808.hg.1	23299	BICD2	bicaudal D homolog 2 (Drosophila)	chr9	-	Multiple_Complex	92711363	92764816	7.75427	8.29736	8.40935	8.57318	8.47593	7.54282	8.13354	7.95553	8.1786	8.28758	8.0398	7.82084
TC2200007906.hg.1	637	BID	BH3 interacting domain death agonist	chr22	-	Multiple_Complex	17734138	17774770	11.7874	12.2619	12.1202	12.5702	12.3399	12.0945	12.7605	12.2618	11.4374	10.818	10.3092	10.8468
TC2200007544.hg.1	638	BIK	BCL2-interacting killer (apoptosis-inducing)	chr22	+	Coding	43110748	43129712	6.22059	6.76613	6.19217	6.51079	6.08783	6.44613	6.11846	6.28124	6.4401	6.10127	5.75819	6.06111
TC0200014160.hg.1	274	BIN1	bridging integrator 1	chr2	-	Multiple_Complex	127048023	127107355	6.61772	6.62693	6.16959	7.01937	6.32859	6.2855	6.03449	6.37095	9.47224	8.79988	7.60268	8.52925
TC1200010703.hg.1	51411	BIN2	bridging integrator 2	chr12	-	Multiple_Complex	51281038	51324680	5.44118	4.61756	5.13632	4.85601	5.22998	4.80507	4.72028	5.23255	5.38765	5.34617	4.67804	5.07752
TC0800009853.hg.1	55909	BIN3	bridging integrator 3	chr8	-	Multiple_Complex	22620418	22669148	9.71437	9.61644	10.0558	10.2613	9.78404	9.632	9.63889	9.60588	11.4756	11.1793	11.1106	11.5196
TC0800009854.hg.1	80094	BIN3-IT1	BIN3 intronic transcript 1	chr8	-	Multiple_Complex	22640369	22642209	5.98101	6.18611	6.38176	6.21902	5.96334	5.92351	6.11777	5.98043	6.36767	6.15373	6.35519	6.05699
TC1100013088.hg.1	329	BIRC2	baculoviral IAP repeat containing 2	chr11	+	Multiple_Complex	102347182	102378670	11.0127	10.891	10.6137	10.2796	10.8053	10.7752	11.0035	10.6569	10.8305	11.113	10.8915	10.8784
TC1100013087.hg.1	330	BIRC3	baculoviral IAP repeat containing 3	chr11	+	Multiple_Complex	102317450	102339403	5.78254	6.30101	5.48411	6.03972	5.73189	5.67288	6.81333	6.25486	6.12216	6.84946	6.55662	6.88521
TC1700009043.hg.1	332	BIRC5	baculoviral IAP repeat containing 5	chr17	+	Multiple_Complex	78214186	78225636	9.13197	9.45112	9.73797	9.83692	9.96062	9.14799	9.45682	9.1405	9.29587	7.58477	9.98308	10.2754
TC2000008052.hg.1	79444	BIRC7	baculoviral IAP repeat containing 7	chr20	+	Coding	63235883	63240507	4.94381	4.93444	4.5833	4.77959	4.86342	4.89713	4.77358	4.9911	4.82428	4.81271	4.82535	4.96102
TC1900011339.hg.1	112401	BIRC8	baculoviral IAP repeat containing 8	chr19	-	Coding	53289601	53291626	4.47773	5.00289	4.72064	4.76304	5.1347	5.2919	4.81579	4.61435	4.78294	4.65954	4.98173	4.93448
TC1300009993.hg.1	54841	BIVM	basic, immunoglobulin-like variable motif containing	chr13	+	Multiple_Complex	102799049	102841538	10.5426	10.3998	10.3329	10.3159	10.5572	10.4636	10.6906	10.2957	8.94957	9.03358	7.87654	8.70059
TC1300009992.hg.1	100533467	BIVM-ERCC5	BIVM-ERCC5 readthrough	chr13	+	Multiple_Complex	102807146	102876001	10.3126	10.3825	10.214	10.1789	10.3955	10.0706	10.8309	10.5562	8.81761	8.85966	8.60351	9.25752
TC0700013178.hg.1	338436	BLACE	B-cell acute lymphoblastic leukemia expressed	chr7	-	Multiple_Complex	155356985	155367934	4.57795	5.29196	4.58041	4.65143	5.09357	4.83335	4.84895	4.69279	4.67501	5.02256	5.2011	5.00452
TC2000010010.hg.1	10904	BLCAP	bladder cancer associated protein	chr20	-	Multiple_Complex	37517417	37527931	7.85132	8.57902	8.72426	8.74398	8.57725	7.98031	8.57982	8.61362	8.93362	9.40607	8.56568	9.06595
TC1100012583.hg.1	414899	BLID	BH3-like motif containing, cell death inducer; mir-100-let-7a-2 cluster host gene	chr11	-	Multiple_Complex	122028283	122422871	4.66117	5.00405	5.24881	5.48859	5.58136	5.11468	5.20041	5.35069	5.80695	5.95161	5.1523	6.14653
TC1500008328.hg.1	641	BLM	Bloom syndrome, RecQ helicase-like	chr15	+	Multiple_Complex	90717327	90816165	12.554	12.8382	12.2438	12.3389	12.4754	12.6318	13.0563	12.7139	11.9276	10.302	11.7304	11.8979
TC1700010274.hg.1	642	BLMH	bleomycin hydrolase	chr17	-	Multiple_Complex	30248195	30292166	12.8163	12.837	13.1527	13.4084	13.168	13.2909	13.1364	12.8419	12.7997	12.5849	12.433	12.7702
TC1000011515.hg.1	29760	BLNK	B-cell linker	chr10	-	Multiple_Complex	96191699	96271587	4.05951	4.41942	4.73293	4.85	4.30829	4.28244	4.70168	4.57515	4.37747	4.46431	4.39211	4.21114
TC1200012640.hg.1	2647	BLOC1S1	biogenesis of lysosomal organelles complex-1, subunit 1	chr12	+	Multiple_Complex	55716034	55720087	14.3293	14.46	14.7589	14.7205	14.5585	14.4357	14.5608	14.5711	14.412	14.538	14.1404	14.3358
TC1200012642.hg.1	100528022	BLOC1S1-RDH5	BLOC1S1-RDH5 readthrough; Uncharacterized protein [Source:UniProtKB/TrEMBL;Acc:F8VNQ1]	chr12	+	Multiple_Complex	55716034	55724742	9.06639	9.18471	9.56062	9.33458	9.32944	8.94824	9.36723	9.4231	9.42809	9.47197	9.2879	9.79942
TC1000011606.hg.1	282991	BLOC1S2	biogenesis of lysosomal organelles complex-1, subunit 2	chr10	-	Multiple_Complex	100273278	100286712	10.0433	10.2374	10.6441	10.4378	10.8069	10.2257	11.0084	10.6323	10.6093	10.7966	10.63	10.7338
TC0X00009886.hg.1	100131924	BLOC1S2P1	biogenesis of lysosomal organelles complex-1, subunit 2 pseudogene 1 [Source:HGNC Symbol;Acc:HGNC:51427]	chrX	-	Multiple_Complex	64726748	64727048	4.6613	5.10943	5.01272	5.03874	5.72317	5.13675	5.31863	5.12894	4.87478	5.56547	4.85245	4.70684
TC1900011767.hg.1	388552	BLOC1S3	biogenesis of lysosomal organelles complex-1, subunit 3	chr19	+	Multiple_Complex	45178745	45181801	7.43693	8.13449	8.0318	8.46658	8.18112	7.80553	7.98565	7.74304	6.94056	7.32243	7.54438	7.81384
TC0400006699.hg.1	55330	BLOC1S4	biogenesis of lysosomal organelles complex-1, subunit 4, cappuccino	chr4	+	Coding	6716055	6717671	6.95665	7.05406	6.0886	6.49216	6.64486	6.36104	6.70033	6.85185	7.62273	7.39555	7.29321	7.16321
TC0600014238.hg.1	63915	BLOC1S5	biogenesis of lysosomal organelles complex-1, subunit 5, muted	chr6	-	Multiple_Complex	8013567	8064414	10.3538	10.5804	10.4414	10.2805	10.839	10.3444	10.6725	10.6585	10.1095	9.82466	9.60707	10.1724
TC0600014235.hg.1	100526836	BLOC1S5-TXNDC5	BLOC1S5-TXNDC5 readthrough (NMD candidate)	chr6	-	Multiple_Complex	7881250	8064414	12.0113	12.2044	12.3867	12.3158	12.2874	12.1755	12.343	12.5265	12.0409	11.9418	11.7826	11.7128
TC1500010736.hg.1	26258	BLOC1S6	biogenesis of lysosomal organelles complex-1, subunit 6, pallidin	chr15	+	Multiple_Complex	45587123	45615999	12.5949	12.6729	13.1173	13.4082	13.139	13.0728	12.9654	12.8299	12.8906	13.1003	12.8414	13.0158
TC0700007352.hg.1	644	BLVRA	biliverdin reductase A	chr7	+	Multiple_Complex	43758673	43807342	9.75691	10.2594	11.8323	11.5764	11.5286	10.6328	10.2225	10.2975	10.0968	9.7265	9.40186	9.45117
TC1900010708.hg.1	645	BLVRB	biliverdin reductase B	chr19	-	Multiple_Complex	40447784	40465840	11.2247	12.0616	12.478	11.9437	13.2486	11.6768	11.2602	11.2981	8.176	8.86801	7.61804	7.79006
TC0100010546.hg.1	8548	BLZF1	basic leucine zipper nuclear factor 1	chr1	+	Multiple_Complex	169367956	169396542	12.7865	12.9828	13.0765	12.9885	13.0448	12.7937	12.9947	12.8302	13.2902	13.9543	13.0418	13.2272
TC1500009082.hg.1	90427	BMF	Bcl2 modifying factor	chr15	-	Multiple_Complex	40087890	40108892	7.78729	7.86822	8.33828	8.28453	8.33555	8.10201	8.21036	8.22155	7.88702	7.80832	7.63473	7.77519
TC0X00009924.hg.1	100127902	BMI1P1	BMI1 proto-oncogene, polycomb ring finger pseudogene 1 [Source:HGNC Symbol;Acc:HGNC:51428]	chrX	-	Multiple_Complex	67791955	67792895	4.56778	4.21851	3.96973	4.34478	4.20385	4.01636	4.56265	4.47684	4.34987	4.25841	4.54019	4.13245
TC0800006975.hg.1	649	BMP1	bone morphogenetic protein 1	chr8	+	Multiple_Complex	22164736	22212327	6.98821	7.40687	7.28895	7.46515	7.37891	7.109	7.43973	7.3169	8.18634	7.76276	8.28074	8.38479
TC0200012946.hg.1	27302	BMP10	bone morphogenetic protein 10	chr2	-	Coding	68865481	68871517	4.08419	4.25341	4.24228	4.78098	4.1656	4.7339	4.2682	4.44059	4.12796	4.28653	4.32217	4.78974
TC0X00007256.hg.1	9210	BMP15	bone morphogenetic protein 15	chrX	+	Coding	50910735	50916641	3.79786	3.93695	4.43008	4.47746	3.93448	4.09274	4.10543	3.61135	4.19613	4.60285	4.02245	4.08057
TC2000006642.hg.1	650	BMP2	bone morphogenetic protein 2	chr20	+	Coding	6767664	6780280	8.10289	8.55902	7.81686	8.45059	7.71871	7.64357	7.48655	7.10818	7.28166	8.31061	7.22686	7.62616
TC0400007938.hg.1	55589	BMP2K	BMP2 inducible kinase	chr4	+	Multiple_Complex	78776342	78916372	11.9018	12.1195	11.9052	11.6774	11.9915	11.0402	11.9395	11.4753	11.8129	11.3528	11.9566	11.7047
TC0X00007631.hg.1	347359	BMP2KL	BMP2 inducible kinase-like, pseudogene [Source:HGNC Symbol;Acc:HGNC:17080]	chrX	+	Multiple_Complex	74185929	74187155	6.91851	6.96882	6.99766	6.69074	7.10171	6.76546	6.64836	6.54089	6.48595	6.23019	6.18991	6.214
TC0400007962.hg.1	651	BMP3	bone morphogenetic protein 3	chr4	+	Coding	81030965	81057531	5.36671	5.39119	5.48493	5.96486	5.55844	4.78627	5.39604	5.4773	6.03901	5.95627	6.07528	5.3536
TC1400009214.hg.1	652	BMP4	bone morphogenetic protein 4	chr14	-	Multiple_Complex	53949736	53958761	3.33207	3.77484	3.31506	3.38416	3.65055	2.9015	3.37313	3.38269	3.2633	3.50408	3.40292	3.19361
TC0600012113.hg.1	653	BMP5	bone morphogenetic protein 5	chr6	-	Multiple_Complex	55753645	55875577	6.17133	6.95793	6.44678	6.63742	6.98427	6.90273	6.15205	6.47304	6.02062	6.08229	6.32788	6.35554
TC0600006873.hg.1	654	BMP6	bone morphogenetic protein 6	chr6	+	Multiple_Complex	7726778	7881728	8.91804	9.32152	10.0078	10.0116	10.1618	9.16576	9.70303	9.54871	5.56797	5.85234	5.85713	6.31324
TC2200009226.hg.1	266700	BMP6P1	bone morphogenetic protein 6 pseudogene 1	chr22	+	Multiple_Complex	22185941	22186619	4.14399	4.29563	3.99925	4.81267	3.63339	3.93656	3.97614	3.70022	3.64458	3.51618	3.78436	4.00518
TC2000009579.hg.1	655	BMP7	bone morphogenetic protein 7	chr20	-	Multiple_Complex	57168748	57266651	6.16281	6.8525	6.12845	5.88483	6.22596	5.24071	6.56738	6.3354	4.11494	4.45619	3.9867	4.5038
TC0100007909.hg.1	353500	BMP8A	bone morphogenetic protein 8a	chr1	+	Coding	39491646	39529869	3.82012	4.04904	4.09725	4.4534	4.0362	4.31437	3.78607	3.95139	3.50731	3.89358	3.72803	3.78276
TC0100013804.hg.1	656	BMP8B	bone morphogenetic protein 8b	chr1	-	Coding	39757182	39788861	3.66162	3.6541	3.90494	3.95773	4.12485	3.72805	3.95538	4.10465	3.8557	4.2909	4.03743	4.10877
TC0700007149.hg.1	168667	BMPER	BMP binding endothelial regulator	chr7	+	Multiple_Complex	33904911	34155872	7.35641	6.96528	7.41724	8.10609	7.40708	7.439	7.24242	7.24652	7.10537	7.13189	7.19481	7.2991
TC1000008315.hg.1	657	BMPR1A	bone morphogenetic protein receptor type IA	chr10	+	Multiple_Complex	86756639	86932838	13.3157	13.381	13.3396	13.3866	13.5308	13.5787	13.5413	13.5717	13.0849	13.1608	12.7627	12.9208
TC0400008183.hg.1	658	BMPR1B	bone morphogenetic protein receptor type IB	chr4	+	Multiple_Complex	94757968	95158450	7.77276	7.50151	8.49543	8.3833	7.57863	7.45675	8.27202	7.71587	6.9501	6.79926	6.68138	6.86995
TC0200010489.hg.1	659	BMPR2	bone morphogenetic protein receptor type II	chr2	+	Multiple_Complex	202376327	202567751	11.0635	11.66	10.6504	10.337	10.9015	10.2838	11.5908	11.6731	10.788	10.2526	10.9292	10.6532
TC1000007396.hg.1	9790	BMS1	BMS1 ribosome biogenesis factor	chr10	+	Multiple_Complex	42782506	42834937	11.1939	11.4048	11.4018	11.4334	11.6082	11.1897	11.3574	11.2045	11.9584	11.5142	11.699	12.4571
TC0900010224.hg.1	728611	BMS1P10	BMS1, ribosome biogenesis factor pseudogene 10 [Source:HGNC Symbol;Acc:HGNC:49154]	chr9	-	Multiple_Complex	63372449	63385267	10.7847	10.9211	10.3857	10.5196	10.7455	10.8903	10.6257	10.7483	10.9853	10.8691	10.9501	11.1191
TC1500006444.hg.1	642311	BMS1P15	BMS1, ribosome biogenesis factor pseudogene 15 [Source:HGNC Symbol;Acc:HGNC:49160]	chr15	+	Multiple_Complex	20147792	20160826	12.8481	12.7147	13.0975	12.993	13.2151	12.9519	12.7907	12.8654	12.9128	12.8661	13.3433	13.4497
TC1500006475.hg.1	727914	BMS1P16	BMS1, ribosome biogenesis factor pseudogene 16 [Source:HGNC Symbol;Acc:HGNC:49161]	chr15	+	Multiple_Complex	21160162	21167357	11.385	11.2937	11.6933	11.4864	11.7447	11.4392	11.4322	11.4587	11.9871	11.3914	11.6953	11.7244
TC0200008821.hg.1	100131577	BMS1P19	BMS1, ribosome biogenesis factor pseudogene 19 [Source:HGNC Symbol;Acc:HGNC:49163]	chr2	+	Multiple_Complex	109667128	109668002	6.44391	6.16466	7.26429	6.88711	6.25963	6.81683	6.48297	6.83768	6.67023	6.54163	6.88704	7.11362
TC1000012568.hg.1	729096	BMS1P4	BMS1 ribosome biogenesis factor pseudogene 4	chr10	-	Multiple_Complex	73699151	73730514	10.5456	10.3332	10.3881	10.212	10.4095	10.3495	10.3332	10.172	10.5861	10.7743	10.9114	11.1287
TC1000007524.hg.1	399761	BMS1P5	BMS1 ribosome biogenesis factor pseudogene 5	chr10	+	Multiple_Complex	46786674	46811989	11.5873	11.568	11.7163	11.712	11.7417	11.7053	11.5343	11.4052	12.4292	12.616	12.1788	12.1139
TC1000012557.hg.1	100133265	BMS1P7	BMS1 ribosome biogenesis factor pseudogene 7	chr10	-	Multiple_Complex	48047066	48060016	9.31131	9.4435	9.53592	9.72825	9.31958	9.29818	9.39636	9.20452	9.9927	10.4431	10.0764	10.2012
TC0X00006676.hg.1	660	BMX	BMX non-receptor tyrosine kinase	chrX	+	Multiple_Complex	15464246	15556529	4.20073	4.88141	4.76409	4.75874	4.6665	4.76946	4.74048	4.60693	5.06151	4.60002	5.10382	4.69251
TC1500010261.hg.1	646	BNC1	basonuclin 1	chr15	-	Coding	83255903	83284716	7.6345	8.08998	5.81064	5.95043	6.42797	5.94168	6.63147	7.02786	7.72676	7.25054	6.60372	6.60574
TC0900009606.hg.1	54796	BNC2	basonuclin 2	chr9	-	Multiple_Complex	16409503	16870843	9.727	9.7506	11.0384	10.6747	10.9724	10.1102	9.81152	9.91473	5.97429	6.27142	5.13094	5.95979
TC0500009490.hg.1	662	BNIP1	BCL2/adenovirus E1B 19kDa interacting protein 1	chr5	+	Coding	173144442	173164387	8.29166	8.17346	8.75981	8.89813	8.8053	8.57721	8.49709	8.6457	8.72067	8.48994	8.01359	8.51525
TC1500009623.hg.1	663	BNIP2	BCL2/adenovirus E1B 19kDa interacting protein 2	chr15	-	Multiple_Complex	59659146	59689534	11.415	11.3731	10.2047	10.1191	10.266	10.6247	11.808	11.6797	9.50391	9.47658	9.36615	9.61933
TC1000012329.hg.1	664	BNIP3	BCL2/adenovirus E1B 19kDa interacting protein 3	chr10	-	Multiple_Complex	131966455	131982013	12.1919	12.2422	13.9837	12.9302	13.9082	12.7265	12.282	12.2256	12.4717	12.9753	12.8608	12.9589
TC0800007080.hg.1	665	BNIP3L	BCL2/adenovirus E1B 19kDa interacting protein 3-like	chr8	+	Multiple_Complex	26382898	26505636	13.9213	14.2185	14.933	11.5263	14.9554	13.6022	14.1158	14.0644	14.8114	12.484	14.8629	14.6504
TC1900010084.hg.1	100421695	BNIP3P10	BCL2/adenovirus E1B 19kDa interacting protein 3 pseudogene 10 [Source:HGNC Symbol;Acc:HGNC:49690]	chr19	-	Multiple_Complex	19870723	19871299	4.12884	3.97772	3.96924	4.49756	5.03063	4.32801	4.62212	4.60745	4.71453	4.42368	4.48042	4.46477
TC0700011305.hg.1	106480286	BNIP3P11	BCL2/adenovirus E1B 19kDa interacting protein 3 pseudogene 11 [Source:HGNC Symbol;Acc:HGNC:49724]	chr7	-	Multiple_Complex	64678954	64687393	5.5045	6.32391	6.05101	6.02321	5.75322	5.75466	5.91166	5.87935	5.6981	5.43007	5.89346	5.78528
TC1900007461.hg.1	101060192	BNIP3P13	BCL2/adenovirus E1B 19kDa interacting protein 3 pseudogene 13 [Source:HGNC Symbol;Acc:HGNC:49693]	chr19	+	Multiple_Complex	20062755	20063320	4.76704	4.42488	4.41223	4.52056	4.90409	4.73084	5.19583	4.59034	4.56354	5.05899	4.73182	5.11578
TC1900007463.hg.1	106481692	BNIP3P15	BCL2/adenovirus E1B 19kDa interacting protein 3 pseudogene 15 [Source:HGNC Symbol;Acc:HGNC:49695]	chr19	+	Multiple_Complex	20136933	20137233	4.28109	4.19254	3.52574	3.81806	3.57493	3.95209	4.08741	4.04426	4.48293	4.73083	5.08398	4.16667
TC1900010101.hg.1	106480418	BNIP3P16	BCL2/adenovirus E1B 19kDa interacting protein 3 pseudogene 16 [Source:HGNC Symbol;Acc:HGNC:49696]	chr19	-	Multiple_Complex	20175013	20177063	4.4831	4.64749	4.55631	3.90734	4.69143	5.1493	4.54921	4.76249	5.40452	4.09881	5.42499	4.35184
TC1900007466.hg.1	100421704	BNIP3P17	BCL2/adenovirus E1B 19kDa interacting protein 3 pseudogene 17 [Source:HGNC Symbol;Acc:HGNC:49697]	chr19	+	Multiple_Complex	20221869	20222463	5.89957	6.05667	5.94159	5.51905	5.86579	5.4081	5.89791	5.99588	6.87505	5.32608	6.75336	7.00597
TC1900007470.hg.1	106481693	BNIP3P18	BCL2/adenovirus E1B 19kDa interacting protein 3 pseudogene 18 [Source:HGNC Symbol;Acc:HGNC:49698]	chr19	+	Multiple_Complex	20267817	20268391	3.06019	3.34424	3.4696	3.13509	3.10845	2.9606	3.76748	3.79751	4.25474	3.38503	3.08087	3.05952
TC1900010105.hg.1	106480281	BNIP3P19	BCL2/adenovirus E1B 19kDa interacting protein 3 pseudogene 19 [Source:HGNC Symbol;Acc:HGNC:49699]	chr19	-	Multiple_Complex	20323992	20324568	7.22381	6.87823	6.82647	6.41862	5.93987	6.90984	6.62537	6.65081	6.23524	6.58297	6.71719	7.20829
TC2200006445.hg.1	100421754	BNIP3P2	BCL2/adenovirus E1B 19kDa interacting protein 3 pseudogene 2 [Source:HGNC Symbol;Acc:HGNC:39655]	chr22	+	Multiple_Complex	15349467	15350043	5.22819	5.31346	5.96206	5.29891	4.90412	5.09796	5.01899	5.22146	6.10302	5.28906	5.78689	5.54641
TC1900007474.hg.1	100421705	BNIP3P20	BCL2/adenovirus E1B 19kDa interacting protein 3 pseudogene 20 [Source:HGNC Symbol;Acc:HGNC:49700]	chr19	+	Multiple_Complex	20351502	20352079	3.98014	4.60548	4.35752	4.03084	3.97137	4.36976	4.21398	3.63185	4.0714	4.00042	3.66847	3.36673
TC1900007478.hg.1	100421706	BNIP3P22	BCL2/adenovirus E1B 19kDa interacting protein 3 pseudogene 22 [Source:HGNC Symbol;Acc:HGNC:49702]	chr19	+	Multiple_Complex	20416514	20417069	4.36531	4.43304	4.51139	4.76213	4.65779	4.36057	4.70127	4.36267	4.85799	4.80128	5.50773	5.65276
TC1900010111.hg.1	100421697	BNIP3P23	BCL2/adenovirus E1B 19kDa interacting protein 3 pseudogene 23 [Source:HGNC Symbol;Acc:HGNC:49703]	chr19	-	Multiple_Complex	20443215	20443725	3.90848	3.85093	3.07587	3.80672	3.92774	2.98878	3.88254	3.85125	3.74096	3.94376	3.42469	3.38049
TC1900010122.hg.1	100421698	BNIP3P24	BCL2/adenovirus E1B 19kDa interacting protein 3 pseudogene 24 [Source:HGNC Symbol;Acc:HGNC:49704]	chr19	-	Multiple_Complex	20784596	20785152	4.37558	4.73245	5.15757	4.84893	4.91269	4.56167	4.76716	4.69625	4.7999	4.65527	4.96222	5.22169
TC1900007514.hg.1	100421707	BNIP3P25	BCL2/adenovirus E1B 19kDa interacting protein 3 pseudogene 25 [Source:HGNC Symbol;Acc:HGNC:49705]	chr19	+	Multiple_Complex	21318161	21318719	5.70216	5.69428	5.92696	5.08134	5.89946	5.69259	5.27793	5.65246	5.79856	5.25424	5.23997	5.81872
TC1900010146.hg.1	100421699	BNIP3P26	BCL2/adenovirus E1B 19kDa interacting protein 3 pseudogene 26 [Source:HGNC Symbol;Acc:HGNC:49706]	chr19	-	Multiple_Complex	21521343	21521896	4.14622	4.16262	4.31405	3.2196	3.85914	4.07788	4.20271	3.99006	4.01466	3.91636	4.43882	3.9127
TC1900007535.hg.1	100421708	BNIP3P27	BCL2/adenovirus E1B 19kDa interacting protein 3 pseudogene 27 [Source:HGNC Symbol;Acc:HGNC:49707]	chr19	+	Multiple_Complex	21826513	21827279	5.55238	5.36152	5.90899	5.78863	5.67555	5.68228	5.21706	6.28523	5.39195	5.41696	5.52542	5.71581
TC1900007541.hg.1	106481966	BNIP3P28	BCL2/adenovirus E1B 19kDa interacting protein 3 pseudogene 28 [Source:HGNC Symbol;Acc:HGNC:49708]	chr19	+	Multiple_Complex	21997648	21998840	5.6506	5.48357	5.59887	5.5335	5.05962	4.82058	5.22148	5.79521	5.72689	5.93664	5.3765	5.58725
TC1900010169.hg.1	100421700	BNIP3P29	BCL2/adenovirus E1B 19kDa interacting protein 3 pseudogene 29	chr19	-	Multiple_Complex	22065828	22066398	3.90888	4.57346	4.61099	4.10495	4.36383	3.52057	4.2949	4.41515	5.01824	5.01583	4.50097	4.78603
TC1800008210.hg.1	100421736	BNIP3P3	BCL2/adenovirus E1B 19kDa interacting protein 3 pseudogene 3	chr18	-	Multiple_Complex	15247429	15247997	5.36587	5.37067	5.29372	5.04235	5.22714	5.13147	5.13958	5.03282	4.84067	5.03652	5.59789	5.17332
TC1900007549.hg.1	106481694	BNIP3P30	BCL2/adenovirus E1B 19kDa interacting protein 3 pseudogene 30 [Source:HGNC Symbol;Acc:HGNC:49710]	chr19	+	Multiple_Complex	22203128	22204003	4.05081	4.12128	4.12307	4.37036	4.00775	4.09877	4.40845	3.81799	4.67699	4.7387	4.81567	4.86079
TC1900010174.hg.1	106480282	BNIP3P31	BCL2/adenovirus E1B 19kDa interacting protein 3 pseudogene 31 [Source:HGNC Symbol;Acc:HGNC:49711]	chr19	-	Multiple_Complex	22298977	22299868	3.07206	3.97212	3.78404	3.27512	3.73826	4.049	3.7987	4.17324	4.33117	3.65238	4.18646	3.6803
TC1900010183.hg.1	106480283	BNIP3P32	BCL2/adenovirus E1B 19kDa interacting protein 3 pseudogene 32 [Source:HGNC Symbol;Acc:HGNC:49712]	chr19	-	Multiple_Complex	22447934	22448777	4.1306	4.43906	4.33188	4.5611	4.49783	4.75343	4.4285	4.26874	4.62859	4.78711	4.41569	4.24907
TC1900010184.hg.1	106481695	BNIP3P33	BCL2/adenovirus E1B 19kDa interacting protein 3 pseudogene 33 [Source:HGNC Symbol;Acc:HGNC:49713]	chr19	-	Multiple_Complex	22457329	22458212	3.72404	4.16624	3.94535	3.85635	3.69943	4.17501	3.68951	3.83651	4.22232	3.76732	4.06614	4.45615
TC1900007576.hg.1	100128849	BNIP3P34	BCL2/adenovirus E1B 19kDa interacting protein 3 pseudogene 34 [Source:HGNC Symbol;Acc:HGNC:49714]	chr19	+	Multiple_Complex	22773853	22774424	4.46301	4.62496	4.82555	4.76478	4.28343	4.27596	4.33656	4.56172	5.33688	4.74361	5.02184	4.51727
TC1900010196.hg.1	106480284	BNIP3P35	BCL2/adenovirus E1B 19kDa interacting protein 3 pseudogene 35 [Source:HGNC Symbol;Acc:HGNC:49715]	chr19	-	Multiple_Complex	22840432	22840921	3.69029	3.7196	3.66296	3.78774	3.59231	3.63731	3.50964	3.80568	3.8758	3.60482	4.04114	3.32441
TC1900007584.hg.1	106481696	BNIP3P36	BCL2/adenovirus E1B 19kDa interacting protein 3 pseudogene 36 [Source:HGNC Symbol;Acc:HGNC:49716]	chr19	+	Multiple_Complex	22994968	22995847	4.25102	3.73996	4.21953	3.79704	3.56961	4.20381	3.43394	3.91022	4.44294	4.18819	3.94798	3.90349
TC1900010206.hg.1	106480285	BNIP3P37	BCL2/adenovirus E1B 19kDa interacting protein 3 pseudogene 37 [Source:HGNC Symbol;Acc:HGNC:49717]	chr19	-	Multiple_Complex	23123188	23124088	6.82699	6.67508	6.52171	6.22112	6.17944	5.95328	6.58073	6.68568	6.19777	6.16566	6.2714	6.41995
TC1900007593.hg.1	100421709	BNIP3P38	BCL2/adenovirus E1B 19kDa interacting protein 3 pseudogene 38 [Source:HGNC Symbol;Acc:HGNC:49718]	chr19	+	Multiple_Complex	23236308	23236851	3.72636	3.90145	4.43579	4.73231	4.38049	5.20737	4.21627	4.3251	3.7754	4.07087	3.94206	3.84694
TC1900010223.hg.1	100421701	BNIP3P39	BCL2/adenovirus E1B 19kDa interacting protein 3 pseudogene 39 [Source:HGNC Symbol;Acc:HGNC:49719]	chr19	-	Multiple_Complex	23798924	23799477	3.55522	3.19262	4.02366	3.10798	4.03172	3.63883	3.40593	3.6016	4.07284	4.56465	5.07499	4.56243
TC0900010260.hg.1	100289028	BNIP3P4	BCL2/adenovirus E1B 19kDa interacting protein 3 pseudogene 4	chr9	-	Multiple_Complex	64810865	64811429	6.44133	6.21264	6.49099	6.54899	6.25389	6.662	6.08334	6.60633	6.95524	7.08992	6.7505	6.28824
TC1900010231.hg.1	100421702	BNIP3P40	BCL2/adenovirus E1B 19kDa interacting protein 3 pseudogene 40 [Source:HGNC Symbol;Acc:HGNC:49720]	chr19	-	Multiple_Complex	24098425	24098980	5.73922	5.38574	5.83779	5.44247	5.86522	5.24483	5.04999	5.33732	4.55992	5.07861	5.14633	4.94392
TC0400009662.hg.1	101059988	BNIP3P41	BCL2/adenovirus E1B 19kDa interacting protein 3 pseudogene 41 [Source:HGNC Symbol;Acc:HGNC:49721]	chr4	-	Multiple_Complex	49096	88487	6.0687	5.9867	6.18473	5.60435	5.87535	5.35552	7.03602	6.26993	3.34984	4.30823	3.78855	3.47522
TC0700007776.hg.1	106481697	BNIP3P42	BCL2/adenovirus E1B 19kDa interacting protein 3 pseudogene 42 [Source:HGNC Symbol;Acc:HGNC:49722]	chr7	+	Multiple_Complex	64551498	64552066	8.6726	8.13924	8.2031	8.01544	8.43884	8.05738	8.29682	8.29971	8.13871	7.5596	7.86203	7.97056
TC1400006442.hg.1	100129777	BNIP3P6	BCL2/adenovirus E1B 19kDa interacting protein 3 pseudogene 6 [Source:HGNC Symbol;Acc:HGNC:39659]	chr14	+	Multiple_Complex	18418775	18419273	4.87995	4.45867	4.52298	4.48768	4.97736	5.06741	4.73114	4.27861	5.21357	4.72646	4.63409	5.47665
TC1300006438.hg.1	101927265	BNIP3P7	BCL2/adenovirus E1B 19kDa interacting protein 3 pseudogene 7 [Source:HGNC Symbol;Acc:HGNC:49101]	chr13	+	Multiple_Complex	18491904	18492419	4.19015	4.61667	4.73103	4.8709	4.91148	4.28703	4.64161	4.87883	5.04957	4.7829	5.04893	4.82525
TC1900007603.hg.1	100421710	BNIP3P8	BCL2/adenovirus E1B 19kDa interacting protein 3 pseudogene 8 [Source:HGNC Symbol;Acc:HGNC:49675]	chr19	+	Multiple_Complex	23380317	23380876	4.16963	4.10967	3.6356	3.88854	4.01441	3.94949	3.99097	4.08411	4.23441	4.27606	4.89016	4.91458
TC1900007455.hg.1	106480280	BNIP3P9	BCL2/adenovirus E1B 19kDa interacting protein 3 pseudogene 9 [Source:HGNC Symbol;Acc:HGNC:49689]	chr19	+	Multiple_Complex	19856975	19857527	3.41972	3.87177	3.95052	3.78822	3.2023	3.83447	3.47129	3.26816	3.3056	3.50693	3.8496	3.58635
TC0100009936.hg.1	149428	BNIPL	BCL2/adenovirus E1B 19kD interacting protein like	chr1	+	Multiple_Complex	151036553	151047600	5.91383	6.46557	5.68513	6.3019	5.87225	6.40638	6.6543	5.70499	5.31379	5.14017	6.04173	6.31038
TC0300008355.hg.1	91653	BOC	BOC cell adhesion associated, oncogene regulated	chr3	+	Multiple_Complex	113211003	113287463	7.51252	7.949	8.0103	7.61485	8.37075	7.72507	8.44871	8.12381	6.41349	6.36943	6.16482	6.59525
TC0500012879.hg.1	91272	BOD1	biorientation of chromosomes in cell division 1	chr5	-	Multiple_Complex	173607145	173616663	10.6844	10.7101	10.5647	10.8597	10.9373	11.33	10.8835	10.7593	10.5514	10.4323	10.1513	10.6142
TC0400010085.hg.1	259282	BOD1L1	biorientation of chromosomes in cell division 1-like 1	chr4	-	Multiple_Complex	13568738	13627723	11.7422	11.6173	10.9779	11.2748	10.9601	10.8885	11.7777	11.5672	11.4178	11.4169	11.2752	11.7525
TC1800007392.hg.1	284257	BOD1L2	biorientation of chromosomes in cell division 1-like 2	chr18	+	Coding	57147062	57150408	4.79363	5.28308	4.87139	5.57488	4.98511	5.14498	5.43817	5.17253	4.93618	4.78046	4.70592	5.13752
TC1800007954.hg.1	100129355	BOD1P2	biorientation of chromosomes in cell division 1 pseudogene 2 [Source:HGNC Symbol;Acc:HGNC:51436]	chr18	-	Multiple_Complex	5132749	5133229	5.57831	5.98029	5.60696	6.09121	6.09431	5.98593	5.77096	6.31219	5.81171	6.12663	6.2555	5.58987
TC0200011413.hg.1	666	BOK	BCL2-related ovarian killer	chr2	+	Multiple_Complex	241558721	241574138	4.39501	4.69309	4.70979	4.70445	4.66132	4.67282	4.45134	4.24898	4.68339	4.59964	4.24572	5.03931
TC0100009881.hg.1	51027	BOLA1	bolA family member 1	chr1	+	Multiple_Complex	149887890	149900798	7.46939	7.39381	7.0511	7.45172	7.17962	7.11267	7.30878	7.45173	7.53369	7.37261	7.18097	7.47748
TC1800006457.hg.1	100652796	BOLA2P1	bolA family member 2 pseudogene 1 [Source:HGNC Symbol;Acc:HGNC:51437]	chr18	+	Multiple_Complex	832238	832469	7.6815	7.5273	7.68945	8.11139	7.78065	7.95019	7.78159	7.55341	7.77398	8.0373	7.79626	7.63108
TC0300007303.hg.1	106480322	BOLA2P2	bolA family member 2 pseudogene 2 [Source:HGNC Symbol;Acc:HGNC:51438]	chr3	+	Multiple_Complex	47499841	47500407	6.11542	6.89317	6.21367	5.88121	6.27798	6.08891	6.04627	5.91994	6.2416	5.94949	5.98446	6.18981
TC0600007159.hg.1	106480323	BOLA2P3	bolA family member 2 pseudogene 3 [Source:HGNC Symbol;Acc:HGNC:51439]	chr6	+	Multiple_Complex	21602128	21602383	7.25734	7.13815	7.00354	7.38816	7.12251	7.1387	7.16842	7.09749	7.08522	6.88551	6.56843	6.97771
TC0200013095.hg.1	388962	BOLA3	bolA family member 3	chr2	-	Multiple_Complex	74135398	74147994	11.7516	11.7719	11.917	12.7656	12.1391	12.0472	11.6654	11.6578	11.3146	12.1661	11.4999	11.2371
TC1100008922.hg.1	100288111	BOLA3P1	bolA family member 3 pseudogene 1 [Source:HGNC Symbol;Acc:HGNC:51440]	chr11	+	Multiple_Complex	102880492	102880846	3.14353	3.20047	3.1135	3.10834	2.94989	2.93327	3.08086	3.09354	2.90543	3.16341	3.21843	3.1885
TC1900006920.hg.1	100287463	BOLA3P2	bolA family member 3 pseudogene 2 [Source:HGNC Symbol;Acc:HGNC:51441]	chr19	+	Multiple_Complex	9019344	9019984	4.99346	4.49629	5.26374	4.86569	4.63984	5.26258	4.87433	5.31256	4.66835	5.2021	5.00432	5.29796
TC0500011927.hg.1	644754	BOLA3P3	bolA family member 3 pseudogene 3 [Source:HGNC Symbol;Acc:HGNC:51442]	chr5	-	Multiple_Complex	126663121	126673594	7.13418	6.88488	7.33373	7.18159	7.08382	6.99395	6.83592	7.20975	6.98745	7.08219	6.60574	7.06707
TC0900006956.hg.1	106480324	BOLA3P4	bolA family member 3 pseudogene 4 [Source:HGNC Symbol;Acc:HGNC:51443]	chr9	+	Multiple_Complex	32926051	32926450	5.51672	5.22802	5.28038	6.17488	5.3766	5.00714	5.67223	5.66645	5.47524	5.31979	6.16101	5.55675
TC0200015352.hg.1	66037	BOLL	boule homolog, RNA binding protein	chr2	-	Multiple_Complex	197726879	197786762	4.98211	5.23107	4.88778	5.18607	5.23928	5.37175	5.37704	5.21445	5.29452	5.48144	5.43027	5.73575
TC0800012202.hg.1	23246	BOP1	block of proliferation 1; microRNA 7112	chr8	-	Multiple_Complex	144262046	144291438	11.8654	12.1561	12.1572	12.962	12.3555	12.4012	12.2413	12.233	11.6701	11.6664	11.9602	12.1618
TC1300007483.hg.1	79866	BORA	bora, aurora kinase A activator	chr13	+	Multiple_Complex	72727749	72756198	9.30401	9.49706	9.49642	9.0323	9.58035	9.38701	9.69728	9.51871	8.55744	7.5589	9.48236	9.50734
TC1200006874.hg.1	118426	BORCS5	BLOC-1 related complex subunit 5	chr12	+	Multiple_Complex	12357079	12469694	7.49718	7.85517	7.68503	7.6762	7.77738	7.68013	7.40912	7.68212	8.7632	8.77176	8.29933	8.72261
TC1700009677.hg.1	54785	BORCS6	BLOC-1 related complex subunit 6	chr17	-	Multiple_Complex	8188333	8190907	5.98777	5.83276	5.94803	6.2704	6.01349	5.62891	5.67297	5.79381	5.63698	5.16998	5.68429	5.48137
TC1000012495.hg.1	119032	BORCS7	BLOC-1 related complex subunit 7	chr10	+	Multiple_Complex	102854210	102864961	8.90835	9.10357	9.66379	9.27798	9.42006	9.07679	9.0038	9.00082	9.71814	9.77853	9.94722	10.4149
TC1000012497.hg.1	100528007	BORCS7-ASMT	BORCS7-ASMT readthrough (NMD candidate)	chr10	+	Multiple_Complex	102854210	102901899	9.8352	9.65604	9.32546	9.19147	9.81292	9.50614	9.52995	9.32351	10.5421	10.2445	10.4517	10.3492
TC0300008966.hg.1	60467	BPESC1	blepharophimosis, epicanthus inversus and ptosis, candidate 1 (non-protein coding)	chr3	+	Multiple_Complex	139104185	139125171	6.07153	6.20499	6.37003	5.7798	6.34933	6.54912	5.83147	6.32407	6.21673	6.38065	6.59779	6.16399
TC0600006659.hg.1	670	BPHL	biphenyl hydrolase-like (serine hydrolase)	chr6	+	Multiple_Complex	3118374	3153578	9.97386	10.2812	10.0869	9.92383	9.93268	9.78399	10.2275	10.1416	9.92002	10.0733	9.74429	10.0172
TC2000007149.hg.1	51297	BPIFA1	BPI fold containing family A, member 1	chr20	+	Coding	33235995	33243311	4.46618	4.39079	4.70247	4.86041	4.79742	4.56331	4.63307	4.38013	4.26111	4.52752	4.73106	4.83923
TC2000007145.hg.1	140683	BPIFA2	BPI fold containing family A, member 2	chr20	+	Coding	33161768	33181417	4.51848	4.77491	5.10237	4.90561	4.57214	4.70154	4.70714	5.03104	4.54015	4.73543	4.71463	4.56778
TC2000007148.hg.1	128861	BPIFA3	BPI fold containing family A, member 3	chr20	+	Multiple_Complex	33217310	33227806	3.90077	4.03991	4.19137	4.60876	4.4956	4.36371	4.19892	4.34273	4.05363	4.35129	4.58422	4.40037
TC2000007147.hg.1	317716	BPIFA4P	BPI fold containing family A, member 4, pseudogene	chr20	+	Multiple_Complex	33193585	33210462	3.78249	5.09101	4.68275	4.19545	4.61693	4.39911	4.57347	4.58773	4.51455	4.38541	4.26711	4.69737
TC2000007150.hg.1	92747	BPIFB1	BPI fold containing family B, member 1	chr20	+	Multiple_Complex	33273480	33309878	4.16163	4.46237	4.07109	4.38473	4.42307	4.698	3.92381	4.86825	4.11986	4.19618	4.53918	4.5089
TC2000007138.hg.1	80341	BPIFB2	BPI fold containing family B, member 2	chr20	+	Multiple_Complex	33007578	33023709	4.30631	4.03085	3.70508	4.1172	4.21742	4.06312	4.38394	4.23589	3.77062	3.52044	4.42944	3.74442
TC2000007141.hg.1	359710	BPIFB3	BPI fold containing family B, member 3	chr20	+	Coding	33055331	33073637	5.15405	5.52777	5.26925	5.39572	5.54278	5.2534	4.9498	5.02868	5.42033	5.42008	5.71299	5.64514
TC2000007142.hg.1	149954	BPIFB4	BPI fold containing family B, member 4	chr20	+	Multiple_Complex	33079644	33111751	3.41185	3.32681	3.6353	3.38505	3.28441	3.21321	3.45971	3.49956	3.28355	3.39749	3.6606	3.39483
TC2000007139.hg.1	128859	BPIFB6	BPI fold containing family B, member 6	chr20	+	Coding	33031646	33044047	6.20255	6.27653	5.88382	6.79257	6.01906	6.10339	6.30906	6.37472	6.21342	5.67019	5.51297	5.94737
TC2000007153.hg.1	402016	BPIFB9P	BPI fold containing family B member 9, pseudogene [Source:HGNC Symbol;Acc:HGNC:16109]	chr20	+	Multiple_Complex	33347720	33354444	4.94792	4.62308	4.14011	4.47617	4.84553	4.923	4.37913	4.59209	4.34223	4.82023	4.56532	4.54305
TC2200008515.hg.1	254240	BPIFC	BPI fold containing family C	chr22	-	Coding	32413847	32464484	5.56266	5.51708	5.46404	6.09367	5.10131	5.36462	5.07796	5.50051	5.2954	5.86146	5.83655	5.59594
TC0100017368.hg.1	10380	BPNT1	3(2), 5-bisphosphate nucleotidase 1	chr1	-	Multiple_Complex	220057482	220090462	11.9853	12.1187	12.2279	12.2794	12.4756	12.0513	12.3032	12.2829	11.5928	11.9632	11.2791	11.4305
TC1700008709.hg.1	2186	BPTF	bromodomain PHD finger transcription factor	chr17	+	Multiple_Complex	67825524	67984378	13.1474	13.7858	13.2829	13.5288	13.2492	12.9919	13.4576	13.1947	13.5622	13.8698	13.83	13.8889
TC0Y00006807.hg.1	442867	BPY2B	basic charge, Y-linked, 2B	chrY	+	Multiple_Complex	24607560	24639207	3.99939	3.95719	4.35066	4.20644	3.78943	4.31445	3.88136	3.70836	3.68556	4.39297	4.3488	3.83215
TC0Y00007255.hg.1	442868	BPY2C	basic charge, Y-linked, 2C	chrY	-	Multiple_Complex	25030901	25062548	4.45553	4.2684	4.74131	4.77712	4.47521	4.88671	4.6567	4.28061	4.78844	4.59109	4.77055	4.44272
TC0Y00006973.hg.1	100885797	BPY2DP	basic charge, Y-linked, 2D, pseudogene [Source:HGNC Symbol;Acc:HGNC:38794]	chrY	-	Multiple_Complex	7932997	7937640	4.06027	4.14145	4.12613	3.61308	3.97281	3.55727	4.06883	5.00305	4.15957	4.48614	3.96209	3.50702
TC0700013629.hg.1	673	BRAF	B-Raf proto-oncogene, serine/threonine kinase	chr7	-	Multiple_Complex	140734013	140924764	11.6883	11.9901	11.6392	11.9301	11.7775	11.8347	11.8538	11.6367	11.828	11.9992	11.8218	12.0635
TC1200011946.hg.1	8315	BRAP	BRCA1 associated protein	chr12	-	Multiple_Complex	111642146	111685996	11.2828	11.4972	11.5503	11.9387	11.5101	11.8617	11.795	11.8082	11.9115	12.0836	11.8291	11.8986
TC0700010062.hg.1	221927	BRAT1	BRCA1-associated ATM activator 1	chr7	-	Multiple_Complex	2537810	2555758	7.21957	7.43418	7.53268	7.60764	7.93947	7.48268	7.41112	7.29322	6.5579	6.92843	6.35293	7.15046
TC1700010763.hg.1	672	BRCA1	breast cancer 1, early onset	chr17	-	Multiple_Complex	43044295	43125483	11.7683	11.6859	11.5429	11.528	11.6964	11.2199	11.9377	11.692	11.718	9.9594	11.2255	11.5854
TC1300006802.hg.1	675	BRCA2	breast cancer 2, early onset	chr13	+	Multiple_Complex	32315474	32400266	12.2926	12.494	12.0585	12.35	12.583	12.44	13.1184	12.7727	11.1727	9.62	10.9307	10.9958
TC0X00011334.hg.1	79184	BRCC3	BRCA1/BRCA2-containing complex subunit 3	chrX	+	Multiple_Complex	155071420	155123074	13.0481	13.2008	13.2141	13.3363	13.5088	13.3698	13.4084	13.2965	12.4823	12.3598	12.2246	12.1708
TC0500009582.hg.1	100421311	BRCC3P1	BRCA1/BRCA2-containing complex subunit 3 pseudogene 1 [Source:HGNC Symbol;Acc:HGNC:51444]	chr5	+	Multiple_Complex	176308013	176309015	10.9324	11.0957	11.1418	11.2385	11.0691	11.0412	11.0889	11.0216	10.3021	10.6243	10.1039	10.2856
TC2200009121.hg.1	23774	BRD1	bromodomain containing 1	chr22	-	Multiple_Complex	49773278	49827686	10.0059	10.2275	10.3251	10.5897	10.3725	10.4326	10.2753	10.2866	11.0438	10.7616	10.7332	10.8956
TC0600007675.hg.1	6046	BRD2	bromodomain containing 2	chr6	+	Multiple_Complex	32968660	32981505	12.8662	13.0639	13.37	13.5695	13.3977	13.3177	13.3174	13.0581	13.0617	13.0613	13.0362	13.1413
TC0900011872.hg.1	8019	BRD3	bromodomain containing 3	chr9	-	Multiple_Complex	134030305	134068535	9.60361	9.70926	9.12826	9.2204	9.0308	9.25297	9.78751	9.75769	9.97072	9.34779	9.82038	10.07
[truncated: 23,362 more rows]
