# Supplementary material for: Therapeutic targeting of the PLK1-PRC1-axis triggers cell death in genomically silent childhood cancer
Source: Nat Commun. 2021 Sep 16;12:5356. doi: 10.1038/s41467-021-25553-z (PMC8445938; doi:10.1038/s41467-021-25553-z)
Supplement: Supplementary file 6 — Supplementary Data 3 [file 41467_2021_25553_MOESM6_ESM.xlsx]

## Sheet: Supplementary_Data_3
Summary of clinical trials for BI2536 and BI6727 (data censoring 20th October 2020)
Drug	Study title	NCT number	Status	Study Results
BI2536	Open, Randomized Phase II Trial to Investigate the Efficacy and Safety of the PLK-1 Inhibitor BI 2536 in Patients With Advanced, Unresectable Pancreatic Cancer	NCT00710710	Completed	No Results Available
	Dose Escalation Study of BI 2536 BS in Patients With Advanced Solid Tumours With Repeated Administration in Patients With Clinical Benefit	NCT02211859	Completed	No Results Available
	Dose Escalation Study of BI 2536 With Pemetrexed in Previously Treated Patients With Non-small-cell Lung Cancer	NCT02211833	Completed	No Results Available
	BI 2536 BS in Patients With Advanced Solid Tumours and Repeated Administration in Patients With Clinical Benefit	NCT02211872	Completed	No Results Available
	Dose-finding Study of BI 2536 Administered in Combination With Gemcitabine in Patients With Locally Advanced or Metastatic Pancreatic Cancer	NCT02215044	Terminated	No Results Available
	BI 2536 Infusional Treatment in Patients Over 60 Years of Age With Refractory or Relapsed Acute Myeloid Leukaemia	NCT00701766	Completed	No Results Available
	Efficacy and Safety of BI 2536 in Advanced or Metastatic Non Small Cell Lung Cancer	NCT00376623	Completed	No Results Available
	BI 2536 Second Line Monotherapy in SCLC	NCT00412880	Completed	No Results Available
	Phase II Study of BI 2536 in Prostate Cancer	NCT00706498	Completed	No Results Available
	Investigation of Safety, Tolerability and Maximum Tolerated Dose (MTD) of BI 2536 in Patients With Recurrent Advanced Aggressive Non-Hodgkin's Lymphoma (NHL)	NCT00243087	Completed	No Results Available
	BI 2536 in Treating Patients With Recurrent or Metastatic Solid Tumors	NCT00526149	Completed	No Results Available
BI6727	Volasertib in Japanese Patients With Acute Myeloid Leukemia (AML)	NCT01662505	Completed	Has Results
	BI 6727 (Volasertib) Human ADME Trial in Various Solid Tumours	NCT01145885	Completed	Has Results
	BI 6727 (Volasertib) Monotherapy Phase I Trial in Japanese Patients With Advanced Solid Tumours	NCT01348347	Completed	Has Results
	BI 6727 (Volasertib) in Combination With Cisplatin or Carboplatin in Patients With Advanced or Metastatic Solid Tumour	NCT00969761	Completed	Has Results
	Volasertib + Decitabine in Patients With Acute Myeloid Leukemia (AML)	NCT02003573	Terminated	Has Results
	A Study of Volasertib Plus Induction Chemotherapy for Acute Myeloid Leukemia	NCT02527174	Withdrawn	No Results Available
	BI 6727 Administered Intravenously Every 3 Weeks in Patients With Solid Tumours	NCT02273388	Active, not recruiting	No Results Available
	Volasertib Combined With Induction Chemotherapy in Acute Myeloid Leukemia	NCT02905994	Withdrawn	No Results Available
	Volasertib and Vincristine Sulfate Liposome in Treating Patients With Relapsed or Refractory Acute Lymphoblastic Leukemia	NCT02861040	Withdrawn	No Results Available
	A Study to Find a Safe Dose of Volasertib Given in Addition to Standard Salvage Chemotherapy in Children (Age 3 Months to Less Than 18 Years) With Acute Myeloid Leukaemia, in Whom Front-line Chemotherapy Failed	NCT02722135	Withdrawn	No Results Available
	Investigation of Potential Drug-drug Interaction of Volasertib With Itraconazole in Patients With Various Tumours	NCT01772563	Active, not recruiting	No Results Available
	An Open Label Phase I Dose Escalation Trial of Intravenous BI 6727 (Volasertib)in Combination With Oral BIBW 2992 (Afatinib) in Patients With Advanced Solid Tumours	NCT01206816	Completed	Has Results
	Dose Finding Study of BI 6727 (Volasertib) in Patients With Various Solid Cancers	NCT00969553	Completed	Has Results
	Combination of BI6727 (Volasertib) and BIBF1120 in Solid Tumors	NCT01022853	Completed	Has Results
	Volasertib in Combination With Azacitidine in Japanese Patients With Myelodysplastic Syndrome or Chronic Myelomonocytic Leukemia	NCT02201329	Completed	Has Results
	Study of Volasertib and Belinostat in Patients With Relapsed and Refractory Aggressive B-cell and T-cell Lymphomas	NCT02875002	Withdrawn	No Results Available
	Trial of BI 6727 (Volasertib) Monotherapy and BI 6727 in Combination With Pemetrexed Compared to Pemetrexed Monotherapy in Advanced NSCLC	NCT00824408	Completed	Has Results
	Ph1 Volasertib Plus Romidepsin in R/R PTCL and CTCL	NCT02757248	Withdrawn	No Results Available
	Trial of Volasertib With or Without Azacitidine in Patients With Myelodysplastic Syndromes	NCT02721875	Terminated	Has Results
	Trial of Intensive Chemotherapy With or Without Volasertib in Patients With Newly Diagnosed High-Risk Myelodysplastic Syndrome (MDS) and Acute Myeloid Leukemia (AML)	NCT02198482	Terminated	No Results Available
	BI 6727 (Volasertib) Randomised Trial in Ovarian Cancer	NCT01121406	Completed	Has Results
	Phase I Dose Escalation Trial of Volasertib in Combination With Azacitidine in Patients With MDS or CMML	NCT01957644	Terminated	Has Results
	Intravenous BI 6727 (Volasertib) in 2nd Line Treatment of Urothelial Cancer	NCT01023958	Completed	Has Results
	Open Dose Escalating Trial to Determine the Maximum Tolerated Dose in Paediatric Patients With Advanced Cancers for Whom no Therapy is Known	NCT01971476	Completed	Has Results
	Phase I/IIa Trial to Investigate BI 6727 (Volasertib) as Monotherapy or in Combination With Cytarabine in Acute Myeloid Leukaemia	NCT00804856	Active, not recruiting	No Results Available
	Volasertib in Combination With Low-dose Cytarabine in Patients Aged 65 Years and Above With Previously Untreated Acute Myeloid Leukaemia, Who Are Ineligible for Intensive Remission Induction Therapy (POLO-AML-2)	NCT01721876	Active, not recruiting	No Results Available
