# Supplementary material for: Therapeutic targeting of the PLK1-PRC1-axis triggers cell death in genomically silent childhood cancer
Source: Nat Commun. 2021 Sep 16;12:5356. doi: 10.1038/s41467-021-25553-z (PMC8445938; doi:10.1038/s41467-021-25553-z)
Supplement: Supplementary file 7 — Supplementary Data 4 [file 41467_2021_25553_MOESM7_ESM.xlsx]

## Sheet: Supplementary_Data_4
Interpretation of PLK1 inhibitor mouse dose to human equivalent dose transversion
PLK1 inhibitors	Scheduling dose in mice (0.03 kg)	Application method	Scheduling dose in human (60 kg)	Application method	Convert animal dose in mg/kg to human equivalent dose (HED) in mg/kg*	HED based on scheduling dose in mice
BI2536	40 mg/kg	i.v.	3.33 mg/kga	i.v.	animal dose in mg/kg x (animal weight in kg/human weight in kg)^0.33	3.2 mg/kg
BI6727	30 mg/kg	i.v.	5 mg/kgb	i.v.	animal dose in mg/kg x (animal weight in kg/human weight in kg)^0.33	2.4 mg/kg
* Estimating the Maximum Safe Starting Dose in Initial Clinical Trials for Therapeutics in Adult Healthy Volunteers, U.S. Food and Drug Administration,2005
a NCT00701766
b NCT01348347
