# Supplementary material for: Therapeutic targeting of the PLK1-PRC1-axis triggers cell death in genomically silent childhood cancer
Source: Nat Commun. 2021 Sep 16;12:5356. doi: 10.1038/s41467-021-25553-z (PMC8445938; doi:10.1038/s41467-021-25553-z)
Supplement: Supplementary file 8 — Supplementary Data 5 [file 41467_2021_25553_MOESM8_ESM.xlsx]

## Sheet: Supplementary_Data_5
Analysis of matched in vivo gene expression and drug-response data from pediatric tumor types with relatively silent genomes
Sample_id	Histology	PRC1 expression	PLK1 expression	MKI67 expression	Response to BI6727 (Volasertib)*	Response type**
KT-14	Extracranial rhabdoid tumor	19.9114	11.5808	13.9151	PD1	Poor
KT-12	Atypical teratoid/rhabdoid tumor (ATRT)	27.4067	22.8022	18.2974	PD2	Poor
CHLA-79	Neuroblastoma	34.1437	21.5677	11.8097	PD1	Poor
KT-11	Wilms tumor	37.5781	29.6465	28.0239	PD2	Poor
TC-71	Ewing sarcoma	38.8586	27.779	14.1324	PD1	Poor
BT-29	Atypical teratoid/rhabdoid tumor (ATRT)	44.6578	29.15	18.2936	PD1	Poor
CHLA-258	Ewing sarcoma	55.245	51.1741	21.9456	PD1	Poor
KT-13	Wilms tumor	57.4319	48.3395	43.664	PD2	Poor
SK-NEP-1	Ewing sarcoma	62.8287	40.7332	25.9604	PD2	Poor
NB-1771	Neuroblastoma	64.346	25.5629	36.6809	PD2	Poor
NB-EBc1	Neuroblastoma	69.0028	43.4505	30.31	PD2	Poor
Rh-30R	Alveolar rhabdomyosarcoma	70.6508	33.9127	53.0211	CR	Good
NB-1643	Neuroblastoma	73.4423	33.4227	33.8688	SD	Good
Rh-10	Alveolar rhabdomyosarcoma	75.3155	44.0557	51.2629	PD1	Poor
KT-10	Wilms tumor	78.1368	31.3835	63.3262	PD1	Poor
EW-5	Ewing sarcoma	78.5027	69.6248	41.0436	PD1	Poor
Rh-30	Alveolar rhabdomyosarcoma	79.1408	32.4619	59.4743	PD2	Poor
NB-1691	Neuroblastoma	94.2106	51.5524	45.3638	CR	Good
NB-SD	Neuroblastoma	118.62	38.0142	50.511	CR	Good
	***P value (good versus poor response)	0.0325	0.3034	0.3034
* Progressive disease (PD) was defined as < 50% regression from initial volume during the study period and > 25% increase in initial volume at the end of study period.
PD was further classified into PD1 or PD2 based on the tumor growth delay (TGD) value. If a mouse had a TGD value ≤ 1.5, that mouse was considered PD1. If the TGD value was > 1.5, the mouse was considered PD2. Mice that had PD but did not have an event at the end of the study were coded as PD2.
Stable disease (SD) was defined as < 50% regression from initial volume during the study period and ≤ 25% increase in initial volume at the end of the study.
Partial response (PR) was defined as a tumor volume regression ≥50% for at least one time point but with measurable tumor (≥ 0.10 cm3).
Complete response (CR) was defined as a disappearance of measurable tumor mass (< 0.10 cm3) for at least one time point.
** Poor reponse is defined as either PD1 or PD2; Good response is defined as either SD or CR
*** Fisher's exact test
