# Supplementary material for: Therapeutic targeting of the PLK1-PRC1-axis triggers cell death in genomically silent childhood cancer
Source: Nat Commun. 2021 Sep 16;12:5356. doi: 10.1038/s41467-021-25553-z (PMC8445938; doi:10.1038/s41467-021-25553-z)
Supplement: Supplementary file 9 — Supplementary Data 6 [file 41467_2021_25553_MOESM9_ESM.xlsx]

## Sheet: Supplementary_Data_6
Analysis of mRNA expression of PRC1, PLK1, and MKI67 and PLK1 inhibitor BI6727 (Volasertib) drug-response data in EwS cell lines from the DepMap project
PRC1 mRNA expression (log2)*	Relative cell viability (log2 FC)**	Cell line	EWSR1-FLI1		PLK1 mRNA expression (log2)*	Relative cell viability (log2 FC)**	Cell line	EWSR1-FLI1		MKI67 mRNA expression (log2)*	Relative cell viability (log2 FC)**	Cell line	EWSR1-FLI1
7.21519	-1.69463	CHLA10	Pos		6.53029	-1.69463	CHLA10	Pos		5.58286	-1.69463	CHLA10	Pos
7.79357	-2.79788	SKES1	Pos		7.22554	-2.79788	SKES1	Pos		6.71383	-2.79788	SKES1	Pos
8.53204	-3.93506	SKPNDW	Pos		6.94918	-3.93506	SKPNDW	Pos		6.64068	-3.93506	SKPNDW	Pos
7.73802	-2.94114	MHHES1	Pos		6.69432	-2.94114	MHHES1	Pos		5.40054	-2.94114	MHHES1	Pos
7.47679	-3.41322	CADOES1			5.94251	-3.41322	CADOES1			5.32193	-3.41322	CADOES1
8.13083	-2.67558	SKNEP1	Pos		6.06609	-2.67558	SKNEP1	Pos		6.224	-2.67558	SKNEP1	Pos
8.3561	-3.87457	EWS502	Pos		7.5735	-3.87457	EWS502	Pos		5.79572	-3.87457	EWS502	Pos
7.84906	-2.92451	EW8	Pos		6.46923	-2.92451	EW8	Pos		6.5821	-2.92451	EW8	Pos
7.56758	-1.52314	RDES	Pos		6.77597	-1.52314	RDES	Pos		6.33807	-1.52314	RDES	Pos
6.99492	-2.42603	CBAGPN			6.58586	-2.42603	CBAGPN			5.86716	-2.42603	CBAGPN
8.44232	-2.31802	A673	Pos		7.13863	-2.31802	A673	Pos		6.65406	-2.31802	A673	Pos
EwS (n=11)	Pearson R=-0.54	P=0.04 (one-sided test)			EwS (n=11)	Pearson R=-0.19	P=0.29 (one-sided test)			EwS (n=11)	Pearson R=0.04	P=0.46 (one-sided test)
EWSR1-FLI1 pos (n=9)	Pearson R=-0.72	P=0.02 (one-sided test)			EWSR1-FLI1 pos (n=9)	Pearson R=-0.40	P=0.14 (one-sided test)			EWSR1-FLI1 pos (n=9)	Pearson R=-0.09	P=0.41 (one-sided test)
* mRNA log2(TPM+1) Expression 21Q2 Public
** Volasertib (BRDBRD-K69776681-001-03-8) log2 fold change Drug sensitivity (PRISM Repurposing Primary Screen) 19Q4
Censored: 25th May 2021
