# Supplementary material for: Therapeutic targeting of the PLK1-PRC1-axis triggers cell death in genomically silent childhood cancer
Source: Nat Commun. 2021 Sep 16;12:5356. doi: 10.1038/s41467-021-25553-z (PMC8445938; doi:10.1038/s41467-021-25553-z)
Supplement: Supplementary file 10 — Supplementary Data 7 [file 41467_2021_25553_MOESM10_ESM.xlsx]

## Sheet: Supplementary_Data_7
Correlation analysis of STAG2 and/or TP53 mutation status with PRC1 expression level (RNA-seq) in 57 primary EwS tumors
	PRC1 expression level						PRC1 expression level
STAG2 mutation status	1st third	2nd third	3rd third			TP53 mutation status	1st third	2nd third	3rd third
WT	19	16	14			WT	19	18	16
mut	0	3	5			mut	0	1	3
in %	0	15.8	26.3			in %	0	5.3	15.8
P value*	0.0655					P value*	0.309
* Fisher's exact test (two-sided)						* Fisher's exact test (two-sided)
