# Supplementary material for: Therapeutic targeting of the PLK1-PRC1-axis triggers cell death in genomically silent childhood cancer
Source: Nat Commun. 2021 Sep 16;12:5356. doi: 10.1038/s41467-021-25553-z (PMC8445938; doi:10.1038/s41467-021-25553-z)
Supplement: Supplementary file 11 — Supplementary Data 8 [file 41467_2021_25553_MOESM11_ESM.xlsx]

## Sheet: Supplementary_Data_8
List of oligonucleotide sequences
shRNAs	Top (5'-3')	Bottom (5'-3')
shCtrl	CCGGCAACAAGATGAAGAGCACCAACTCGAGTTGGTGCTCTTCATCTTGTTGTTTTT	AATTAAAAACAACAAGATGAAGAGCACCAACTCGAGTTGGTGCTCTTCATCTTGTTG
shPRC1_CDS	CCGGCAGGAACATTCAAAGGCATTTCTCGAGAAATGCCTTTGAATGTTCCTGTTTTTG	AATTCAAAAACAGGAACATTCAAAGGCATTTCTCGAGAAATGCCTTTGAATGTTCCTG
shPRC1_UTR	CCGGGCCTGACTTCTCTACCACATACTCGAGTATGTGGTAGAGAAGTCAGGCTTTTTG	AATTCAAAAAGCCTGACTTCTCTACCACATACTCGAGTATGTGGTAGAGAAGTCAGGC
PCR primers	Forward primer (5'-3')	Reverse primer (5'-3')
RPLPO	GAAACTCTGCATTCTCGCTCC	GGTGTAATCCGTCTCCACAG
PRC1	CTGCGTACTCAAATCCGAGAG	CAACCGATCCACTTCTAATTG
EWSR-FLI1	GCCAAGCTCCAAGTCAATATAGC	GAGGCCAGAATTCATGTTATTGC
PRC1-associated GGAA-mSat amplification	CGGGGTACCGGGTCTCGCTTTCTTG	CTAGCTAGCAGTTGCCACTTCATCCTA
gRNAs	5'-3'
sgGFP	GAGCTGGACGGCGACGTAAA
sgRNA-1	TGCAGGAAGGAAGGAAGGA
sgRNA-2	TCTTTCTTTCTATCTTGAC
CRISPR Cas9-initiated HDR	5'-3'
crRNA-1	GTCTGTCACACCAAAACTCC
crRNA-2	ACCCGAGTACTGGTTCCCAT
ssODN-KO	gaacaggcagatatggagaatcataacatactggagcagaaaaccccatgtccagggagatgtagttattgaggggctttcgttagttttaagtccagga
ssODN-24GGAA-KI	gaacaggcagatatggagaatcataacatactggagcagaaaaccccatgggaaggaaggaaggaaggaaggaaggaaggaaggaaggaaggaaggaaggaaggaaggaaggaaggaaggaaggaaggaaggaaggaaggaaggaatccagggagatgtagttattgaggggctttcgttagttttaagtccagga
3C-PCR	Forward primer (5'-3')	Reverse primer (5'-3')
PRC1-mSat-Taqman-probe (5'-3')	FAM-CCCAGCCATGTCTAATCTAATGAGCCC-TARMA	NA
PRC1-mSat-constant-fragment	NA	CACTGTAAGAGAAATGAAGAAAGCC
Test-fragment I (PRC1-promoter)	GTTTCCCTCGCTCATCCAA	NA
Test-fragment II	AGGGATACAGAGCAGGTTCTA	NA
Test-fragment III	TGTCACAGACATTATGAGCTGAA	NA
Test-fragment IV	CCCTCAGGGTGTATAGTGTAGA	NA
GAPDH loading control	CTGTCTGCTTCTCTGCTGTAG	TTCACACCCATGACGAACAT
ERCC3 ligation control Taqman-probe (5'-3')	FAM-TTTACCCAGCAAGCCAGCAAGTCT-TARMA	NA
ERCC3 ligation control	TCTTATGAAGGCTGGGAGGA	GGAAAGGGACTGCTGTGTAG
3C-HindIII digestion efficacy	Forward primer (5'-3')	Reverse primer (5'-3')
HindIII-test-I(PRC1-promoter) cut	GTTTCCCTCGCTCATCCAA	ACTCAATGTTCCTTCCCTTCC
HindIII-test-I (PRC1-promoter) uncut	CCAAGCCAGCTACCTCATC	ACTCAGGGAAGCCAGGTA
HindIII-test-II cut	AGGGATACAGAGCAGGTTCTA	GTATTGTGGAATTGTGCGAAGAG
HindIII-test-II uncut	GTGAGGCCCTGTCTCAAATAA	TTCCCTAGAGTCCTGTCCTTAG
HindIII-test-III cut	TGTCACAGACATTATGAGCTGAA	GCTGCTCAAAGGAGGAAAGA
HindIII-test-III uncut	TGGTCAGCCAATCGTTTCTAC	TGACCTCTCTTTCTTGCCATTT
HindIII-test-IV cut	CCCTCAGGGTGTATAGTGTAGA	TTTATGTGTGTGTGTATGTGTGTG
HindIII-test-IV uncut	GCCTCTCAGGCTCAAGTAATC	GCGAGACCCTGTCTCTACTAA
Seqencing primers	Forward primer (5'-3')	Reverse primer (5'-3')
PRC1-associated GGAA-mSat	GGGTCTCGCTTTCTTG	NA
pLKO-TET-ON	GGCAGGGATATTCACCATTATCGTTTCAGA	NA
hU6 promoter	GAGGGCCTATTTCCCATGATT	NA
