# Supplementary material for: Therapeutic targeting of the PLK1-PRC1-axis triggers cell death in genomically silent childhood cancer
Source: Nat Commun. 2021 Sep 16;12:5356. doi: 10.1038/s41467-021-25553-z (PMC8445938; doi:10.1038/s41467-021-25553-z)
Supplement: Supplementary file 12 — Supplementary Data 9 [file 41467_2021_25553_MOESM12_ESM.xlsx]

## Sheet: Supplementary_Data_9
GSEA results for weighted correlation network analysis upon PRC1 knockdown
Pathway	P-value	* P-value (adjusted)	ES	NES	nMoreExtreme	Size	Leading edge
GO_MATURATION_OF_5_8S_RRNA	0.000359454	0.00880661	0.661427	2.3038	0	24	c("MPHOSPH6", "EXOSC3", "UTP20", "PES1", "LAS1L", "FTSJ3", "RRS1", "C1D", "NOP14", "WDR12", "KRI1", "NOL9", "EXOSC4", "EXOSC2", "URB1", "EXOSC7", "RCL1")
GO_SPLICEOSOMAL_TRI_SNRNP_COMPLEX	0.000409165	0.00937206	0.602541	2.30114	0	34	c("PRPF3", "TXNL4B", "RNU5D-1", "LSM7", "SNRPD1", "LSM3", "RNU4-2", "PRPF4", "SNRPD3", "RNU5B-1", "SNRPF", "PRPF6", "LSM8", "SART1", "TXNL4A", "SNRPG", "LSM2", "LSM5", "SNRPE", "ZMAT2", "EFTUD2")
GO_MATURATION_OF_SSU_RRNA	0.00044287	0.00985258	0.545307	2.15001	0	39	c("NOL11", "UTP20", "TSR2", "SRFBP1", "NOL10", "UTP23", "RRS1", "RRP36", "NOP14", "UTP3", "KRI1", "NOB1", "MRPS11", "RIOK3", "BYSL", "WDR46", "RCL1", "DCAF13", "UTP6", "BTRC")
GO_REGULATION_OF_PROTEIN_POLYUBIQUITINATION	0.000311915	0.00806176	0.690374	2.0908	0	15	c("NMI", "PLAA", "TRIP12", "UBE2D1", "RNF40", "BIRC2", "OTUB1", "FBXO4")
GO_APICAL_PART_OF_CELL	0.000108672	0.00525937	-0.449487	-1.75133	0	151	c("CTSV", "STC1", "SLC29A4", "SLC4A7", "CD9", "ITPR3", "ITPK1", "SLC2A1", "BMPR2", "LDLR", "TCIRG1", "RAPGEF2", "LRP1", "PROM1", "REEP6", "SLC11A2", "NIN", "DCHS1", "SIPA1L3", "MYO1B", "DSTYK", "ATP7A", "EMP2", "CLDN1", "FAP", "SLC39A4", "SLC4A2", "STK26", "ASPM", "AMOTL1", "FN1", "CACNB3", "NEDD1", "DDR2", "CASR", "HIP1R", "ATP6V1B1", "CNKSR3", "PODXL", "ZMYND10", "NUMB", "SRR", "EPS15", "SLC23A…
GO_SENSORY_ORGAN_MORPHOGENESIS	0.00022477	0.00670165	-0.464511	-1.75202	1	111	c("SOX11", "ZEB1", "INSIG1", "GATA2", "PROM1", "DVL1", "GDF11", "TSKU", "PRRX1", "COL5A1", "TDRD7", "ABR", "HIPK2", "SKI", "RARG", "MFAP2", "TBC1D20", "PAX6", "EPHA2", "PTK7", "LRIG1", "INSIG2", "COL5A2", "STOX1", "TUG1", "LRP5", "NAGLU", "ATP6V1B1", "EPHB2", "RDH13", "SEC24B", "TFAP2B", "FGFR1", "AHI1", "AGTPBP1", "PITX2", "FZD3", "HDAC1", "BAX", "SLC9A3R1", "STAT3", "IFT122", "LRIG3", "HMGN1", …
GO_CALMODULIN_BINDING	0.000228258	0.00670165	-0.471236	-1.75415	1	100	c("SPTBN1", "PLCB3", "ADD2", "ATP2B4", "IQGAP3", "CAMK2G", "TRPM4", "KCNN3", "MYO1B", "SPA17", "CAMK1D", "CDK5RAP2", "CTH", "MYO1C", "MARCKSL1", "IQCG", "MARCKS", "ASPM", "PHKB", "SPTAN1", "CAMKK2", "MYO5A", "RYR2", "CAMKV", "PCYT1A", "PHKA2", "MYO9B", "MYH9", "ORAI1", "MKNK1", "MYH10", "PCNT", "PLA2G6", "ADD3", "UNC13B", "MAP2", "CNN3", "KCNN1", "CAMSAP1", "CEP97", "STRN", "UBR4", "GEM", "MAPKAP…
GO_BONE_DEVELOPMENT	0.000111844	0.00525937	-0.462933	-1.75722	0	117	c("STC1", "COL6A1", "COL6A2", "COL27A1", "ZNF385A", "BMPR2", "INSIG1", "AXIN2", "ALPL", "LRRK1", "MEGF8", "LRRC17", "ENG", "MMP14", "P3H1", "XYLT1", "AMER1", "DCHS1", "SKI", "ANXA2P2", "RARG", "SRD5A1", "CARM1", "INSIG2", "SH3PXD2B", "KIT", "SERPINH1", "TMEM38B", "FOXN3", "LRP5", "DHRS3", "ANXA6", "SULF2", "IFT80", "ANXA2", "SCARA3", "CTC1", "LRP5L")
GO_CELL_DIVISION	0.000100715	0.00525937	-0.423341	-1.76476	0	430	c("PRC1", "AURKB", "RHOB", "NDE1", "SPTBN1", "WWTR1", "GPSM2", "LIG1", "CDC14A", "CDCA3", "CCSAP", "DIXDC1", "CDK2", "KIF14", "INCENP", "CIT", "ZFYVE19", "KIFC1", "BRIP1", "RGS14", "CCNG2", "TTC28", "HAUS8", "CDC25C", "KIF11", "CDC25B", "CDT1", "NEK2", "MICAL3", "CENPA", "PSRC1", "MASTL", "NEK6", "SPC24", "SPAG5", "MYO19", "CABLES2", "ECT2", "CCNF", "KATNB1", "BIRC5", "RBL1", "NUSAP1", "UBE2S", "…
GO_CALCIUM_ION_TRANSMEMBRANE_TRANSPORT	0.000110144	0.00525937	-0.459229	-1.7682	0	135	c("SLC25A23", "TPCN1", "PLCH1", "ITPR3", "PLCB3", "PANX1", "ATP2B4", "SESTD1", "ITGAV", "ASIC1", "CACNA1I", "TRPM4", "PKD1", "ERO1A", "NCS1", "SLC8B1", "ANXA2P2", "CORO1A", "DDIT3", "SPG7", "PLCG2", "OPA1", "PRKACA", "PTK2B", "TMEM37", "TRPC1", "DIAPH1", "FGF2", "ATP2A3", "FYN", "ATP2C1", "TMEM38B", "PDE4B", "MYO5A", "RYR2", "CACNB3", "MCU", "ANXA6", "CACNA1G", "ANXA2", "JPH1", "STAC3", "NOS1AP",…
GO_MICROTUBULE_BINDING	0.000108566	0.00525937	-0.453811	-1.77322	0	156	c("PRC1", "NDE1", "MAP1B", "GAS2L3", "CCSAP", "KIF14", "KIFC1", "RGS14", "OGG1", "KIF11", "STARD9", "DPYSL5", "PSRC1", "SPAG5", "KATNB1", "BIRC5", "NUSAP1", "RAB11A", "KIF15", "OPA1", "CDK5RAP2", "TTBK2", "KIF20A", "BCL2L11", "DNM1", "HOOK2", "SKA1", "KIF18A", "FAM83D", "KIF16B", "KIF18B", "KIF13B", "KIF2C", "KIF4A", "KATNA1", "MAP4K4", "KIF3C", "KIF24", "MAP1S", "CENPE", "KIF22", "DCX", "KIFC3",…
GO_EPITHELIAL_CELL_DEVELOPMENT	0.000227661	0.00670165	-0.481134	-1.79559	1	102	c("STC1", "SLC4A7", "VIM", "FLNA", "RAPGEF2", "AR", "C1GALT1", "SMO", "PALLD", "ENG", "BCL11B", "EXPH5", "SIPA1L3", "INSM1", "RARG", "FASN", "FLNB", "CLDN1", "TBC1D20", "PAX6", "EPHA2", "FOXA1", "LRTOMT", "MAGI2", "PLOD3", "F11R", "ARNTL", "PODXL", "EPB41L5", "SEC24B", "FGFR1")
GO_AXON_DEVELOPMENT	0.000102564	0.00525937	-0.439674	-1.79897	0	289	c("JUN", "TTL", "RNF165", "SEMA4B", "SPTBN1", "APBB2", "SEMA4C", "MAP1B", "NFIB", "FBXO45", "BMPR2", "LRP1", "UST", "B3GNT2", "DVL1", "EPHB3", "RTN4RL1", "MEGF8", "PTPRF", "PLXND1", "TSKU", "SMO", "PALLD", "GRB10", "DPYSL5", "NIN", "BAIAP2", "BCL11B", "LIMK1", "CYFIP2", "PLXNB2", "OTX2", "TNFRSF21", "CRMP1", "EFNA3", "PLXNA3", "C9orf72", "NEO1", "RAB11A", "TSPAN2", "PAX6", "CYFIP1", "SEMA5B", "EP…
GO_MICROTUBULE_ASSOCIATED_COMPLEX	0.000228258	0.00670165	-0.484243	-1.80257	1	100	c("AURKB", "LRP8", "NDE1", "MAP1B", "KIF14", "KIFC1", "HAUS8", "KIF11", "WDR63", "WDR34", "KATNB1", "BIRC5", "KIF15", "KIF20A", "SHTN1", "CDCA8", "HAUS4", "KIF18A", "PXN", "KIF16B", "KIF18B", "KIF13B", "KIF2C", "KIF4A", "PEA15", "KLC2", "KIF3C", "KIF24", "MAP1S", "TCTEX1D2", "CENPE", "KIF22", "DCX", "DYNLRB1", "DCTN3", "KIFC3", "KIF7", "KIF20B", "HDAC6", "DYNC1H1", "MAP4", "KIFAP3", "ACTR1A", "MA…
GO_MICROTUBULE_CYTOSKELETON_ORGANIZATION	0.000101153	0.00525937	-0.434826	-1.80398	0	379	c("PRC1", "TTL", "AURKB", "NDE1", "GPSM2", "MAP1B", "FLNA", "CDC14A", "GAS2L3", "TUBA4A", "CCSAP", "DIXDC1", "GOLGA8N", "CDK2", "CEP70", "WDR62", "CEP85", "KIFC1", "RGS14", "DVL1", "HAUS8", "KIF11", "NEK2", "STARD9", "RANGRF", "PKD1", "NIN", "XRCC2", "GOLGA8R", "CENPA", "ARL2", "PSRC1", "CRMP1", "DCLK2", "CEP68", "NUBP1", "NEK6", "SPAG5", "TTLL1", "CCNF", "KATNB1", "BIRC5", "NUSAP1", "RNF19A", "R…
GO_SPINDLE_POLE	0.000110607	0.00525937	-0.471387	-1.80631	0	128	c("PRC1", "AURKB", "NDE1", "GPSM2", "CDC14A", "WDR62", "CEP85", "FAM110A", "RGS14", "TTC28", "HAUS8", "KIF11", "CDC25B", "CEP128", "NEK2", "NIN", "CEP89", "PSRC1", "NEK6", "SPAG5", "KATNB1", "RAB11A", "CDC20", "CDK5RAP2", "ALMS1", "KLHL22", "EFHC1", "FAM83D", "UNC119", "ASPM", "CCNB1", "KATNA1", "NEDD1", "TCTEX1D2", "DLGAP5", "TACC3", "DSN1", "CKAP2L", "LATS2", "TPX2", "CENPF")
GO_EXTRACELLULAR_STRUCTURE_ORGANIZATION	0.000108272	0.00525937	-0.462539	-1.80675	0	154	c("CTSV", "APBB2", "COL6A1", "COL6A2", "COL1A2", "COL27A1", "ADAM15", "COL3A1", "LRP1", "ITGAV", "ABI3BP", "NDNF", "NID2", "GPM6B", "ABCA7", "SERAC1", "JAM2", "COL5A1", "ENG", "ERO1A", "MMP14", "CAPN1", "GFOD2", "FBLN1", "PLOD2", "ANXA2P2", "ATP7A", "ITGA5", "TGFBR1", "MFAP2", "FAP", "P4HA1", "ITGA6", "FGFR4", "PRKACA", "FSCN1", "COL5A2", "FGF2", "SH3PXD2B", "AGRN", "SERPINH1", "TMEM38B", "PLOD3"…
GO_FOREBRAIN_DEVELOPMENT	0.000104844	0.00525937	-0.450646	-1.80852	0	213	c("LRP8", "NDE1", "FLNA", "NFIB", "FBXO45", "ATP2B4", "SLC2A1", "DIXDC1", "KIF14", "CNTNAP2", "COL3A1", "RAPGEF2", "LRP1", "WDR62", "GATA2", "EPHB3", "RTN4RL1", "MBOAT7", "DAB2IP", "TSKU", "SMO", "FOXP2", "NIN", "BCL11B", "OTX2", "KDM1A", "DCLK2", "SKI", "PLXNA3", "NOTCH3", "SRD5A1", "ATP7A", "NDST1", "PAX6", "E2F1", "AUTS2", "UBA6", "EFHC1", "NUMBL", "HTRA2", "BTBD3", "FYN", "H2AFX", "POU3F2", "…
GO_CELL_SUBSTRATE_ADHESION	0.000107677	0.00525937	-0.462349	-1.81801	0	167	c("FLNA", "CDKN2A", "ZYX", "JUP", "KIF14", "ADAM15", "COL3A1", "LRP1", "ITGAV", "ABI3BP", "NDNF", "NID2", "GPM6B", "AJUBA", "EPHB3", "LGALS1", "PKD1", "PPFIA1", "MMP14", "S100A10", "ARL2", "FBLN1", "MEN1", "LIMCH1", "PREX1", "ADAM9", "ITGA5", "CORO1A", "EMP2", "ITGA6", "PTK2B", "BCL2L11", "MINK1", "PXN", "ATXN3", "DUSP22", "MAP4K4", "FN1", "CORO1C", "EFNA5", "PARVA", "SGCE", "DDR2", "FER", "PRKX"…
GO_REGULATION_OF_NERVOUS_SYSTEM_DEVELOPMENT	0.000100442	0.00525937	-0.435205	-1.82167	0	500	c("TTL", "LRP8", "DNMT3B", "SEMA4B", "SOX11", "VIM", "SEMA4C", "MAP1B", "FLNA", "GPC4", "NCKIPSD", "MMD", "CNTN1", "DTX1", "DIXDC1", "ZEB1", "BMPR2", "KIF14", "LDLR", "DPYSL3", "GPR161", "COL3A1", "RAPGEF2", "LRP1", "UST", "NDNF", "GATA2", "NEDD4L", "RGS14", "DVL1", "EPHB3", "RTN4RL1", "DAB2IP", "MEGF8", "YAP1", "PTPRF", "PLXND1", "GDF11", "SERPINF1", "LGALS1", "ADGRL1", "SMO", "GRIP1", "PRRX1", …
GO_FAT_CELL_DIFFERENTIATION	0.000111359	0.00525937	-0.480427	-1.8317	0	122	c("SREBF1", "C1QL4", "TRIO", "WWTR1", "CTBP2", "ZNF385A", "ZNF516", "LMO3", "LRRC8C", "INSIG1", "JDP2", "GATA2", "BBS7", "FOXO1", "NR4A1", "TRPM4", "TMEM120B", "ERO1A", "DDIT3", "ITGA6", "CARM1", "ZADH2", "E2F1", "TRIM32", "AACS", "CTBP1", "TRIB2", "ZBTB7A", "SH3PXD2B", "ALDH6A1", "LRP5", "SOCS7", "BNIP3", "ARNTL", "SIRT2", "TMEM120A", "AKT1", "STK4", "CREBL2", "TFAP2B", "RNASEL")
GO_EXTRACELLULAR_MATRIX	0.000108885	0.00525937	-0.477947	-1.85762	0	147	c("LTBP1", "COL6A1", "COL6A2", "GPC4", "SERPING1", "COL1A2", "COL27A1", "MEGF9", "S100A4", "COL3A1", "ABI3BP", "NDNF", "NID2", "ALPL", "RTN4RL1", "SERAC1", "SERPINF1", "LGALS1", "LRRC17", "COL5A1", "MMP14", "S100A10", "P3H1", "GFOD2", "FBLN1", "ANXA2P2", "GPC2", "MFGE8", "MFAP2", "ITGA6", "LRIG1", "ANXA7", "PCSK6", "COL5A2", "AGRN", "SERPINH1", "SERPINB6", "PLOD3", "CTSC", "FN1", "CTSD", "EFNA5",…
GO_GROWTH_FACTOR_BINDING	0.000369094	0.0089138	-0.538931	-1.8595	2	59	c("LTBP1", "COL6A1", "COL1A2", "BMPR2", "CRIM1", "COL3A1", "ITGAV", "DUSP1", "COL5A1", "ENG", "TGFBR1", "ITGA6", "FGFR4", "PCSK6", "FURIN", "IGFBP5", "FGFR1", "IL6ST", "IL11RA", "LTBP4", "IGFBP3", "ERBB2", "ACVR1", "ACVR2B", "IGF2R", "SORT1", "TGFBR3", "GLG1", "OSMR", "TWSG1", "PDGFRB", "PXDN")
GO_CHONDROCYTE_DIFFERENTIATION	0.000370737	0.0089138	-0.547824	-1.86183	2	53	c("COL6A1", "NFIB", "COL6A2", "ADAMTS7", "COL27A1", "BMPR2", "AXIN2", "ANXA2P2", "RARG", "TGFBR1", "CREB3L2", "RUNX3", "SERPINH1", "CHST11", "ANXA6", "SULF2", "IFT80", "ANXA2", "FGFR1", "SCARA3", "EIF2AK3", "SMAD3", "TRPS1")
GO_MITOTIC_NUCLEAR_DIVISION	0.000104439	0.00525937	-0.464672	-1.8712	0	223	c("PRC1", "AURKB", "NDE1", "FLNA", "CDC14A", "CCSAP", "KIF14", "INCENP", "CEP85", "DUSP1", "KIFC1", "CCNG2", "CDC25C", "KIF11", "CDT1", "NEK2", "PSRC1", "NEK6", "SPAG5", "CCNF", "KATNB1", "BIRC5", "NUSAP1", "UBE2S", "RAB11A", "CDC20", "CDK5RAP2", "MYBL2", "CDCA8", "NCAPG", "KLHL22", "KIF18A", "KIF18B", "MKI67", "CCNB1", "UBE2C", "LRP5", "KIF2C", "NCAPH", "KIF4A", "BORA", "SMC4", "SIRT2", "CDCA5",…
GO_CONDENSED_CHROMOSOME_CENTROMERIC_REGION	0.000114613	0.00525937	-0.505403	-1.87642	0	97	c("RASSF2", "AURKB", "NDE1", "INCENP", "PHF2", "HJURP", "CENPK", "CDT1", "NEK2", "CENPM", "CENPA", "CENPO", "SYCP2L", "SPC24", "SPAG5", "CENPB", "BIRC5", "NCAPG", "ZWILCH", "SKA1", "CCNB1", "KIF2C", "CENPU", "CENPE", "NUF2", "DCTN3", "NDC80", "DSN1", "CENPF", "MIS18BP1", "NCAPD3", "ZWINT", "SKA3", "BUB1", "CENPV", "CFDP1", "KNTC1", "AURKA", "KNSTRN", "NCAPD2", "CLASP2", "BUB1B", "CENPW", "CENPH",…
GO_CALCIUM_ION_TRANSMEMBRANE_TRANSPORTER_ACTIVITY	0.000247372	0.0069896	-0.556436	-1.89522	1	54	c("TPCN1", "ITPR3", "PANX1", "ATP2B4", "ITGAV", "CACNA1I", "TRPM4", "PKD1", "NCS1", "SLC8B1", "ANXA2P2", "TMEM37", "TRPC1", "ATP2A3", "ATP2C1", "RYR2", "CACNB3", "MCU", "ANXA6", "CACNA1G", "ANXA2", "JPH1", "ORAI1", "CACNB1", "CACHD1")
GO_POLYOL_METABOLIC_PROCESS	0.000387397	0.00920008	-0.591676	-1.90684	2	39	c("IMPA2", "PLCH1", "PLCB3", "ITPK1", "GK", "SGPP1", "GK5", "PLCG2", "INPP4A", "SORD", "NUDT3", "ASAH2", "PPIP5K1", "ISYNA1", "INPP5A")
GO_MAINTENANCE_OF_LOCATION	0.000107021	0.00525937	-0.488013	-1.9292	0	177	c("LTBP1", "HK1", "SLC25A23", "SREBF2", "TPCN1", "GPSM2", "HILPDA", "FLNA", "PLCH1", "ITPR3", "PLCB3", "SLC30A3", "JUP", "INSIG1", "ITGAV", "PML", "GSN", "EHD1", "SLC30A4", "ABHD5", "GPAA1", "STARD4", "PKD1", "ERO1A", "CLMN", "ARL2", "SLC8B1", "MXI1", "FLNB", "CORO1A", "DDIT3", "PLCG2", "PRKACA", "PTK2B", "TRPC1", "SLC17A7", "BARD1", "DIAPH1", "FGF2", "TMSB15A", "ACACB", "ASPM", "TMEM38B", "MYO5A…
GO_BASOLATERAL_PLASMA_MEMBRANE	0.00011566	0.00525937	-0.532364	-1.95667	0	90	c("SLC4A7", "DSP", "ATP2B4", "SLC2A1", "BMPR2", "LDLR", "LRP1", "EPPK1", "SLC29A2", "PKD1", "FLOT2", "DSTYK", "ADAM9", "ATP7A", "CLDN1", "ITGA6", "MYO1C", "SLC4A2", "DLG3", "ABCC1", "SLC16A10", "SLC12A6", "CASR", "ATP6V1B1", "NUMB", "ANXA2", "EPS15", "STX2", "SLC23A2", "ORAI1", "ATP1B1", "SLC27A5", "ERBB2", "SLC7A6", "ERBB4", "DAG1", "SLC29A1", "CXADR")
GO_CEREBRAL_CORTEX_DEVELOPMENT	0.000118203	0.00525937	-0.549822	-1.98398	0	79	c("LRP8", "NDE1", "FLNA", "FBXO45", "SLC2A1", "DIXDC1", "KIF14", "CNTNAP2", "COL3A1", "LRP1", "WDR62", "MBOAT7", "DAB2IP", "SMO", "FOXP2", "KDM1A", "SRD5A1", "PAX6", "EFHC1", "BTBD3", "H2AFX", "POU3F2", "ASPM", "SOCS7", "BNIP3", "SUN1", "TACC3", "MDK", "SYNE2", "SRGAP2C", "RHOA", "BAX", "ARHGAP11B")
GO_NEURON_MIGRATION	0.000116618	0.00525937	-0.544717	-1.98872	0	86	c("DDIT4", "NDE1", "APBB2", "MAP1B", "FLNA", "SH3RF1", "LRP12", "FBXO45", "COL3A1", "RAPGEF2", "NDNF", "GATA2", "DAB2IP", "PLXNB2", "GNRH1", "ADGRL3", "PAX6", "ZNF609", "SHTN1", "NAV1", "AUTS2", "FYN", "ASPM", "NSMF", "ACAP3", "DCX", "FGFR1", "UNK", "FZD3", "SRGAP2C", "TUBB2B", "MYH10", "SRF", "KIF20B", "BAX", "FLRT2", "VAX1", "ERBB4", "STAT3", "SEMA6A", "DNER", "NIPBL", "POMGNT2")
GO_NEGATIVE_REGULATION_OF_GENE_EXPRESSION_EPIGENETIC	0.000113947	0.00525937	-0.54427	-2.02908	0	101	c("DNMT3B", "PHF8", "HIST1H1C", "HIST1H3I", "HIST1H4A", "PHF2", "HIST1H4L", "H1F0", "HIST1H1B", "HIST1H1D", "HIST2H3A", "HIST1H3F", "TET1", "HIST1H3E", "HDAC5", "DOT1L", "HIST1H3B", "CDC45", "HIST1H3H", "HIST1H4C", "RBBP7", "HIST1H3G", "HMGA1", "CDKN2B-AS1", "PHF1", "CTBP1", "MPHOSPH8", "HIST1H3A", "SIRT2", "H1FX", "CREBZF", "DNMT1", "PCGF2", "HELLS", "ATAD2", "HIST1H1E", "HIST1H4D", "HDAC1", "RB…
GO_GLIAL_CELL_ACTIVATION	0.000147145	0.00587216	-0.793674	-2.05725	0	15	c("JUN", "LDLR", "NAMPT", "LRP1", "SMO")
GO_NEGATIVE_REGULATION_OF_CHROMATIN_ORGANIZATION	0.000125849	0.00535344	-0.620392	-2.05999	0	46	c("DNMT3B", "PHF8", "HIST1H1C", "PHF2", "H1F0", "HIST1H1B", "HIST1H1D", "PIH1D1", "TET1", "KDM1A", "SKI", "HMGA1", "PHF1", "CTBP1", "MLLT6", "H1FX", "DNMT1", "ATAD2", "HIST1H1E", "KDM3A", "BRCA1")
GO_NEGATIVE_REGULATION_OF_GENE_SILENCING	0.000140509	0.00572536	-0.745697	-2.10356	0	21	c("PHF8", "HIST1H1C", "PHF2", "H1F0", "HIST1H1B", "HIST1H1D", "TET1", "HMGA1", "NCOR2", "H1FX", "ATAD2", "HIST1H1E")
GO_PROTEIN_DNA_COMPLEX	0.000109302	0.00525937	-0.554691	-2.15128	0	144	c("HIST3H2BB", "RPA1", "HIST1H2BM", "HIST1H2BI", "HIST1H1C", "HIST1H3I", "HIST1H2BL", "JUP", "HIST1H2BB", "HIST1H2BH", "HIST1H4A", "HIST1H2BJ", "HIST1H4L", "HIST1H2BK", "H1F0", "HIST1H1B", "HIST1H1D", "HIST2H3A", "HIST1H3F", "GINS4", "CENPA", "HIST1H3E", "HIST1H2BE", "HIST1H3B", "HIST1H2AE", "CDC45", "HIST1H3H", "HIST1H4C", "HIST1H2BF", "DDIT3", "HIST2H2AB", "HIST1H3G", "H2BFS", "H2BFM", "HIST2H2…
GO_NUCLEOSOME_ORGANIZATION	0.000110448	0.00525937	-0.579693	-2.22606	0	131	c("HIST3H2BB", "HIST1H2BM", "HIST1H2BI", "HIST1H1C", "HIST1H3I", "HIST1H2BL", "HIST1H2BB", "HIST1H2BH", "HIST1H4A", "HIST1H2BJ", "HIST1H4L", "HIST1H2BK", "HJURP", "H1F0", "HIST1H1B", "HIST1H1D", "CENPK", "HIST2H3A", "HIST1H3F", "CENPM", "CENPA", "HIST1H3E", "HIST1H2BE", "HIST1H3B", "TSPY26P", "CENPO", "HIST1H3H", "HIST1H4C", "RBBP7", "HIST1H2BF", "NASP", "HIST1H3G", "H2BFS", "CENPI", "H2BFM", "CE…
GO_CHROMATIN_ASSEMBLY	0.000111707	0.00525937	-0.611556	-2.32508	0	119	c("HIST3H2BB", "HIST1H2BM", "HIST1H2BI", "HIST1H1C", "HIST1H3I", "CDKN2A", "HIST1H2BL", "HIST1H2BB", "HIST1H2BH", "HIST1H4A", "HIST1H2BJ", "HIST1H4L", "HIST1H2BK", "HJURP", "H1F0", "HIST1H1B", "HIST1H1D", "CENPK", "HIST2H3A", "HIST1H3F", "CENPM", "CENPA", "HIST1H3E", "HIST1H2BE", "HIST1H3B", "TSPY26P", "CENPO", "HIST1H3H", "HIST1H4C", "RBBP7", "HIST1H2BF", "NASP", "HIST1H3G", "H2BFS", "CENPI", "H…
GO_DNA_PACKAGING_COMPLEX	0.000117925	0.00525937	-0.689036	-2.49054	0	80	c("HIST3H2BB", "HIST1H2BM", "HIST1H2BI", "HIST1H1C", "HIST1H3I", "HIST1H2BL", "HIST1H2BB", "HIST1H2BH", "HIST1H4A", "HIST1H2BJ", "HIST1H4L", "HIST1H2BK", "H1F0", "HIST1H1B", "HIST1H1D", "HIST2H3A", "HIST1H3F", "CENPA", "HIST1H3E", "HIST1H2BE", "HIST1H3B", "HIST1H2AE", "HIST1H3H", "HIST1H4C", "HIST1H2BF", "HIST2H2AB", "HIST1H3G", "H2BFS", "H2BFM", "HIST2H2BF", "HIST2H2BE", "NCAPG", "HIST1H2AG", "N…
* FDR multiple test
