# Supplementary material for: Therapeutic targeting of the PLK1-PRC1-axis triggers cell death in genomically silent childhood cancer
Source: Nat Commun. 2021 Sep 16;12:5356. doi: 10.1038/s41467-021-25553-z (PMC8445938; doi:10.1038/s41467-021-25553-z)
Supplement: Supplementary file 14 — Source data file [file 41467_2021_25553_MOESM14_ESM.xlsx]

## Sheet: Fig.1a
	PRC1 expression (natural scale)
	Normal (929)	EwS (50)
	26	37
	22	982
	18	464
	24	318
	20	1033
	45	429
	26	1143
	21	779
	30	692
	23	1395
	21	224
	19	266
	27	876
	23	1364
	30	670
	29	598
	26	353
	49	1590
	2	1270
	5	716
	76	592
	56	716
	87	319
	47	853
	6	823
	55	1732
	52	309
	59	551
	76	189
	64	314
	74	666
	73	24
	7	316
	59	200
	26	368
	44	480
	19	552
	24	843
	25	332
	36	575
	25	520
	477	396
	404	442
	413	413
	551	1397
	731	494
	114	727
	1245	641
	1120	355
	1068	463
	82
	1116
	621
	135
	610
	836
	754
	94
	1065
	826
	599
	865
	882
	766
	1311
	1166
	1002
	1211
	1308
	33
	39
	25
	23
	24
	23
	41
	25
	24
	18
	13
	15
	25
	23
	36
	41
	47
	50
	36
	47
	53
	37
	24
	18
	22
	18
	40
	27
	3
	37
	2
	33
	28
	26
	0
	44
	66
	68
	67
	55
	57
	52
	67
	25
	38
	68
	40
	32
	51
	31
	28
	30
	34
	32
	52
	56
	58
	44
	51
	33
	52
	49
	5
	58
	34
	45
	102
	42
	6
	53
	26
	36
	49
	28
	24
	35
	46
	29
	70
	37
	60
	33
	55
	87
	29
	50
	31
	44
	60
	62
	51
	42
	45
	40
	0
	20
	2
	3
	34
	23
	41
	0
	16
	23
	17
	20
	19
	22
	24
	22
	25
	15
	12
	63
	29
	3
	26
	26
	2
	47
	32
	2
	24
	29
	28
	16
	2
	36
	38
	27
	47
	26
	35
	57
	37
	0
	38
	26
	19
	2
	37
	23
	3
	44
	38
	2
	3
	23
	41
	46
	26
	3
	31
	5
	0
	24
	30
	25
	41
	1
	27
	106
	26
	62
	87
	26
	54
	51
	9
	37
	42
	36
	43
	40
	45
	37
	57
	56
	60
	36
	24
	5
	76
	73
	8
	72
	96
	63
	78
	65
	5
	59
	95
	80
	84
	70
	85
	92
	10
	74
	75
	98
	57
	92
	13
	97
	113
	79
	0
	40
	76
	2443
	1703
	1800
	81
	67
	7
	69
	64
	86
	56
	81
	81
	43
	53
	69
	10
	31
	32
	94
	25
	103
	138
	192
	151
	134
	201
	153
	151
	146
	136
	118
	159
	28
	108
	210
	155
	144
	141
	147
	196
	10
	117
	136
	149
	181
	287
	123
	248
	142
	196
	118
	48
	60
	38
	3
	55
	31
	93
	515
	55
	26
	3
	44
	26
	27
	73
	34
	5
	36
	32
	61
	26
	3
	50
	58
	36
	25
	30
	51
	49
	33
	44
	64
	28
	34
	53
	39
	51
	65
	218
	132
	173
	188
	153
	161
	160
	256
	162
	144
	392
	20
	166
	12
	137
	144
	145
	128
	177
	18
	121
	96
	175
	148
	139
	32
	77
	121
	755
	659
	835
	387
	387
	62
	275
	147
	337
	160
	230
	405
	64
	61
	53
	27
	32
	4
	2
	23
	29
	19
	32
	24
	30
	685
	730
	714
	599
	539
	525
	1219
	600
	590
	19
	14
	18
	25
	18
	2
	23
	20
	19
	20
	23
	2
	16
	15
	22
	25
	21
	14
	29
	32
	21
	19
	50
	18
	47
	29
	17
	111
	37
	47
	19
	22
	50
	34
	25
	50
	61
	34
	44
	27
	43
	43
	4
	3
	29
	40
	46
	33
	40
	35
	30
	33
	42
	26
	29
	44
	26
	51
	44
	31
	35
	6
	26
	90
	68
	105
	276
	168
	114
	140
	133
	166
	112
	200
	82
	111
	125
	135
	174
	173
	92
	14
	12
	152
	145
	2
	226
	285
	229
	112
	157
	258
	175
	179
	94
	148
	31
	18
	22
	24
	35
	21
	30
	21
	20
	22
	35
	19
	22
	20
	24
	16
	26
	19
	2
	21
	16
	20
	33
	26
	22
	170
	165
	218
	250
	95
	47
	202
	189
	231
	212
	199
	326
	1107
	595
	574
	307
	767
	1215
	979
	1131
	21
	272
	173
	207
	232
	229
	95
	137
	214
	25
	254
	174
	233
	337
	183
	279
	136
	306
	221
	27
	21
	173
	18
	266
	146
	236
	27
	151
	32
	35
	52
	44
	62
	49
	7
	109
	4
	27
	71
	78
	139
	33
	122
	148
	205
	118
	133
	161
	31
	154
	177
	210
	30
	27
	23
	36
	27
	23
	19
	41
	39
	33
	41
	24
	23
	15
	216
	162
	517
	180
	467
	571
	84
	52
	49
	42
	73
	57
	77
	87
	45
	91
	62
	50
	100
	109
	2
	18
	3
	23
	21
	27
	23
	22
	34
	25
	35
	17
	27
	24
	35
	22
	19
	20
	16
	17
	12
	21
	20
	14
	20
	171
	138
	179
	156
	100
	144
	201
	130
	114
	115
	108
	153
	153
	118
	166
	111
	122
	176
	179
	127
	114
	98
	125
	153
	198
	189
	170
	85
	149
	13
	15
	27
	66
	60
	117
	8
	83
	77
	69
	105
	80
	64
	7
	3
	41
	47
	53
	5
	39
	41
	38
	0
	33
	33
	31
	41
	39
	38
	50
	93
	55
	86
	54
	86
	48
	76
	27
	40
	2
	83
	174
	54
	21
	48
	97
	62
	200
	118
	110
	151
	52
	51
	26
	113
	42
	5
	27
	137
	112
	173
	206
	177
	82
	4
	24
	43
	33
	45
	23
	57
	25
	33
	49
	44
	32
	21
	43
	33
	23
	30
	36
	47
	572
	406
	500
	879
	688
	130
	110
	132
	20
	596
	519
	645
	355
	399
	26
	24
	390
	644
	190
	839
	29
	41
	27
	33
	49
	33
	27
	45
	25
	22
	4
	63
	15
	27
	89
	27
	24
	38
	36
	20
	42
	33
	44
	30
	24
	101
	291
	107
	43
	120
	131
	5
	1
	53
	175
	209
	216
	68
	283
	37
	42
	32
	51
	45
	36
	24
	27
	34
	67
	46
	67
	26
	8
	170
	663
	30
	272
	49
	252
	146
	24
	630
	526
	34
	51
	487
	39
	175
	20
	22
	19
	3
	232
	107
	44
	23
	45
	28
	52
	32
	32
	0
	32
	5
	18
	58
	42
	27
	35
	26
	36
	32
	195
	482
	33
	193
	39
	33
	87
	64
	37
	5
	27
	774
	708
	57
	31
	31
	61
	2
	50
	62
	114
	50

## Sheet: Fig.1b
EwS patients		PRC1 expression level
Survival time (months)	High	Moderate	Low
26.63	1
28.77	1
9.07	1
66.03	0
17.37	0
19	1
168.63	0
37.23	0
81.4	0
10.2	1
28.53	0
53.4	0
74.09	0
72.18	0
8.25	1
29.07	1
55.71	1
54.78	0
53.67	0
18.15	0
100.3	0
13.78	1
44.2	0
59.26	1
74.35	0
60.47	0
50.54	0
111.64	0
26.9	0
79.35	1
10.75	1
32.06	1
11.15	1
22.56	1
110.42	0
107.23	0
99.9	0
9.4	1
54.59	0
4.6	1
9.8	1
11.3	1
46.2	1
99.3	1
8.5	1
13.4	1
16.2	0
62.6	0
81.4	1
35.7	1
25.6	1
24.6	1
133.9	0
123.3	0
123.3	0
9.3	1
14.1	1
16.4	1
11.7	1
13.3	1
115.4	0
105.3	0
13.1	1
51.1	1
14.4	1
94	0
45.2	1
4.87		0
47.87		0
18.83		1
40.27		0
22.7		1
16.07		0
27.7		1
32		0
17.43		0
20.03		0
15.07		1
16.33		0
9.63		1
9.57		0
21.33		1
26.03		1
79.05		0
84.94		0
30.45		1
73.17		0
77.54		0
66.03		0
76.88		1
57.19		0
55.24		0
111.05		0
91.06		0
7.46		1
140.12		0
147.98		0
83.89		0
84.94		0
123.78		0
66.92		0
20.55		1
46.89		1
111.64		0
104.77		0
82.34		0
76.59		0
70.37		0
40.48		0
61.69		0
15.6		1
117.3		0
126.2		0
43.4		0
69.5		0
68.5		0
129.1		0
23.2		1
55		1
78.3		0
121.4		0
125.1		0
91.8		0
107.4		0
17.9		1
97.9		0
93.2		0
15.3		1
42.5		1
46.9		1
59.6		0
4.87			0
71.6			0
40.27			0
61.57			0
57.83			0
54.87			0
11.7			1
28.03			0
47.7			0
33.7			0
28.5			0
27.4			0
17.2			0
88.98			0
19.8			1
52.32			1
85.76			0
86.75			1
5.1			1
72.71			0
60.28			0
59.75			0
54.75			0
131.11			0
20.72			1
102.76			0
70.21			0
51.1			0
56.99			1
52.06			0
77.93			0
78.99			0
92.24			0
141.93			0
134.43			0
111.64			1
84.54			0
45.05			0
75.4			0
50.41			1
22.46			1
45.25			0
48.9			0
16.6			1
47			1
125.1			0
192.2			0
64.2			1
10.9			1
87.7			0
8.7			1
121.5			0
117.7			0
110.4			0
127.1			0
20.7			1
61.5			1
25.4			1
12.1			1
95.8			1
86.7			0
17.5			1
67.7			0
52.2			1
32.5			0

## Sheet: Fig.1c (left)
	144 EwS TMA
	PRC1 expression (IRS)	Number of patients
	Low	78
	Moderate	35
	High	31

## Sheet: Fig.1c (right)
EwS patients		PRC1 expression (IRS)
Survival time (months)	Low	Moderate	High
144	0
117	0
22	1
157	0
16	0
152	0
143	0
99	1
220	0
170	0
165	0
16	0
1	0
4	0
12	0
4	0
16	0
10	0
11	0
130.14	0
78.92	0
82.6	0
37.06	1
22.24	1
10.09	1
9.17	1
146.4	0
110.36	0
184.74	0
18.53	1
183.59	0
14.26	1
177.22	0
148.3	0
195.91	0
39.06	1
148.44	1
62.92	1
92.52	0
164.27	0
116.76	0
97.15	0
59.96	0
25.53	1
147.94	0
140.98	0
55.75	1
48.53	1
145.94	0
50.37	1
140.52	0
14	1
45.21	0
12.52	1
28.39	1
33.71	1
106.18	0
114.89	0
15.31	1
104.87	0
13.86	1
96.76	0
18.86	1
37.13	1
80	0
57.03	0
45.27	0
43.63	1
37.52	0
52.93	0
26.61	0
36.8	0
34.37	0
74.12	0
12.42	1
33.05	1
81.48	0
32.43	1
8		1
60		1
0		1
251		1
61		1
21		1
14		1
68		1
202		0
109		0
0		0
87		1
39		1
24		1
47		1
0		0
100		0
9		0
1		0
63		0
0		1
20		1
6		0
24		0
10.55		1
153.79		0
167.2		0
141.24		0
100.93		0
71.98		0
83.09		0
53.45		0
63.51		0
76.58		0
47.41		0
31			1
35			1
27			1
151			0
9			1
217			0
182			0
51			1
69			1
38			1
15			1
149			0
58			1
0			1
13			0
35			0
60			0
11			0
21			1
8			0
23			0
92.32			1
10.78			1
73.36			0
15.64			1
8.61			1
22.14			1
14.92			1
10.38			1
9.1			1
44.75			1

## Sheet: Supp_Fig.1
Gene symbol	Linear FC
PRC1	8.2146
NUSAP1	7.89949
KIF20A	7.28128
KIF14	6.92091
KIF23	6.57059
KIF4A	6.3752
CEP55	5.7364
CYK4	5.6463
SEPTIN6	4.13268
CENPA	3.94754
ECT2	3.79821
CDC6	3.65282
AURKA	3.29697
CENPV	3.12838
E2F8	2.9271
BBS4	2.90074
MITD1	2.8899
AURKB	2.87959
ESPL1	2.76473
MYH10	2.5138
CCP110	2.42457
SPAST	2.4221
CKAP2	2.35969
KLHL13	2.22183
INCENP	2.15803
STMN1	2.09972
ANLN	2.08583
KIF20B	2.0634
SNX18	1.89617
CDT1	1.86603
CSPP1	1.83889
AHCTF1	1.81907
CIT	1.77413
PIK3C3	1.76839
RASA1	1.74614
CDC25B	1.7182
ENTR1	1.69402
VPS4B	1.68123
RTKN	1.67894
NUP62	1.64074
MAP9	1.59138
PKN2	1.58712
SETD2	1.58654
E2F7	1.54972
TMEM250	1.49636
PRPF40A	1.49195
MYO19	1.49166
EFHC1	1.4791
SON	1.41952
ZFYVE26	1.4189
ZFYVE19	1.40995
ARL3	1.40626
CHMP4A	1.40153
CHMP5	1.3981
TTC19	1.39057
CETN2	1.38736
USP8	1.38102
STAMBP	1.3699
CUL3	1.35508
BIRC6	1.336
JTB	1.33261
DCTN3	1.29912
IST1	1.2977
PLK1	1.28659
KIF3B	1.28293
LZTS2	1.27421
SEPTIN9	1.27187
CUL7	1.26453
BIN3	1.25726
BRCA2	1.25383
CHMP7	1.23878
KLHL9	1.23707
PIN1	1.22782
TRIM36	1.19726
PDCD6IP	1.19201
ALKBH4	1.16738
CNTROB	1.16488
MKI67	2.54655

## Sheet: Fig.2a
Dox-induced knockdown time	EWSR1-FLI1 expression (%)				PRC1 expression (%)
0h	100	100	100	100	100	100	100	100
24h	27	29	25	32	53	95	70	66
48h	19	16	11	13	53	50	31	45
72h	13	14	14	16	41	44	41	35
96h	7	4	4	3	31	24	15	20

## Sheet: Fig.2b
PRC1 IRS
A673/TR/shEF1 Dox(–)	A673/TR/shEF1 Dox(+)	A673/TR/shCtrl Dox(–)	A673/TR/shCtrl Dox(+)
12	0	9	3
9	0	9	9
9	0	6	12
6	0	5	12
9	0	9	12
		12	6
		12	8
		12	9
		12	12

## Sheet: Fig.2d
Normalized enhancer activity (%)
pGL3_empty Dox(–)	pGL3_empty Dox(+)	pGL3_mSat (14-repeats) Dox(⎻)	pGL3_mSat (14-repeats) Dox(+)	pGL3_mSat (12-repeats) Dox(⎻)	pGL3_mSat (12-repeats) Dox(+)	pGL3_mSat (10-repeats) Dox(⎻)	pGL3_mSat (10-repeats) Dox(+)
0.972543	0.86374	70.85	6.98	23.89	2.04	14.5	1.59
0.985841	0.88021	78.15	6.73	21.84	1.95	13.1	1.45
1.21069	1.32404	49.65	2.78	26.56	1.72	13.58	1.54
0.817625	0.915545	52.79	3.1	19.22	1.93	7.52	1.92
1.13245	1.20465	49.83	3.11	19.23	1.96	6.98	1.81
1.03875	1.35098	50.37	3.52	24.33	2.24	10.45	1.78

## Sheet: Fig.2e (left)
PRC1 expression (%)
A673/TRE/dCas9-KRAB/sgGFP Dox(–)	A673/TRE/dCas9-KRAB/sgGFP Dox(+)	A673/TRE/dCas9-KRAB/sgPRC1 Dox(–)	A673/TRE/dCas9-KRAB/sgPRC1 Dox(+)	RDES/TRE/dCas9/sgGFP Dox(–)	RDES/TRE/dCas9-KRAB/sgGFP Dox(+)	RDES/TRE/dCas9-KRAB/sgPRC1 Dox(–)	RDES/TRE/dCas9-KRAB/sgPRC1 Dox(+)
79	115	98	19	114	117	114	13
81	58	102	33	120	138	137	34
92	90	100	25	110	126	83	20
128	179	108	83	87	93	88	23
125	87	98	27	97	83	67	23
132	175	93	23	73	56	145	26

## Sheet: Fig.2e (right)
Viable cells (%)				Viable cells (%)
A673/TRE/dCas9-KRAB/sgGFP Dox(–)	A673/TRE/dCas9-KRAB/sgGFP Dox(+)	A673/TRE/dCas9-KRAB/sgPRC1 Dox(–)	A673/TRE/dCas9-KRAB/sgPRC1 Dox(+)	RDES/TRE/dCas9-KRAB/sgGFP Dox(–)	RDES/TRE/dCas9-KRAB/sgGFP Dox(+)	RDES/TRE/dCas9-KRAB/sgPRC1 Dox(–)	RDES/TRE/dCas9-KRAB/sgPRC1 Dox(+)
94.7368	93.2692	93.75	50	96	91.3043	94.6809	56.25
95.5357	95.8333	95.0413	60	94.5652	94.6809	93.75	45.7143
95.9677	91.3793	93.2039	48.7179	93.617	93.3333	94.3182	40
93.75	95.8333	94	54.1667	94.4444	94.5652	92.2222	39.3939
95.7627	92	92.7273	35.2941	96.5909	92.0455	93.1818	41.0256
95.3271	93.75	91.6667	43.75	96.0784	93.6842	90.8163	66.6667

[truncated: 54 more sheets: Fig.2f (left), Fig.2f (right), Fig.2g, Supp_Fig.2b, Supp_Fig.2c, Supp_Fig.2d, Supp_Fig.2e, Supp_Fig.2f, Supp_Fig.2g, Supp_Fig.2h, Supp_Fig.2i, Fig.3a, Fig.3b, Fig.3c, Fig.3d, Fig.3e, Fig.3f, Fig.3g, Fig.3h, Fig.3i …]
